# Supplementary material for: Lithium diffusion-controlled Li-Al alloy negative electrode for all-solid-state battery
Source: Nat Commun. 2025 Oct 31;16:9629. doi: 10.1038/s41467-025-64386-y (PMC12579251; doi:10.1038/s41467-025-64386-y)
Supplement: Supplementary file 4 — Supplementary Data 1-2 [file 41467_2025_64386_MOESM4_ESM.zip]

Archive with 9 entries (6 files):
- Supplementary Data/
- Supplementary Data/Supplementary Data 1 (α phase_Al FCC_NEB)/
- Supplementary Data/Supplementary Data 1 (α phase_Al FCC_NEB)/final_relaxed.vasp
- Supplementary Data/Supplementary Data 1 (α phase_Al FCC_NEB)/INCAR_NEB
- Supplementary Data/Supplementary Data 1 (α phase_Al FCC_NEB)/init_relaxed.vasp
- Supplementary Data/Supplementary Data 2 (β phase_LiAl_BCC_NEB)/
- Supplementary Data/Supplementary Data 2 (β phase_LiAl_BCC_NEB)/final_relaxed.vasp
- Supplementary Data/Supplementary Data 2 (β phase_LiAl_BCC_NEB)/INCAR_NEB
- Supplementary Data/Supplementary Data 2 (β phase_LiAl_BCC_NEB)/init_relaxed.vasp
