# Supplementary material for: Lithium diffusion-controlled Li-Al alloy negative electrode for all-solid-state battery
Source: Nat Commun. 2025 Oct 31;16:9629. doi: 10.1038/s41467-025-64386-y (PMC12579251; doi:10.1038/s41467-025-64386-y)
Supplement: Supplementary file 4 — Supplementary Data 1-2 [file 41467_2025_64386_MOESM4_ESM.zip › Supplementary Data/Supplementary Data 1 (α phase_Al FCC_NEB)/final_relaxed.vasp]

<title>                                 
    1.000000000000000     
    12.1167899999999999    0.0000000000000000    0.0000000000000000
     0.0000000000000000   12.1167899999999999    0.0000000000000000
     0.0000000000000000    0.0000000000000000   12.1167899999999999
   Al   Li
   106     1
Direct
  0.3333884367313900  0.9999930725326394  0.9999930725326394
  0.6666115632686100  0.9999930725326394  0.9999930725326394
  0.8363858968943632  0.0001321350624366  0.8364176363775471
  0.1636141031056368  0.0001321350624366  0.8364176363775471
  0.5000000000000000  0.0000271518522155  0.8333421663465543
  0.6679196326375063  0.0000477726643666  0.6677792624015666
  0.0000000000000000  0.0000425599381941  0.6666699022624627
  0.3320803673624937  0.0000477726643666  0.6677792624015666
  0.5000000000000000  0.0000094748175030  0.5000441226966288
  0.8333728168085415  0.0000131876441500  0.4999626312309502
  0.1666271831914585  0.0000131876441500  0.4999626312309502
  0.3324408407305270  0.0001472884628271  0.3323520518245715
  0.6675591592694730  0.0001472884628271  0.3323520518245715
  0.0000000000000000  0.0010630268634699  0.3315730117944824
  0.1644436636092337  0.0004319997943654  0.1644058189322521
  0.5000000000000000  0.0000072467174093  0.1666277318582345
  0.8355563363907663  0.0004319997943654  0.1644058189322521
  0.3334124499446816  0.1666682911307618  0.1666682911307618
  0.6665875500553184  0.1666682911307618  0.1666682911307618
  0.8355563363907663  0.1644058189322521  0.0004319997943654
  0.1644436636092337  0.1644058189322521  0.0004319997943654
  0.5000000000000000  0.1666277318582345  0.0000072467174093
  0.6669164994699059  0.1665546835211700  0.8336266254200240
  0.0000000000000000  0.1635453901237511  0.8368042605797967
  0.3330835005300941  0.1665546835211700  0.8336266254200240
  0.5000000000000000  0.1666105471736117  0.6666583994037012
  0.8334184057960599  0.1666363796469312  0.6667308561661898
  0.1665815942039401  0.1666363796469312  0.6667308561661898
  0.3330174308728431  0.1665383910790084  0.4998757729865630
  0.6669825691271569  0.1665383910790084  0.4998757729865630
  0.0000000000000000  0.1666146953743777  0.5000529582009321
  0.1654673626207810  0.1663232516377491  0.3318127275493268
  0.5000000000000000  0.1666275509769619  0.3333051618263880
  0.8345326373792190  0.1663232516377491  0.3318127275493268
  0.0000000000000000  0.3319937738095291  0.3319937738095291
  0.3333039643430382  0.3333373472834396  0.3333373472834396
  0.6666960356569618  0.3333373472834396  0.3333373472834396
  0.8345326373792190  0.3318127275493268  0.1663232516377491
  0.1654673626207810  0.3318127275493268  0.1663232516377491
  0.5000000000000000  0.3333051618263880  0.1666275509769619
  0.6675591592694730  0.3323520518245715  0.0001472884628271
  0.0000000000000000  0.3315730117944824  0.0010630268634699
  0.3324408407305270  0.3323520518245715  0.0001472884628271
  0.5000000000000000  0.3332866943778470  0.8334423665639079
  0.8333957120673645  0.3333176086405274  0.8333411411388170
  0.1666042879326355  0.3333176086405274  0.8333411411388170
  0.3333759493857187  0.3333468932242880  0.6666431030185720
  0.6666240506142813  0.3333468932242880  0.6666431030185720
  0.0000000000000000  0.3322079828102602  0.6677296674740703
  0.1666227854924784  0.3332898774602668  0.4999920261939153
  0.5000000000000000  0.3332856249073259  0.4999738312161170
  0.8333772145075216  0.3332898774602668  0.4999920261939153
  0.0000000000000000  0.4999577526783625  0.4999577526783625
  0.3333027959707451  0.5000319757548795  0.5000319757548795
  0.6666972040292549  0.5000319757548795  0.5000319757548795
  0.8333772145075216  0.4999920261939153  0.3332898774602668
  0.1666227854924784  0.4999920261939153  0.3332898774602668
  0.5000000000000000  0.4999738312161170  0.3332856249073259
  0.6669825691271569  0.4998757729865630  0.1665383910790084
  0.0000000000000000  0.5000529582009321  0.1666146953743777
  0.3330174308728431  0.4998757729865630  0.1665383910790084
  0.5000000000000000  0.5000441226966288  0.0000094748175030
  0.8333728168085415  0.4999626312309502  0.0000131876441500
  0.1666271831914585  0.4999626312309502  0.0000131876441500
  0.3333159937411452  0.5000034422000041  0.8333871676084641
  0.6666840062588548  0.5000034422000041  0.8333871676084641
  0.0000000000000000  0.4998980997068259  0.8334828356558788
  0.1666120701306255  0.5000007345235247  0.6666719510954877
  0.5000000000000000  0.4999632541616776  0.6666916016241942
  0.8333879298693745  0.5000007345235247  0.6666719510954877
  0.0000000000000000  0.6678114139192743  0.6678114139192743
  0.3333457094756653  0.6666248709299509  0.6666248709299509
  0.6666542905243347  0.6666248709299509  0.6666248709299509
  0.8333879298693745  0.6666719510954877  0.5000007345235247
  0.1666120701306255  0.6666719510954877  0.5000007345235247
  0.5000000000000000  0.6666916016241942  0.4999632541616776
  0.6666240506142813  0.6666431030185720  0.3333468932242880
  0.0000000000000000  0.6677296674740703  0.3322079828102602
  0.3333759493857187  0.6666431030185720  0.3333468932242880
  0.5000000000000000  0.6666583994037012  0.1666105471736117
  0.8334184057960599  0.6667308561661898  0.1666363796469312
  0.1665815942039401  0.6667308561661898  0.1666363796469312
  0.3320803673624937  0.6677792624015666  0.0000477726643666
  0.6679196326375063  0.6677792624015666  0.0000477726643666
  0.0000000000000000  0.6666699022624627  0.0000425599381941
  0.1666408176129508  0.6667020351761295  0.8333686243341631
  0.5000000000000000  0.6666948185563157  0.8334179457117870
  0.8333591823870492  0.6667020351761295  0.8333686243341631
  0.0000000000000000  0.8363357680209234  0.8363357680209234
  0.3333094659557503  0.8333655228607597  0.8333655228607597
  0.6666905340442497  0.8333655228607597  0.8333655228607597
  0.8333591823870492  0.8333686243341631  0.6667020351761295
  0.1666408176129508  0.8333686243341631  0.6667020351761295
  0.5000000000000000  0.8334179457117870  0.6666948185563157
  0.6666840062588548  0.8333871676084641  0.5000034422000041
  0.0000000000000000  0.8334828356558788  0.4998980997068259
  0.3333159937411452  0.8333871676084641  0.5000034422000041
  0.5000000000000000  0.8334423665639079  0.3332866943778470
  0.8333957120673645  0.8333411411388170  0.3333176086405274
  0.1666042879326355  0.8333411411388170  0.3333176086405274
  0.3330835005300941  0.8336266254200240  0.1665546835211700
  0.6669164994699059  0.8336266254200240  0.1665546835211700
  0.0000000000000000  0.8368042605797967  0.1635453901237511
  0.1636141031056368  0.8364176363775471  0.0001321350624366
  0.5000000000000000  0.8333421663465543  0.0000271518522155
  0.8363858968943632  0.8364176363775471  0.0001321350624366
  0.0000000000000000  0.1644528949818493  0.1644528949818493
