# Supplementary material for: Lithium diffusion-controlled Li-Al alloy negative electrode for all-solid-state battery
Source: Nat Commun. 2025 Oct 31;16:9629. doi: 10.1038/s41467-025-64386-y (PMC12579251; doi:10.1038/s41467-025-64386-y)
Supplement: Supplementary file 4 — Supplementary Data 1-2 [file 41467_2025_64386_MOESM4_ESM.zip › Supplementary Data/Supplementary Data 1 (α phase_Al FCC_NEB)/INCAR_NEB]

#---------------------
#General system params
#---------------------
LREAL = .FALSE.
LWAVE = .FALSE.
LCHARG = .FALSE.
ADDGRID = .TRUE.

#----------------------
# Manetic stuff 
#----------------------
ISPIN = 1

#-----------------
# XC stuff
#----------------
#METAGGA = R2SCAN
LASPH = .TRUE.

#------------------
# Electronic relax
#-----------------
ENCUT = 650
PREC = Accurate
NELM = 120
NELMIN = 5
ALGO = Normal

#-----------------
# Ionic stuff
#----------------
IBRION = 3 
IOPT = 3
POTIM = 0
ICHARG = 2
ISIF = 2
NSW = 500
EDIFF = 1e-5
EDIFFG = -0.02

#-----------------
# ssNEB stuff
#-----------------
IMAGES = 5
LCLIMB = .TRUE.
SPRING = -5
LNEBCELL = .FALSE.
MAXMOVE = 0.2
TIMESTEP = 0.1

#----------------
# DOS stuff
#---------------
ISMEAR = 0
SIGMA = 0.02

#---------------
# Parallel stuff
#----------------
KPAR = 2
NSIM = 8
NCORE = 16
