# Supplementary material for: Lithium diffusion-controlled Li-Al alloy negative electrode for all-solid-state battery
Source: Nat Commun. 2025 Oct 31;16:9629. doi: 10.1038/s41467-025-64386-y (PMC12579251; doi:10.1038/s41467-025-64386-y)
Supplement: Supplementary file 4 — Supplementary Data 1-2 [file 41467_2025_64386_MOESM4_ESM.zip › Supplementary Data/Supplementary Data 1 (α phase_Al FCC_NEB)/init_relaxed.vasp]

<title>                                 
    1.000000000000000     
    12.1167899999999999    0.0000000000000000    0.0000000000000000
     0.0000000000000000   12.1167899999999999    0.0000000000000000
     0.0000000000000000    0.0000000000000000   12.1167899999999999
   Al   Li
   106     1
Direct
  0.3334017906204778  0.0000035939235090  0.0000035939235090
  0.6665982093795222  0.0000035939235090  0.0000035939235090
  0.8345250251353207  0.0003508422460712  0.8348715413859438
  0.1654749748646793  0.0003508422460712  0.8348715413859438
  0.5000000000000000  0.0000612704533793  0.8333899110718050
  0.6669740418518160  0.0001276482150629  0.6667834911121062
  0.0000000000000000  0.0000423679149506  0.6665976006908636
  0.3330259581481840  0.0001276482150629  0.6667834911121062
  0.5000000000000000  0.0000533524499673  0.5000103440149957
  0.8334404459621965  0.0000368680861271  0.4999333663222032
  0.1665595540378035  0.0000368680861271  0.4999333663222032
  0.3330902257414436  0.0001193995377520  0.3330242204798708
  0.6669097742585564  0.0001193995377520  0.3330242204798708
  0.0000000000000000  0.0031175043749982  0.3298734122605396
  0.1644352113779419  0.0022703228857210  0.1662254598562853
  0.5000000000000000  0.0000275057844448  0.1666749090630191
  0.8355647886220581  0.0022703228857210  0.1662254598562853
  0.3333942937860854  0.1666796222098341  0.1666796222098341
  0.6666057062139146  0.1666796222098341  0.1666796222098341
  0.8355647886220581  0.1662254598562853  0.0022703228857210
  0.1644352113779419  0.1662254598562853  0.0022703228857210
  0.5000000000000000  0.1666749090630191  0.0000275057844448
  0.6675501452632560  0.1665199243514408  0.8342997640833190
  0.0000000000000000  0.1655876355726207  0.8351121730866140
  0.3324498547367440  0.1665199243514408  0.8342997640833190
  0.5000000000000000  0.1666553654511276  0.6666177322142275
  0.8333784153452584  0.1666506801897754  0.6666778986105655
  0.1666215846547416  0.1666506801897754  0.6666778986105655
  0.3320965412184904  0.1666225750352339  0.4989080791445772
  0.6679034587815096  0.1666225750352339  0.4989080791445772
  0.0000000000000000  0.1666231883004698  0.4999923218653066
  0.1636072612478827  0.1665352308690373  0.3302445339619524
  0.5000000000000000  0.1666077750039108  0.3333197802481038
  0.8363927387521173  0.1665352308690373  0.3302445339619524
  0.0000000000000000  0.3303216375133999  0.3303216375133999
  0.3333146653232788  0.3333157873364598  0.3333157873364598
  0.6666853346767212  0.3333157873364598  0.3333157873364598
  0.8363927387521173  0.3302445339619524  0.1665352308690373
  0.1636072612478827  0.3302445339619524  0.1665352308690373
  0.5000000000000000  0.3333197802481038  0.1666077750039108
  0.6669097742585564  0.3330242204798708  0.0001193995377520
  0.0000000000000000  0.3298734122605396  0.0031175043749982
  0.3330902257414436  0.3330242204798708  0.0001193995377520
  0.5000000000000000  0.3332134867393108  0.8333890820843806
  0.8334143773639795  0.3333120019806444  0.8333734026412642
  0.1665856226360205  0.3333120019806444  0.8333734026412642
  0.3333154922927761  0.3332759325404808  0.6666656701371281
  0.6666845077072239  0.3332759325404808  0.6666656701371281
  0.0000000000000000  0.3331922505028118  0.6667765686555853
  0.1666481614795146  0.3332912243899884  0.4999736316617955
  0.5000000000000000  0.3332330205819289  0.4999667916850399
  0.8333518385204854  0.3332912243899884  0.4999736316617955
  0.0000000000000000  0.4988705149258337  0.4988705149258337
  0.3333480624619440  0.5000312098003263  0.5000312098003263
  0.6666519375380560  0.5000312098003263  0.5000312098003263
  0.8333518385204854  0.4999736316617955  0.3332912243899884
  0.1666481614795146  0.4999736316617955  0.3332912243899884
  0.5000000000000000  0.4999667916850399  0.3332330205819289
  0.6679034587815096  0.4989080791445772  0.1666225750352339
  0.0000000000000000  0.4999923218653066  0.1666231883004698
  0.3320965412184904  0.4989080791445772  0.1666225750352339
  0.5000000000000000  0.5000103440149957  0.0000533524499673
  0.8334404459621965  0.4999333663222032  0.0000368680861271
  0.1665595540378035  0.4999333663222032  0.0000368680861271
  0.3333661287715515  0.5000180845046387  0.8333214482345710
  0.6666338712284485  0.5000180845046387  0.8333214482345710
  0.0000000000000000  0.4989556435463882  0.8344312707921517
  0.1666080108559029  0.4999842171140401  0.6666665176958588
  0.5000000000000000  0.4999353898629337  0.6667143334333474
  0.8333919891440971  0.4999842171140401  0.6666665176958588
  0.0000000000000000  0.6667306625585070  0.6667306625585070
  0.3333099409907518  0.6666472582396779  0.6666472582396779
  0.6666900590092482  0.6666472582396779  0.6666472582396779
  0.8333919891440971  0.6666665176958588  0.4999842171140401
  0.1666080108559029  0.6666665176958588  0.4999842171140401
  0.5000000000000000  0.6667143334333474  0.4999353898629337
  0.6666845077072239  0.6666656701371281  0.3332759325404808
  0.0000000000000000  0.6667765686555853  0.3331922505028118
  0.3333154922927761  0.6666656701371281  0.3332759325404808
  0.5000000000000000  0.6666177322142275  0.1666553654511276
  0.8333784153452584  0.6666778986105655  0.1666506801897754
  0.1666215846547416  0.6666778986105655  0.1666506801897754
  0.3330259581481840  0.6667834911121062  0.0001276482150629
  0.6669740418518160  0.6667834911121062  0.0001276482150629
  0.0000000000000000  0.6665976006908636  0.0000423679149506
  0.1666248190384749  0.6666733218570045  0.8333933460783527
  0.5000000000000000  0.6667027431387282  0.8333759383503079
  0.8333751809615251  0.6666733218570045  0.8333933460783527
  0.0000000000000000  0.8346672592136599  0.8346672592136599
  0.3333253769676645  0.8333308735192944  0.8333308735192944
  0.6666746230323355  0.8333308735192944  0.8333308735192944
  0.8333751809615251  0.8333933460783527  0.6666733218570045
  0.1666248190384749  0.8333933460783527  0.6666733218570045
  0.5000000000000000  0.8333759383503079  0.6667027431387282
  0.6666338712284485  0.8333214482345710  0.5000180845046387
  0.0000000000000000  0.8344312707921517  0.4989556435463882
  0.3333661287715515  0.8333214482345710  0.5000180845046387
  0.5000000000000000  0.8333890820843806  0.3332134867393108
  0.8334143773639795  0.8333734026412642  0.3333120019806444
  0.1665856226360205  0.8333734026412642  0.3333120019806444
  0.3324498547367440  0.8342997640833190  0.1665199243514408
  0.6675501452632560  0.8342997640833190  0.1665199243514408
  0.0000000000000000  0.8351121730866140  0.1655876355726207
  0.1654749748646793  0.8348715413859438  0.0003508422460712
  0.5000000000000000  0.8333899110718050  0.0000612704533793
  0.8345250251353207  0.8348715413859438  0.0003508422460712
  0.0000000000000000  0.0021746061185581  0.0021746061185581
