# Supplementary material for: Lithium diffusion-controlled Li-Al alloy negative electrode for all-solid-state battery
Source: Nat Commun. 2025 Oct 31;16:9629. doi: 10.1038/s41467-025-64386-y (PMC12579251; doi:10.1038/s41467-025-64386-y)
Supplement: Supplementary file 4 — Supplementary Data 1-2 [file 41467_2025_64386_MOESM4_ESM.zip › Supplementary Data/Supplementary Data 2 (β phase_LiAl_BCC_NEB)/final_relaxed.vasp]

<title>                                 
    1.000000000000000     
    12.7055985800000002    0.0000000000000000    0.0000000000000000
     0.0000000000000000   12.7055985800000002    0.0000000000000000
     0.0000000000000000    0.0000000000000000   12.7055985800000002
   Al   Li
    64    63
Direct
  0.0007559501296939  0.0007559501296939  0.0007559501296939
  0.4996246856453723  0.0006200870966993  0.0006200870966993
  0.7492440498703061  0.0007559501296939  0.7492440498703061
  0.2503753143546277  0.0006200870966993  0.7493799129033007
  0.5000321050840810  0.9989623919847759  0.5000321050840810
  0.0006200870966993  0.0006200870966993  0.4996246856453723
  0.2499678949159190  0.9989623919847759  0.2499678949159190
  0.7493799129033007  0.0006200870966993  0.2503753143546277
  0.9989623919847759  0.2499678949159190  0.2499678949159190
  0.4965254207001522  0.2534745792998478  0.2534745792998478
  0.7493799129033007  0.2503753143546277  0.0006200870966993
  0.2499678949159190  0.2499678949159190  0.9989623919847759
  0.5000321050840810  0.2499678949159190  0.7510376080152241
  0.0006200870966993  0.2503753143546277  0.7493799129033007
  0.2534745792998478  0.2534745792998478  0.4965254207001522
  0.7510376080152241  0.2499678949159190  0.5000321050840810
  0.9989623919847759  0.5000321050840810  0.5000321050840810
  0.4965254207001522  0.4965254207001522  0.4965254207001522
  0.7510376080152241  0.5000321050840810  0.2499678949159190
  0.2534745792998478  0.4965254207001522  0.2534745792998478
  0.5000321050840810  0.5000321050840810  0.9989623919847759
  0.0006200870966993  0.4996246856453723  0.0006200870966993
  0.2499678949159190  0.5000321050840810  0.7510376080152241
  0.7493799129033007  0.4996246856453723  0.7493799129033007
  0.0007559501296939  0.7492440498703061  0.7492440498703061
  0.4996246856453723  0.7493799129033007  0.7493799129033007
  0.7493799129033007  0.7493799129033007  0.4996246856453723
  0.2499678949159190  0.7510376080152241  0.5000321050840810
  0.5000321050840810  0.7510376080152241  0.2499678949159190
  0.0006200870966993  0.7493799129033007  0.2503753143546277
  0.2503753143546277  0.7493799129033007  0.0006200870966993
  0.7492440498703061  0.7492440498703061  0.0007559501296939
  0.1272031927754043  0.1272031927754043  0.1272031927754043
  0.6232705026382490  0.1267294973617510  0.1267294973617510
  0.8750000000000000  0.1252523278983020  0.8750000000000000
  0.3750000000000000  0.1246241687132255  0.8750000000000000
  0.6227968072245957  0.1272031927754043  0.6227968072245957
  0.1267294973617510  0.1267294973617510  0.6232705026382490
  0.3750000000000000  0.1214345417053551  0.3750000000000000
  0.8750000000000000  0.1246241687132255  0.3750000000000000
  0.1214345417053551  0.3750000000000000  0.3750000000000000
  0.6285654582946449  0.3750000000000000  0.3750000000000000
  0.8750000000000000  0.3750000000000000  0.1246241687132255
  0.3750000000000000  0.3750000000000000  0.1214345417053551
  0.6253758312867745  0.3750000000000000  0.8750000000000000
  0.1246241687132255  0.3750000000000000  0.8750000000000000
  0.3750000000000000  0.3750000000000000  0.6285654582946449
  0.8750000000000000  0.3750000000000000  0.6253758312867745
  0.1272031927754043  0.6227968072245957  0.6227968072245957
  0.6232705026382490  0.6232705026382490  0.6232705026382490
  0.8750000000000000  0.6253758312867745  0.3750000000000000
  0.3750000000000000  0.6285654582946449  0.3750000000000000
  0.6227968072245957  0.6227968072245957  0.1272031927754043
  0.1267294973617510  0.6232705026382490  0.1267294973617510
  0.3750000000000000  0.6253758312867745  0.8750000000000000
  0.8750000000000000  0.6247476721016980  0.8750000000000000
  0.1252523278983020  0.8750000000000000  0.8750000000000000
  0.6247476721016980  0.8750000000000000  0.8750000000000000
  0.8750000000000000  0.8750000000000000  0.6247476721016980
  0.3750000000000000  0.8750000000000000  0.6253758312867745
  0.6253758312867745  0.8750000000000000  0.3750000000000000
  0.1246241687132255  0.8750000000000000  0.3750000000000000
  0.3750000000000000  0.8750000000000000  0.1246241687132255
  0.8750000000000000  0.8750000000000000  0.1252523278983020
  0.2603655225958548  0.4896344774041452  0.4896344774041452
  0.2603655225958548  0.2603655225958548  0.2603655225958548
  0.7508035150340362  0.2496299081380826  0.2496299081380826
  0.0007213596686029  0.2499600198267160  0.0007213596686029
  0.5003700918619174  0.2496299081380826  0.9991964849659638
  0.7492786403313971  0.2499600198267160  0.7492786403313971
  0.2496299081380826  0.2496299081380826  0.7508035150340362
  0.4896344774041452  0.2603655225958548  0.4896344774041452
  0.9991964849659638  0.2496299081380826  0.5003700918619174
  0.7508035150340362  0.5003700918619174  0.5003700918619174
  0.9991964849659638  0.5003700918619174  0.2496299081380826
  0.4896344774041452  0.4896344774041452  0.2603655225958548
  0.7492786403313971  0.5000399801732840  0.0007213596686029
  0.2496299081380826  0.5003700918619174  0.9991964849659638
  0.5003700918619174  0.5003700918619174  0.7508035150340362
  0.0007213596686029  0.5000399801732840  0.7492786403313971
  0.2499600198267160  0.7492786403313971  0.7492786403313971
  0.7491288307791493  0.7491288307791493  0.7491288307791493
  0.0007213596686029  0.7492786403313971  0.5000399801732840
  0.5003700918619174  0.7508035150340362  0.5003700918619174
  0.7492786403313971  0.7492786403313971  0.2499600198267160
  0.2496299081380826  0.7508035150340362  0.2496299081380826
  0.5000399801732840  0.7492786403313971  0.0007213596686029
  0.0008711692208507  0.7491288307791493  0.0008711692208507
  0.2499600198267160  0.0007213596686029  0.0007213596686029
  0.7491288307791493  0.0008711692208507  0.0008711692208507
  0.0008711692208507  0.0008711692208507  0.7491288307791493
  0.5000399801732840  0.0007213596686029  0.7492786403313971
  0.7492786403313971  0.0007213596686029  0.5000399801732840
  0.2496299081380826  0.9991964849659638  0.5003700918619174
  0.5003700918619174  0.9991964849659638  0.2496299081380826
  0.0007213596686029  0.0007213596686029  0.2499600198267160
  0.8750000000000000  0.3750000000000000  0.3750000000000000
  0.1272354278567320  0.3744817146689954  0.1272354278567320
  0.6227645721432680  0.3755182853310046  0.1272354278567320
  0.8750000000000000  0.3750000000000000  0.8750000000000000
  0.3750000000000000  0.3750000000000000  0.8750000000000000
  0.6227645721432680  0.3744817146689954  0.6227645721432680
  0.1272354278567320  0.3755182853310046  0.6227645721432680
  0.3744817146689954  0.6227645721432680  0.6227645721432680
  0.8747508459335833  0.6250925424518172  0.6250925424518172
  0.1272354278567320  0.6227645721432680  0.3755182853310046
  0.6227645721432680  0.6227645721432680  0.3744817146689954
  0.8752491540664167  0.6250925424518172  0.1249074575481828
  0.3755182853310046  0.6227645721432680  0.1272354278567320
  0.6250925424518172  0.6250925424518172  0.8747508459335833
  0.1249074575481828  0.6250925424518172  0.8752491540664167
  0.3750000000000000  0.8750000000000000  0.8750000000000000
  0.8750000000000000  0.8750000000000000  0.8750000000000000
  0.1249074575481828  0.8752491540664167  0.6250925424518172
  0.6250925424518172  0.8747508459335833  0.6250925424518172
  0.8750000000000000  0.8750000000000000  0.3750000000000000
  0.3750000000000000  0.8750000000000000  0.3750000000000000
  0.6250925424518172  0.8752491540664167  0.1249074575481828
  0.1249074575481828  0.8747508459335833  0.1249074575481828
  0.3744817146689954  0.1272354278567320  0.1272354278567320
  0.8747508459335833  0.1249074575481828  0.1249074575481828
  0.1249074575481828  0.1249074575481828  0.8747508459335833
  0.6250925424518172  0.1249074575481828  0.8752491540664167
  0.8752491540664167  0.1249074575481828  0.6250925424518172
  0.3755182853310046  0.1272354278567320  0.6227645721432680
  0.6227645721432680  0.1272354278567320  0.3755182853310046
  0.1272354278567320  0.1272354278567320  0.3744817146689954
