# Supplementary material for: Lithium diffusion-controlled Li-Al alloy negative electrode for all-solid-state battery
Source: Nat Commun. 2025 Oct 31;16:9629. doi: 10.1038/s41467-025-64386-y (PMC12579251; doi:10.1038/s41467-025-64386-y)
Supplement: Supplementary file 4 — Supplementary Data 1-2 [file 41467_2025_64386_MOESM4_ESM.zip › Supplementary Data/Supplementary Data 2 (β phase_LiAl_BCC_NEB)/init_relaxed.vasp]

<title>                                 
    1.000000000000000     
    12.7055985800000002    0.0000000000000000    0.0000000000000000
     0.0000000000000000   12.7055985800000002    0.0000000000000000
     0.0000000000000000    0.0000000000000000   12.7055985800000002
   Al   Li
    64    63
Direct
  0.0002459361365084  0.0000000000000000  0.0000000000000000
  0.4997540638634916  0.0000000000000000  0.0000000000000000
  0.7500000000000000  0.0000000000000000  0.7497540638634916
  0.2500000000000000  0.0000000000000000  0.7503310804425496
  0.5003310804425496  0.0000000000000000  0.5000000000000000
  0.9996689195574504  0.0000000000000000  0.5000000000000000
  0.2500000000000000  0.0000000000000000  0.2496689195574504
  0.7500000000000000  0.0000000000000000  0.2502459361365084
  0.0020342261608661  0.2520342261608661  0.2520342261608661
  0.4978773095897679  0.2521226904102321  0.2521226904102321
  0.7500000000000000  0.2502459361365084  0.0000000000000000
  0.2500000000000000  0.2496689195574504  0.0000000000000000
  0.4979657738391339  0.2520342261608661  0.7479657738391339
  0.0021226904102321  0.2521226904102321  0.7478773095897679
  0.2500000000000000  0.2468879701462328  0.5000000000000000
  0.7500000000000000  0.2496689195574504  0.5000000000000000
  0.9968879701462328  0.5000000000000000  0.5000000000000000
  0.5031120298537672  0.5000000000000000  0.5000000000000000
  0.7500000000000000  0.5000000000000000  0.2496689195574504
  0.2500000000000000  0.5000000000000000  0.2468879701462328
  0.5003310804425496  0.5000000000000000  0.0000000000000000
  0.9996689195574504  0.5000000000000000  0.0000000000000000
  0.2500000000000000  0.5000000000000000  0.7531120298537672
  0.7500000000000000  0.5000000000000000  0.7503310804425496
  0.0020342261608661  0.7479657738391339  0.7479657738391339
  0.4978773095897679  0.7478773095897679  0.7478773095897679
  0.7500000000000000  0.7503310804425496  0.5000000000000000
  0.2500000000000000  0.7531120298537672  0.5000000000000000
  0.4979657738391339  0.7479657738391339  0.2520342261608661
  0.0021226904102321  0.7478773095897679  0.2521226904102321
  0.2500000000000000  0.7503310804425496  0.0000000000000000
  0.7500000000000000  0.7497540638634916  0.0000000000000000
  0.1251929654063133  0.1256878771222461  0.1256878771222461
  0.6243114215464161  0.1256885784535839  0.1256885784535839
  0.8756885784535839  0.1256885784535839  0.8743114215464161
  0.3748070345936867  0.1256878771222461  0.8743121228777539
  0.6243121228777539  0.1256878771222461  0.6248070345936867
  0.1250146007660007  0.1244182872094086  0.6249853992340064
  0.3749853992340064  0.1244182872094086  0.3750146007659936
  0.8756878771222461  0.1256878771222461  0.3751929654063133
  0.1287695103742195  0.3787695103742195  0.3787695103742195
  0.6255817127905914  0.3750146007659936  0.3750146007659936
  0.8756878771222461  0.3751929654063133  0.1256878771222461
  0.3749853992340064  0.3750146007659936  0.1244182872094086
  0.6243121228777539  0.3751929654063133  0.8743121228777539
  0.1250146007660007  0.3750146007659936  0.8755817127905914
  0.3712304896257805  0.3787695103742195  0.6212304896257805
  0.8744182872094086  0.3750146007659936  0.6249853992340064
  0.1287695103742195  0.6212304896257805  0.6212304896257805
  0.6255817127905914  0.6249853992340064  0.6249853992340064
  0.8744182872094086  0.6249853992340064  0.3750146007659936
  0.3712304896257805  0.6212304896257805  0.3787695103742195
  0.6243121228777539  0.6248070345936867  0.1256878771222461
  0.1250146007660007  0.6249853992340064  0.1244182872094086
  0.3749853992340064  0.6249853992340064  0.8755817127905914
  0.8756878771222461  0.6248070345936867  0.8743121228777539
  0.1251929654063133  0.8743121228777539  0.8743121228777539
  0.6243114215464161  0.8743114215464161  0.8743114215464161
  0.8756878771222461  0.8743121228777539  0.6248070345936867
  0.3749853992340064  0.8755817127905914  0.6249853992340064
  0.6243121228777539  0.8743121228777539  0.3751929654063133
  0.1250146007660007  0.8755817127905914  0.3750146007659936
  0.3748070345936867  0.8743121228777539  0.1256878771222461
  0.8756885784535839  0.8743114215464161  0.1256885784535839
  0.3653532765993859  0.3846467234006141  0.3846467234006141
  0.2496667031941300  0.2522539259624139  0.2522539259624139
  0.7500325022009520  0.2498898789584558  0.2498898789584558
  0.9998898789584558  0.2498898789584558  0.0000325022009520
  0.5001101210415442  0.2498898789584558  0.9999674977990480
  0.7499674977990480  0.2498898789584558  0.7501101210415442
  0.2503332968058700  0.2522539259624139  0.7477460740375861
  0.4977460740375861  0.2522539259624139  0.5003332968058700
  0.0022539259624139  0.2522539259624139  0.4996667031941300
  0.7500000000000000  0.5000000000000000  0.5000000000000000
  0.0022539259624139  0.4996667031941300  0.2522539259624139
  0.4977460740375861  0.5003332968058700  0.2522539259624139
  0.7500000000000000  0.5000000000000000  0.0000000000000000
  0.2500000000000000  0.5000000000000000  0.0000000000000000
  0.4977460740375861  0.4996667031941300  0.7477460740375861
  0.0022539259624139  0.5003332968058700  0.7477460740375861
  0.2496667031941300  0.7477460740375861  0.7477460740375861
  0.7500325022009520  0.7501101210415442  0.7501101210415442
  0.0022539259624139  0.7477460740375861  0.5003332968058700
  0.4977460740375861  0.7477460740375861  0.4996667031941300
  0.7499674977990480  0.7501101210415442  0.2498898789584558
  0.2503332968058700  0.7477460740375861  0.2522539259624139
  0.5001101210415442  0.7501101210415442  0.0000325022009520
  0.9998898789584558  0.7501101210415442  0.9999674977990480
  0.2500000000000000  0.0000000000000000  0.0000000000000000
  0.7500000000000000  0.0000000000000000  0.0000000000000000
  0.9998898789584558  0.9999674977990480  0.7501101210415442
  0.5001101210415442  0.0000325022009520  0.7501101210415442
  0.7500000000000000  0.0000000000000000  0.5000000000000000
  0.2500000000000000  0.0000000000000000  0.5000000000000000
  0.5001101210415442  0.9999674977990480  0.2498898789584558
  0.9998898789584558  0.0000325022009520  0.2498898789584558
  0.8739566741333107  0.3745775877342510  0.3745775877342510
  0.1245775877342510  0.3745775877342510  0.1239566741333107
  0.6242969080430782  0.3750692541471068  0.1257030919569218
  0.8757030919569218  0.3750692541471068  0.8742969080430782
  0.3754224122657490  0.3745775877342510  0.8760433258666893
  0.6260433258666893  0.3745775877342510  0.6254224122657490
  0.1346467234006141  0.3846467234006141  0.6153532765993859
  0.3653532765993859  0.6153532765993859  0.6153532765993859
  0.8739566741333107  0.6254224122657490  0.6254224122657490
  0.1346467234006141  0.6153532765993859  0.3846467234006141
  0.6260433258666893  0.6254224122657490  0.3745775877342510
  0.8757030919569218  0.6249307458528932  0.1257030919569218
  0.3754224122657490  0.6254224122657490  0.1239566741333107
  0.6242969080430782  0.6249307458528932  0.8742969080430782
  0.1245775877342510  0.6254224122657490  0.8760433258666893
  0.3749307458528932  0.8742969080430782  0.8742969080430782
  0.8761479152638714  0.8738520847361286  0.8738520847361286
  0.1245775877342510  0.8760433258666893  0.6254224122657490
  0.6242969080430782  0.8742969080430782  0.6249307458528932
  0.8757030919569218  0.8742969080430782  0.3750692541471068
  0.3754224122657490  0.8760433258666893  0.3745775877342510
  0.6238520847361286  0.8738520847361286  0.1261479152638714
  0.1250692541471068  0.8742969080430782  0.1257030919569218
  0.3749307458528932  0.1257030919569218  0.1257030919569218
  0.8761479152638714  0.1261479152638714  0.1261479152638714
  0.1250692541471068  0.1257030919569218  0.8742969080430782
  0.6238520847361286  0.1261479152638714  0.8738520847361286
  0.8757030919569218  0.1257030919569218  0.6249307458528932
  0.3754224122657490  0.1239566741333107  0.6254224122657490
  0.6242969080430782  0.1257030919569218  0.3750692541471068
  0.1245775877342510  0.1239566741333107  0.3745775877342510
