# Supplementary material for: Lithium diffusion-controlled Li-Al alloy negative electrode for all-solid-state battery
Source: Nat Commun. 2025 Oct 31;16:9629. doi: 10.1038/s41467-025-64386-y (PMC12579251; doi:10.1038/s41467-025-64386-y)
Supplement: Supplementary file 5 — Source Data [file 41467_2025_64386_MOESM5_ESM.xlsx]

## Sheet: Fig 1a-c
Fig. 1 | Li diffusion kinetics in Li-Al alloy.
a Density functional theory (DFT)-based calculation on Li diffusivity in α and β phases					b and c Calculated migration energy of Al and Li
					b α phase									c β phase
α phase		β phase			Al				Li					Al				Li
x in LixAl1	Lithium diffusivity (cm2 s-1)	x in LixAl1	Lithium diffusivity (cm2 s-1)		Reaction coordinate_Spline	Energy (eV)_Spline	Reaction coordinate_Neb	Energy (eV)_Neb	Reaction coordinate_Spline	Energy (eV)_Spline	Reaction coordinate_Neb	Energy (eV)_Neb		Reaction coordinate_Spline	Energy (eV)_Spline	Reaction coordinate_Neb	Energy (eV)_Neb	Reaction coordinate_Spline	Energy (eV)_Spline	Reaction coordinate_Neb	Energy (eV)_Neb
0	2.61809e-17	0.95	9.44609e-07		0	0	0	0	0	0	0	0		0	0	0	0	0	0	0	0
0.000531632	2.61809e-17	0.95206	9.05709e-07		0.00835	0.000378748	0.16698	0.14484	0.00836	0.000289698	0.16721	0.10743		0.00833	0.000331335	0.16656	0.13341	0.00837	0.000205144	0.16734	0.04659
0.00106	2.61809e-17	0.95412	8.66809e-07		0.0167	0.00151	0.33371	0.44968	0.01672	0.00115	0.33397	0.32683		0.01666	0.00133	0.33368	0.50309	0.01673	0.000801908	0.3346	0.10205
0.00159	2.61809e-17	0.95618	8.27909e-07		0.02505	0.00339	0.5	0.59837	0.02508	0.00259	0.50012	0.43193		0.02498	0.00298	0.49971	0.77909	0.0251	0.00176	0.50214	0.12652
0.00213	2.61809e-17	0.95824	7.89009e-07		0.0334	0.00602	0.66629	0.44968	0.03344	0.00458	0.66627	0.3269		0.03331	0.00531	0.66628	0.50164	0.03347	0.00306	0.66813	0.10388
0.00266	2.61809e-17	0.9603	7.50109e-07		0.04174	0.00938	0.83302	0.14484	0.0418	0.00713	0.83296	0.10762		0.04164	0.00829	0.83325	0.13287	0.04183	0.00466	0.83399	0.04927
0.00319	2.61809e-17	0.96235	7.11209e-07		0.05009	0.01348	1	0	0.05016	0.01023	1	7.6e-05		0.04997	0.01195	1	0.000251	0.0502	0.00655	1	-0.0022
0.00372	2.61809e-17	0.96441	6.72309e-07		0.05844	0.0183			0.05852	0.01387				0.0583	0.01627			0.05857	0.00868
0.00425	2.61809e-17	0.96647	6.33409e-07		0.06679	0.02385			0.06688	0.01804				0.06663	0.02126			0.06694	0.01104
0.00478	2.61809e-17	0.96853	5.94509e-07		0.07514	0.03011			0.07524	0.02275				0.07495	0.02691			0.0753	0.01359
0.00532	2.61809e-17	0.97059	5.55609e-07		0.08349	0.03709			0.0836	0.02797				0.08328	0.03324			0.08367	0.01631
0.00585	2.61809e-17	0.97265	5.16709e-07		0.09184	0.04477			0.09196	0.03371				0.09161	0.04023			0.09204	0.01917
0.00638	2.61809e-17	0.97471	4.77809e-07		0.10019	0.05315			0.10032	0.03996				0.09994	0.0479			0.1004	0.02215
0.00691	2.61809e-17	0.97677	4.38909e-07		0.10854	0.06223			0.10868	0.04671				0.10827	0.05623			0.10877	0.0252
0.00744	2.61809e-17	0.97883	4.00009e-07		0.11688	0.072			0.11704	0.05395				0.11659	0.06524			0.11714	0.02832
0.00797	2.61809e-17	0.98089	3.61109e-07		0.12523	0.08246			0.12541	0.06168				0.12492	0.07491			0.1255	0.03145
0.00851	2.61809e-17	0.98294	3.22209e-07		0.13358	0.09359			0.13377	0.0699				0.13325	0.08527			0.13387	0.03459
0.00904	2.61809e-17	0.985	2.83309e-07		0.14193	0.1054			0.14213	0.07858				0.14158	0.09629			0.14224	0.0377
0.00957	2.61809e-17	0.98706	2.44409e-07		0.15028	0.11789			0.15049	0.08774				0.14991	0.10799			0.15061	0.04076
0.0101	2.61809e-17	0.98912	2.05508e-07		0.15863	0.13103			0.15885	0.09736				0.15824	0.12036			0.15897	0.04373
0.01063	2.61809e-17	0.99118	1.68484e-07		0.16698	0.14484			0.16721	0.10743				0.16656	0.13341			0.16734	0.04659
0.01116	2.61809e-17	0.99324	1.39198e-07		0.17531	0.15913			0.17555	0.11783				0.17492	0.14715			0.1757	0.04939
0.0117	2.61809e-17	0.9953	1.16222e-07		0.18365	0.17378			0.18388	0.12847				0.18328	0.16147			0.18407	0.05224
0.01223	2.61809e-17	0.99736	9.80133e-08		0.19199	0.18872			0.19222	0.13931				0.19163	0.17637			0.19243	0.05511
0.01276	2.61809e-17	0.99942	8.34413e-08		0.20032	0.20393			0.20056	0.15032				0.19999	0.19184			0.20079	0.058
0.01329	2.61809e-17	1.00148	7.16699e-08		0.20866	0.21936			0.2089	0.16149				0.20834	0.20785			0.20915	0.06091
0.01382	2.61809e-17				0.217	0.23497			0.21724	0.17277				0.2167	0.22439			0.21752	0.06382
0.01435	2.61809e-17				0.22533	0.25072			0.22558	0.18414				0.22505	0.24145			0.22588	0.06674
0.01489	2.61809e-17				0.23367	0.26657			0.23391	0.19557				0.23341	0.259			0.23424	0.06965
0.01542	2.61809e-17				0.24201	0.28248			0.24225	0.20703				0.24177	0.27704			0.24261	0.07256
0.01595	2.61809e-17				0.25035	0.29841			0.25059	0.2185				0.25012	0.29555			0.25097	0.07545
0.01648	2.61809e-17				0.25868	0.31431			0.25893	0.22993				0.25848	0.31452			0.25933	0.07831
0.01701	2.61809e-17				0.26702	0.33015			0.26727	0.24131				0.26683	0.33392			0.2677	0.08115
0.01754	2.61809e-17				0.27536	0.34589			0.27561	0.25261				0.27519	0.35375			0.27606	0.08395
0.01808	2.61809e-17				0.28369	0.36148			0.28394	0.26379				0.28355	0.37398			0.28442	0.08671
0.01861	2.61809e-17				0.29203	0.37688			0.29228	0.27483				0.2919	0.39461			0.29278	0.08942
0.01914	2.61809e-17				0.30037	0.39206			0.30062	0.28569				0.30026	0.41561			0.30115	0.09208
0.01967	2.61809e-17				0.3087	0.40697			0.30896	0.29635				0.30861	0.43698			0.30951	0.09468
0.0202	2.61809e-17				0.31704	0.42157			0.3173	0.30678				0.31697	0.45869			0.31787	0.09721
0.02073	2.61809e-17				0.32538	0.43582			0.32564	0.31695				0.32533	0.48073			0.32624	0.09967
0.02127	2.61809e-17				0.33371	0.44968			0.33397	0.32683				0.33368	0.50309			0.3346	0.10205
0.0218	2.61809e-17				0.34203	0.46305			0.34228	0.33634				0.34198	0.52528			0.34298	0.10434
0.02233	2.61809e-17				0.35034	0.4759			0.35059	0.34547				0.35028	0.54705			0.35135	0.10653
0.02286	2.61809e-17				0.35866	0.48823			0.3589	0.35422				0.35859	0.56834			0.35973	0.1086
0.02339	2.61809e-17				0.36697	0.5			0.3672	0.36257				0.36689	0.58905			0.36811	0.11057
0.02392	2.61809e-17				0.37528	0.51121			0.37551	0.37051				0.37519	0.60912			0.37649	0.11243
0.02446	2.61809e-17				0.3836	0.52183			0.38382	0.37802				0.38349	0.62846			0.38486	0.11417
0.02499	2.61809e-17				0.39191	0.53184			0.39213	0.3851				0.39179	0.647			0.39324	0.11581
0.02552	2.61809e-17				0.40023	0.54123			0.40043	0.39173				0.40009	0.66466			0.40162	0.11733
0.02605	2.61809e-17				0.40854	0.54998			0.40874	0.3979				0.40839	0.68135			0.40999	0.11874
0.02658	2.61809e-17				0.41686	0.55806			0.41705	0.4036				0.4167	0.697			0.41837	0.12004
0.02711	2.61809e-17				0.42517	0.56547			0.42536	0.40881				0.425	0.71154			0.42675	0.12122
0.02764	2.61809e-17				0.43349	0.57217			0.43366	0.41353				0.4333	0.72488			0.43513	0.12229
0.02818	2.61809e-17				0.4418	0.57816			0.44197	0.41774				0.4416	0.73694			0.4435	0.12323
0.02871	2.61809e-17				0.45011	0.5834			0.45028	0.42143				0.4499	0.74765			0.45188	0.12406
0.02924	2.61809e-17				0.45843	0.5879			0.45859	0.42458				0.4582	0.75693			0.46026	0.12477
0.02977	2.61809e-17				0.46674	0.59162			0.46689	0.42719				0.4665	0.7647			0.46864	0.12537
0.0303	2.61809e-17				0.47506	0.59454			0.4752	0.42924				0.47481	0.77087			0.47701	0.12584
0.03083	2.61809e-17				0.48337	0.59665			0.48351	0.43073				0.48311	0.77538			0.48539	0.12619
0.03137	2.61809e-17				0.49169	0.59793			0.49182	0.43162				0.49141	0.77815			0.49377	0.12641
0.0319	2.61809e-17				0.5	0.59837			0.50012	0.43193				0.49971	0.77909			0.50214	0.12652
0.03243	2.61809e-17				0.50831	0.59793			0.50843	0.43163				0.50804	0.77814			0.51044	0.1265
0.03296	2.61809e-17				0.51663	0.59665			0.51674	0.43074				0.51637	0.77536			0.51874	0.12636
0.03349	2.61809e-17				0.52494	0.59454			0.52504	0.42926				0.5247	0.77081			0.52704	0.12609
0.03402	2.61809e-17				0.53326	0.59162			0.53335	0.42721				0.53302	0.76459			0.53534	0.12571
0.03456	2.61809e-17				0.54157	0.5879			0.54166	0.42461				0.54135	0.75677			0.54364	0.1252
0.03509	2.61809e-17				0.54989	0.58341			0.54997	0.42146				0.54968	0.74743			0.55194	0.12458
0.03562	2.61809e-17				0.5582	0.57816			0.55827	0.41777				0.55801	0.73665			0.56024	0.12384
0.03615	2.61809e-17				0.56651	0.57217			0.56658	0.41357				0.56634	0.72451			0.56854	0.12298
0.03668	2.61809e-17				0.57483	0.56547			0.57489	0.40885				0.57467	0.71109			0.57684	0.122
0.03721	2.61809e-17				0.58314	0.55806			0.5832	0.40364				0.58299	0.69646			0.58514	0.12092
0.03775	2.61809e-17				0.59146	0.54998			0.5915	0.39795				0.59132	0.68072			0.59343	0.11971
0.03828	2.61809e-17				0.59977	0.54123			0.59981	0.39178				0.59965	0.66393			0.60173	0.11839
0.03881	2.61809e-17				0.60809	0.53184			0.60812	0.38515				0.60798	0.64618			0.61003	0.11696
0.03934	2.61809e-17				0.6164	0.52183			0.61643	0.37807				0.61631	0.62754			0.61833	0.11542
0.03987	2.61809e-17				0.62471	0.51121			0.62473	0.37056				0.62464	0.6081			0.62663	0.11377
0.0404	2.61809e-17				0.63303	0.5			0.63304	0.36263				0.63297	0.58794			0.63493	0.11201
0.04094	2.61809e-17				0.64134	0.48823			0.64135	0.35428				0.64129	0.56713			0.64323	0.11014
0.04147	2.61809e-17				0.64966	0.4759			0.64965	0.34554				0.64962	0.54576			0.65153	0.10816
0.042	2.61809e-17				0.65797	0.46305			0.65796	0.33641				0.65795	0.52391			0.65983	0.10607
0.04253	2.61809e-17				0.66629	0.44968			0.66627	0.3269				0.66628	0.50164			0.66813	0.10388
0.04306	2.61809e-17				0.67462	0.43582			0.6746	0.31703				0.67463	0.47931			0.67642	0.10159
0.04359	2.61809e-17				0.68296	0.42157			0.68294	0.30686				0.68298	0.45729			0.68471	0.09922
0.04413	2.61809e-17				0.6913	0.40697			0.69127	0.29644				0.69133	0.43561			0.69301	0.09678
0.04466	2.61809e-17				0.69963	0.39206			0.69961	0.28579				0.69967	0.41429			0.7013	0.09427
0.04519	2.61809e-17				0.70797	0.37688			0.70794	0.27493				0.70802	0.39333			0.70959	0.09169
0.04572	2.61809e-17				0.71631	0.36148			0.71628	0.2639				0.71637	0.37275			0.71789	0.08905
0.04625	2.61809e-17				0.72464	0.34589			0.72461	0.25273				0.72472	0.35256			0.72618	0.08636
0.04678	2.61809e-17				0.73298	0.33016			0.73295	0.24144				0.73307	0.33279			0.73447	0.08362
0.04732	2.61809e-17				0.74132	0.31432			0.74128	0.23007				0.74142	0.31344			0.74277	0.08085
0.04785	2.61809e-17				0.74965	0.29841			0.74962	0.21864				0.74977	0.29453			0.75106	0.07803
0.04838	2.61809e-17				0.75799	0.28248			0.75795	0.20718				0.75811	0.27607			0.75935	0.07519
0.04891	2.61809e-17				0.76633	0.26658			0.76629	0.19573				0.76646	0.25809			0.76764	0.07233
0.04944	2.61809e-17				0.77466	0.25072			0.77462	0.1843				0.77481	0.24059			0.77594	0.06944
0.04997	2.61809e-17				0.783	0.23497			0.78296	0.17294				0.78316	0.22358			0.78423	0.06655
0.05051	2.61809e-17				0.79134	0.21936			0.79129	0.16166				0.79151	0.20709			0.79252	0.06365
0.05104	2.61809e-17				0.79968	0.20393			0.79962	0.1505				0.79986	0.19113			0.80082	0.06075
0.05157	2.61809e-17				0.80801	0.18872			0.80796	0.13949				0.80821	0.17572			0.80911	0.05786
0.0521	2.61809e-17				0.81635	0.17378			0.81629	0.12865				0.81655	0.16086			0.8174	0.05498
0.05263	2.61809e-17				0.82469	0.15914			0.82463	0.11802				0.8249	0.14657			0.8257	0.05211
					0.83302	0.14484			0.83296	0.10762				0.83325	0.13287			0.83399	0.04927
					0.84137	0.13103			0.84132	0.09755				0.84159	0.11983			0.84229	0.04635
					0.84972	0.11789			0.84967	0.08793				0.84993	0.10748			0.85059	0.04325
					0.85807	0.10541			0.85802	0.07877				0.85826	0.09581			0.85889	0.04002
					0.86642	0.09359			0.86637	0.07008				0.8666	0.08482			0.86719	0.03668
					0.87477	0.08246			0.87472	0.06186				0.87494	0.07451			0.87549	0.03328
					0.88312	0.072			0.88307	0.05413				0.88328	0.06488			0.88379	0.02984
					0.89146	0.06223			0.89143	0.04687				0.89161	0.05593			0.89209	0.02641
					0.89981	0.05315			0.89978	0.04012				0.89995	0.04765			0.90039	0.02301
					0.90816	0.04477			0.90813	0.03386				0.90829	0.04004			0.90869	0.01969
					0.91651	0.03709			0.91648	0.02811				0.91663	0.03311			0.91699	0.01647
					0.92486	0.03011			0.92483	0.02288				0.92496	0.02684			0.9253	0.01339
					0.93321	0.02385			0.93319	0.01817				0.9333	0.02124			0.9336	0.01049
					0.94156	0.0183			0.94154	0.01398				0.94164	0.01631			0.9419	0.0078
					0.94991	0.01348			0.94989	0.01033				0.94998	0.01204			0.9502	0.00536
					0.95826	0.00938			0.95824	0.00723				0.95831	0.00843			0.9585	0.00319
					0.9666	0.00602			0.96659	0.00467				0.96665	0.00548			0.9668	0.00135
					0.97495	0.00339			0.97494	0.00267				0.97499	0.00319			0.9751	-0.000151193
					0.9833	0.00151			0.9833	0.00123				0.98333	0.00156			0.9834	-0.00126
					0.99165	0.000378757			0.99165	0.000366726				0.99166	0.000576866			0.9917	-0.00196
					1	0			1	7.6e-05				1	0.000251			1	-0.0022

## Sheet: Fig 1d and e
Fig. 1 | Li diffusion kinetics in Li-Al alloy.
d and e Galvanostatic intermittent titration technique on lithiation and delithiation of pure Al in solid-state Li metal half cell (Li|LPSCl|Al)
d Voltage profiles of galvanostatic pulses and open-circuited state					e Voltage polarization at each open-circuited state
Normalized capacity_Lithiation	Voltage (VLi/Li+)_Lithiation	Normalized capacity_Delithiation	Voltage (VLi/Li+)_Delithiation		Normalized capacity_Lithiation	Voltage polarization (V)_Lithiation	Normalized capacity_Delithiation	Voltage polarization (V)_Delithiation
0	0.843	0	0.1124		0		0
1.10937e-06	0.843	1.10937e-06	0.1124		1.10937e-06		1.10937e-06
3.3281e-06	0.6281	1.22186e-05	0.1225		3.3281e-06		1.22186e-05
4.44029e-06	0.3528	6.11142e-05	0.1325		4.44029e-06		6.11142e-05
5.55107e-06	0.2437	0.000111119	0.1366		5.55107e-06		0.000111119
6.66185e-06	0.1826	0.000222241	0.142		6.66185e-06		0.000222241
7.77263e-06	0.1409	0.000333363	0.1453		7.77263e-06		0.000333363
8.88341e-06	0.1018	0.000444486	0.1479		8.88341e-06		0.000444486
9.99561e-06	0.0803	0.000555608	0.1499		9.99561e-06		0.000555608
1.11064e-05	0.0633	0.000666729	0.1516		1.11064e-05		0.000666729
1.22172e-05	0.0492	0.000777851	0.1532		1.22172e-05		0.000777851
1.3328e-05	0.0371	0.000888973	0.1545		1.3328e-05		0.000888973
1.44387e-05	0.0265	0.00100009	0.1558		1.44387e-05		0.00100009
1.66617e-05	0.0089	0.00111122	0.1569		1.66617e-05		0.00111122
1.88833e-05	-0.0067	0.00122234	0.158		1.88833e-05		0.00122234
2.11062e-05	-0.0182	0.00133346	0.159		2.11062e-05		0.00133346
2.66616e-05	-0.0081	0.00144458	0.1599		2.66616e-05		0.00144458
2.77738e-05	0.0095	0.0015557	0.1608		2.77738e-05		0.0015557
2.88845e-05	0.0312	0.00166682	0.1617		2.88845e-05		0.00166682
2.99953e-05	0.0644	0.00177794	0.1625		2.99953e-05		0.00177794
3.11061e-05	0.0873	0.00188906	0.1633		3.11061e-05		0.00188906
3.22183e-05	0.1065	0.00200018	0.164		3.22183e-05		0.00200018
3.33291e-05	0.1222	0.00211131	0.1647		3.33291e-05		0.00211131
3.44399e-05	0.1348	0.00222243	0.1655		3.44399e-05		0.00222243
3.55521e-05	0.1449	0.00233355	0.1662		3.55521e-05		0.00233355
3.77736e-05	0.1595	0.00244467	0.1669		3.77736e-05		0.00244467
3.99966e-05	0.171	0.00255579	0.1676		3.99966e-05		0.00255579
4.33303e-05	0.181	0.00266691	0.1682		4.33303e-05		0.00266691
4.88857e-05	0.1918	0.00277803	0.1688		4.88857e-05		0.00277803
5.6664e-05	0.2018	0.00288915	0.1695		5.6664e-05		0.00288915
7.11098e-05	0.2122	0.00300027	0.1701		7.11098e-05		0.00300027
9.55554e-05	0.2223	0.0031114	0.1707		9.55554e-05		0.0031114
0.000111112	0.2264	0.00322252	0.1713		0.000111112		0.00322252
0.00017334	0.2364	0.00333364	0.1719		0.00017334		0.00333364
0.000222231	0.2412	0.00344476	0.1725		0.000222231		0.00344476
0.00033335	0.2482	0.00355588	0.173		0.00033335		0.00355588
0.000444468	0.2528	0.003667	0.1736		0.000444468		0.003667
0.000555587	0.2562	0.00377812	0.1741		0.000555587		0.00377812
0.000666707	0.2587	0.00388924	0.1748		0.000666707		0.00388924
0.000777821	0.2608	0.00400036	0.1753		0.000777821		0.00400036
0.000888926	0.2625	0.00411148	0.1758		0.000888926		0.00411148
0.001	0.2641	0.0042226	0.1764		0.001		0.0042226
0.00111	0.2654	0.00433372	0.1769		0.00111		0.00433372
0.00122	0.2665	0.00444484	0.1775		0.00122		0.00444484
0.00133	0.2674	0.00455596	0.1779		0.00133		0.00455596
0.00144	0.2684	0.00466708	0.1785		0.00144		0.00466708
0.00156	0.2692	0.0047782	0.179		0.00156		0.0047782
0.00167	0.2699	0.00488932	0.1795		0.00167		0.00488932
0.00178	0.2705	0.00500044	0.18		0.00178		0.00500044
0.00189	0.2711	0.00511156	0.1805		0.00189		0.00511156
0.002	0.2717	0.00522268	0.181		0.002		0.00522268
0.00211	0.2722	0.0053338	0.1816		0.00211		0.0053338
0.00222	0.2726	0.00544492	0.182		0.00222		0.00544492
0.00233	0.2732	0.00555604	0.1825		0.00233		0.00555604
0.00244	0.2736	0.00566716	0.183		0.00244		0.00566716
0.00256	0.2739	0.00577828	0.1835		0.00256		0.00577828
0.00267	0.2743	0.00588941	0.184		0.00267		0.00588941
0.00278	0.2747	0.00600053	0.1845		0.00278		0.00600053
0.00289	0.275	0.00611165	0.1849		0.00289		0.00611165
0.003	0.2753	0.00622276	0.1854		0.003		0.00622276
0.00311	0.2757	0.00633388	0.1858		0.00311		0.00633388
0.00322	0.2759	0.006445	0.1864		0.00322		0.006445
0.00333	0.2762	0.00655612	0.1868		0.00333		0.00655612
0.00344	0.2764	0.00666724	0.1872		0.00344		0.00666724
0.00356	0.2768	0.00677836	0.1877		0.00356		0.00677836
0.00367	0.277	0.00688948	0.1882		0.00367		0.00688948
0.00378	0.2772	0.0070006	0.1887		0.00378		0.0070006
0.00389	0.2774	0.00711172	0.1891		0.00389		0.00711172
0.004	0.2777	0.00722284	0.1895		0.004		0.00722284
0.00411	0.2779	0.00733396	0.19		0.00411		0.00733396
0.00422	0.278	0.00744508	0.1905		0.00422		0.00744508
0.00433	0.2783	0.0075562	0.1909		0.00433		0.0075562
0.00444	0.2784	0.00766732	0.1913		0.00444		0.00766732
0.00456	0.2786	0.00777844	0.1918		0.00456		0.00777844
0.00467	0.2788	0.00788956	0.1922		0.00467		0.00788956
0.00478	0.2789	0.00800068	0.1926		0.00478		0.00800068
0.00489	0.2791	0.0081118	0.1931		0.00489		0.0081118
0.005	0.2793	0.00822292	0.1935		0.005		0.00822292
0.00511	0.2794	0.00833404	0.194		0.00511		0.00833404
0.00522	0.2796	0.00844516	0.1943		0.00522		0.00844516
0.00533	0.2797	0.00855628	0.1947		0.00533		0.00855628
0.00544	0.2798	0.0086674	0.1952		0.00544		0.0086674
0.00556	0.28	0.00877852	0.1956		0.00556		0.00877852
0.00567	0.2802	0.00888964	0.196		0.00567		0.00888964
0.00578	0.2802	0.00900076	0.1964		0.00578		0.00900076
0.00589	0.2804	0.00911188	0.1969		0.00589		0.00911188
0.006	0.2805	0.00922299	0.1972		0.006		0.00922299
0.00611	0.2807	0.00933412	0.1976		0.00611		0.00933412
0.00622	0.2807	0.00944523	0.1981		0.00622		0.00944523
0.00633	0.2809	0.00955635	0.1985		0.00633		0.00955635
0.00644	0.2809	0.00966747	0.1989		0.00644		0.00966747
0.00656	0.2811	0.00977859	0.1992		0.00656		0.00977859
0.00667	0.2812	0.00988971	0.1997		0.00667		0.00988971
0.00678	0.2813	0.0100008	0.2001		0.00678		0.0100008
0.00689	0.2814	0.0101119	0.2005		0.00689		0.0101119
0.007	0.2815	0.0102231	0.2008		0.007		0.0102231
0.00711	0.2816	0.0103342	0.2012		0.00711		0.0103342
0.00722	0.2817	0.0104453	0.2016		0.00722		0.0104453
0.00733	0.2818	0.0105564	0.202		0.00733		0.0105564
0.00744	0.2818	0.0106675	0.2023		0.00744		0.0106675
0.00756	0.282	0.0107787	0.2027		0.00756		0.0107787
0.00767	0.2821	0.0108898	0.2031		0.00767		0.0108898
0.00778	0.2821	0.0110009	0.2035		0.00778		0.0110009
0.00789	0.2823	0.011112	0.2039		0.00789		0.011112
0.008	0.2824	0.0112231	0.2043		0.008		0.0112231
0.00811	0.2825	0.0113343	0.2046		0.00811		0.0113343
0.00822	0.2825	0.0114454	0.205		0.00822		0.0114454
0.00833	0.2826	0.0115565	0.2054		0.00833		0.0115565
0.00844	0.2827	0.0116676	0.2057		0.00844		0.0116676
0.00856	0.2828	0.0117787	0.2061		0.00856		0.0117787
0.00867	0.2828	0.0118898	0.2064		0.00867		0.0118898
0.00878	0.2829	0.012001	0.2068		0.00878		0.012001
0.00889	0.283	0.0121121	0.2072		0.00889		0.0121121
0.009	0.2831	0.0122232	0.2075		0.009		0.0122232
0.00911	0.2832	0.0123343	0.2078		0.00911		0.0123343
0.00922	0.2832	0.0124454	0.2082		0.00922		0.0124454
0.00933	0.2833	0.0125566	0.2085		0.00933		0.0125566
0.00944	0.2834	0.0126677	0.2089		0.00944		0.0126677
0.00956	0.2834	0.0127788	0.2093		0.00956		0.0127788
0.00967	0.2836	0.0128899	0.2096		0.00967		0.0128899
0.00978	0.2836	0.013001	0.2099		0.00978		0.013001
0.00989	0.2836	0.0131122	0.2102		0.00989		0.0131122
0.01	0.2836	0.0132233	0.2106		0.01		0.0132233
0.01011	0.2838	0.0133344	0.2109		0.01011		0.0133344
0.01022	0.2838	0.0134455	0.2112		0.01022		0.0134455
0.01033	0.2839	0.0135566	0.2116		0.01033		0.0135566
0.01044	0.284	0.0136677	0.2118		0.01044		0.0136677
0.01056	0.284	0.0137789	0.2122		0.01056		0.0137789
0.01067	0.2841	0.01389	0.2125		0.01067		0.01389
0.01078	0.2842	0.0140011	0.2129		0.01078		0.0140011
0.01089	0.2843	0.0141122	0.2132		0.01089		0.0141122
0.011	0.2843	0.0142233	0.2135		0.011		0.0142233
0.01111	0.2843	0.0143345	0.2137		0.01111		0.0143345
0.01122	0.2844	0.0144456	0.2141		0.01122		0.0144456
0.01133	0.2845	0.0145567	0.2143		0.01133		0.0145567
0.01144	0.2845	0.0146678	0.2147		0.01144		0.0146678
0.01156	0.2846	0.0147789	0.215		0.01156		0.0147789
0.01167	0.2846	0.0148901	0.2153		0.01167		0.0148901
0.01178	0.2847	0.0150012	0.2156		0.01178		0.0150012
0.01189	0.2848	0.0151123	0.2158		0.01189		0.0151123
0.012	0.2848	0.0152234	0.2162		0.012		0.0152234
0.01211	0.2849	0.0153345	0.2165		0.01211		0.0153345
0.01222	0.285	0.0154456	0.2168		0.01222		0.0154456
0.01233	0.285	0.0155568	0.217		0.01233		0.0155568
0.01244	0.285	0.0156679	0.2173		0.01244		0.0156679
0.01255	0.2851	0.015779	0.2176		0.01255		0.015779
0.01267	0.2851	0.0158901	0.2179		0.01267		0.0158901
0.01278	0.2851	0.0160012	0.2182		0.01278		0.0160012
0.01289	0.2852	0.0161124	0.2184		0.01289		0.0161124
0.013	0.2853	0.0162235	0.2187		0.013		0.0162235
0.01311	0.2853	0.0163346	0.219		0.01311		0.0163346
0.01322	0.2854	0.0164457	0.2192		0.01322		0.0164457
0.01333	0.2855	0.0165568	0.2195		0.01333		0.0165568
0.01344	0.2855	0.016668	0.2198		0.01344		0.016668
0.01355	0.2856	0.0167791	0.22		0.01355		0.0167791
0.01367	0.2856	0.0168902	0.2203		0.01367		0.0168902
0.01378	0.2856	0.0170013	0.2206		0.01378		0.0170013
0.01389	0.2857	0.0171124	0.2208		0.01389		0.0171124
0.014	0.2857	0.0172236	0.2211		0.014		0.0172236
0.01411	0.2858	0.0173347	0.2213		0.01411		0.0173347
0.01422	0.2858	0.0174458	0.2215		0.01422		0.0174458
0.01433	0.2859	0.0175569	0.2218		0.01433		0.0175569
0.01444	0.2859	0.017668	0.2221		0.01444		0.017668
0.01455	0.286	0.0177791	0.2223		0.01455		0.0177791
0.01467	0.286	0.0178903	0.2225		0.01467		0.0178903
0.01478	0.2861	0.0180014	0.2228		0.01478		0.0180014
0.01489	0.2861	0.0181125	0.223		0.01489		0.0181125
0.015	0.2862	0.0182236	0.2232		0.015		0.0182236
0.01511	0.2862	0.0183347	0.2235		0.01511		0.0183347
0.01522	0.2862	0.0184459	0.2237		0.01522		0.0184459
0.01533	0.2863	0.018557	0.2239		0.01533		0.018557
0.01544	0.2863	0.0186681	0.2242		0.01544		0.0186681
0.01555	0.2864	0.0187792	0.2244		0.01555		0.0187792
0.01567	0.2865	0.0188903	0.2246		0.01567		0.0188903
0.01578	0.2865	0.0190015	0.2248		0.01578		0.0190015
0.01589	0.2865	0.0191126	0.2251		0.01589		0.0191126
0.016	0.2865	0.0192237	0.2253		0.016		0.0192237
0.01611	0.2866	0.0193348	0.2256		0.01611		0.0193348
0.01622	0.2866	0.0194459	0.2257		0.01622		0.0194459
0.01633	0.2867	0.019557	0.2259		0.01633		0.019557
0.01644	0.2867	0.0196682	0.2262		0.01644		0.0196682
0.01655	0.2867	0.0197793	0.2264		0.01655		0.0197793
0.01667	0.2868	0.0198904	0.2267		0.01667		0.0198904
0.01678	0.2868	0.0200015	0.2268		0.01678		0.0200015
0.01689	0.2869	0.0200015	0.222		0.01689		0.0200015
0.017	0.287	0.0200015	0.222		0.017		0.0200015
0.01711	0.2869	0.0200015	0.217		0.01711		0.0200015
0.01722	0.287	0.0200015	0.2155		0.01722		0.0200015
0.01733	0.287	0.0200015	0.2146		0.01733		0.0200015
0.01744	0.2871	0.0200015	0.2139		0.01744		0.0200015
0.01755	0.2871	0.0200015	0.2135		0.01755		0.0200015
0.01767	0.2872	0.0200015	0.213		0.01767		0.0200015
0.01778	0.2871	0.0200015	0.2126		0.01778		0.0200015
0.01789	0.2872	0.0200015	0.2123		0.01789		0.0200015
0.018	0.2872	0.0200015	0.212		0.018		0.0200015
0.01811	0.2873	0.0200015	0.2116		0.01811		0.0200015
0.01822	0.2873	0.0200015	0.2114		0.01822		0.0200015
0.01833	0.2874	0.0200015	0.2112		0.01833		0.0200015
0.01844	0.2874	0.0200015	0.2109		0.01844		0.0200015
0.01855	0.2874	0.0200015	0.2108		0.01855		0.0200015
0.01867	0.2874	0.0200015	0.2106		0.01867		0.0200015
0.01878	0.2875	0.0200015	0.2103		0.01878		0.0200015
0.01889	0.2876	0.0200015	0.2101		0.01889		0.0200015
0.019	0.2876	0.0200015	0.21		0.019		0.0200015
0.01911	0.2876	0.0200015	0.2098		0.01911		0.0200015
0.01922	0.2877	0.0200015	0.2097		0.01922		0.0200015
0.01933	0.2877	0.0200015	0.2096		0.01933		0.0200015
0.01944	0.2877	0.0200015	0.2094		0.01944		0.0200015
0.01955	0.2878	0.0200015	0.2093		0.01955		0.0200015
0.01967	0.2878	0.0200015	0.2092		0.01967		0.0200015
0.01978	0.2878	0.0200015	0.209		0.01978		0.0200015
0.01989	0.2879	0.0200015	0.209		0.01989		0.0200015
0.02	0.2879	0.0200015	0.2088		0.02		0.0200015
0.02	0.294	0.0200015	0.2087		0.02		0.0200015
0.02	0.294	0.0200015	0.2086		0.02		0.0200015
0.02	0.3041	0.0200015	0.2085		0.02		0.0200015
0.02	0.3083	0.0200015	0.2084		0.02		0.0200015
0.02	0.3128	0.0200015	0.2083		0.02		0.0200015
0.02	0.3156	0.0200015	0.2082		0.02		0.0200015
0.02	0.3176	0.0200015	0.208		0.02		0.0200015
0.02	0.3192	0.0200015	0.2081		0.02		0.0200015
0.02	0.3205	0.0200015	0.2079		0.02		0.0200015
0.02	0.3217	0.0200015	0.2078		0.02		0.0200015
0.02	0.3228	0.0200015	0.2078		0.02		0.0200015
0.02	0.3238	0.0200015	0.2076		0.02		0.0200015
0.02	0.3247	0.0200015	0.2076		0.02		0.0200015
0.02	0.3255	0.0200015	0.2076		0.02		0.0200015
0.02	0.3263	0.0200015	0.2075		0.02		0.0200015
0.02	0.3271	0.0200015	0.2074		0.02		0.0200015
0.02	0.3277	0.0200015	0.2073		0.02		0.0200015
0.02	0.3284	0.0200015	0.2073		0.02		0.0200015
0.02	0.3291	0.0200015	0.2071		0.02		0.0200015
0.02	0.3297	0.0200015	0.2072		0.02		0.0200015
0.02	0.3304	0.0200015	0.2071		0.02		0.0200015
0.02	0.3311	0.0200015	0.207		0.02		0.0200015
0.02	0.3316	0.0200015	0.2069		0.02		0.0200015
0.02	0.3322	0.0200015	0.2069		0.02		0.0200015
0.02	0.3328	0.0200015	0.2068		0.02		0.0200015
0.02	0.3333	0.0200015	0.2067		0.02		0.0200015
0.02	0.3339	0.0200015	0.2067		0.02		0.0200015
0.02	0.3345	0.0200015	0.2066		0.02		0.0200015
0.02	0.3349	0.0200015	0.2066		0.02		0.0200015
0.02	0.3354	0.0200015	0.2065		0.02		0.0200015
0.02	0.3359	0.0200015	0.2065		0.02		0.0200015
0.02	0.3364	0.0200015	0.2064		0.02		0.0200015
0.02	0.3369	0.0200015	0.2064		0.02		0.0200015
0.02	0.3375	0.0200015	0.2063		0.02		0.0200015
0.02	0.3379	0.0200015	0.2063		0.02		0.0200015
0.02	0.3383	0.0200015	0.2062		0.02		0.0200015
0.02	0.3388	0.0200015	0.2061		0.02		0.0200015
0.02	0.3393	0.0200015	0.2062		0.02		0.0200015
0.02	0.3397	0.0200015	0.2061		0.02		0.0200015
0.02	0.3401	0.0200015	0.206		0.02		0.0200015
0.02	0.3406	0.0200015	0.206		0.02		0.0200015
0.02	0.341	0.0200015	0.2059		0.02		0.0200015
0.02	0.3414	0.0200015	0.2059		0.02		0.0200015
0.02	0.3418	0.0200015	0.2058		0.02		0.0200015
0.02	0.3422	0.0200015	0.2058		0.02		0.0200015
0.02	0.3426	0.0200015	0.2058		0.02		0.0200015
0.02	0.343	0.0200015	0.2057		0.02		0.0200015
0.02	0.3434	0.0200015	0.2057		0.02		0.0200015
0.02	0.3438	0.0200015	0.2056		0.02		0.0200015
0.02	0.3441	0.0200015	0.2056		0.02		0.0200015
0.02	0.3445	0.0200015	0.2056		0.02		0.0200015
0.02	0.3449	0.0200015	0.2055		0.02		0.0200015
0.02	0.3453	0.0200015	0.2055		0.02		0.0200015
0.02	0.3456	0.0200015	0.2054		0.02		0.0200015
0.02	0.346	0.0200015	0.2054		0.02		0.0200015
0.02	0.3464	0.0200015	0.2054		0.02		0.0200015
0.02	0.3467	0.0200015	0.2054		0.02		0.0200015
0.02	0.347	0.0200015	0.2054		0.02		0.0200015
0.02	0.3473	0.0200015	0.2053		0.02		0.0200015
0.02	0.3477	0.0200015	0.2052		0.02		0.0200015
0.02	0.348	0.0200015	0.2052		0.02		0.0200015
0.02	0.3483	0.0200015	0.2052		0.02		0.0200015
0.02	0.3486	0.0200015	0.2051		0.02		0.0200015
0.02	0.3489	0.0200015	0.2051		0.02		0.0200015
0.02	0.3492	0.0200015	0.2051		0.02		0.0200015
0.02	0.3495	0.0200015	0.205		0.02		0.0200015
0.02	0.3498	0.0200015	0.205		0.02		0.0200015
0.02	0.3502	0.0200015	0.205		0.02		0.0200015
0.02	0.3504	0.0200015	0.205		0.02		0.0200015
0.02	0.3507	0.0200015	0.2048		0.02		0.0200015
0.02	0.351	0.0200015	0.2049		0.02		0.0200015
0.02	0.3513	0.0200015	0.2049		0.02		0.0200015
0.02	0.3515	0.0200015	0.2048		0.02		0.0200015
0.02	0.3518	0.0200015	0.2048		0.02		0.0200015
0.02	0.3521	0.0200015	0.2048		0.02		0.0200015
0.02	0.3524	0.0200015	0.2047		0.02		0.0200015
0.02	0.3526	0.0200015	0.2047		0.02		0.0200015
0.02	0.3528	0.0200015	0.2047		0.02		0.0200015
0.02	0.3531	0.0200015	0.2047		0.02		0.0200015
0.02	0.3534	0.0200015	0.2046		0.02		0.0200015
0.02	0.3536	0.0200015	0.2046		0.02		0.0200015
0.02	0.3539	0.0200015	0.2045		0.02		0.0200015
0.02	0.3541	0.0200015	0.2046		0.02		0.0200015
0.02	0.3543	0.0200015	0.2045		0.02		0.0200015
0.02	0.3546	0.0200015	0.2045		0.02		0.0200015
0.02	0.3548	0.0200015	0.2045		0.02		0.0200015
0.02	0.355	0.0200015	0.2045		0.02		0.0200015
0.02	0.3553	0.0200015	0.2045		0.02		0.0200015
0.02	0.3555	0.0200015	0.2044		0.02		0.0200015
0.02	0.3556	0.0200015	0.2044		0.02		0.0200015
0.02	0.3559	0.0200015	0.2043		0.02		0.0200015
0.02	0.3561	0.0200015	0.2042		0.02		0.0200015
0.02	0.3564	0.0200015	0.2043		0.02		0.0200015
0.02	0.3565	0.0200015	0.2043		0.02		0.0200015
0.02	0.3568	0.0200015	0.2042		0.02		0.0200015
0.02	0.357	0.0200015	0.2042		0.02		0.0200015
0.02	0.3572	0.0200015	0.2043		0.02		0.0200015
0.02	0.3574	0.0200015	0.2042		0.02		0.0200015
0.02	0.3575	0.0200015	0.2041		0.02		0.0200015
0.02	0.3578	0.0200015	0.2042		0.02		0.0200015
0.02	0.358	0.0200015	0.2041		0.02		0.0200015
0.02	0.3582	0.0200015	0.2041		0.02		0.0200015
0.02	0.3583	0.0200015	0.2041		0.02		0.0200015
0.02	0.3586	0.0200015	0.204		0.02		0.0200015
0.02	0.3587	0.0200015	0.204		0.02		0.0200015
0.02	0.3589	0.0200015	0.204		0.02		0.0200015
0.02	0.3591	0.0200015	0.204		0.02		0.0200015
0.02	0.3593	0.0200015	0.204		0.02		0.0200015
0.02	0.3595	0.0200015	0.2039		0.02		0.0200015
0.02	0.3596	0.0200015	0.2039		0.02		0.0200015
0.02	0.3598	0.0200015	0.2039		0.02		0.0200015
0.02	0.36	0.0200015	0.2038		0.02		0.0200015
0.02	0.3601	0.0200015	0.2039		0.02		0.0200015
0.02	0.3603	0.0200015	0.2038		0.02		0.0200015
0.02	0.3605	0.0200015	0.2038		0.02		0.0200015
0.02	0.3606	0.0200015	0.2038		0.02		0.0200015
0.02	0.3608	0.0200015	0.2038		0.02		0.0200015
0.02	0.3609	0.0200015	0.2038		0.02		0.0200015
0.02	0.3611	0.0200015	0.2037		0.02		0.0200015
0.02	0.3613	0.0200015	0.2038		0.02		0.0200015
0.02	0.3614	0.0200015	0.2037		0.02		0.0200015
0.02	0.3616	0.0200015	0.2037		0.02		0.0200015
0.02	0.3617	0.0200015	0.2037		0.02		0.0200015
0.02	0.3618	0.0200015	0.2037		0.02		0.0200015
0.02	0.3621	0.0200015	0.2036		0.02		0.0200015
0.02	0.3622	0.0200015	0.2036		0.02		0.0200015
0.02	0.3623	0.0200015	0.2037		0.02		0.0200015
0.02	0.3624	0.0200015	0.2036		0.02		0.0200015
0.02	0.3627	0.0200015	0.2036		0.02		0.0200015
0.02	0.3628	0.0200015	0.2036		0.02		0.0200015
0.02	0.3629	0.0200015	0.2035		0.02		0.0200015
0.02	0.363	0.0200015	0.2035		0.02		0.0200015
0.02	0.3632	0.0200015	0.2034		0.02		0.0200015
0.02	0.3633	0.0200015	0.2035		0.02		0.0200015
0.02	0.3635	0.0200015	0.2035		0.02		0.0200015
0.02	0.3636	0.0200015	0.2035		0.02		0.0200015
0.02	0.3637	0.0200015	0.2034		0.02		0.0200015
0.02	0.3638	0.0200015	0.2034		0.02		0.0200015
0.02	0.364	0.0200015	0.2035		0.02		0.0200015
0.02	0.3641	0.0200015	0.2034		0.02		0.0200015
0.02	0.3642	0.0200015	0.2033		0.02		0.0200015
0.02	0.3644	0.0200015	0.2034		0.02		0.0200015
0.02	0.3646	0.0200015	0.2034		0.02		0.0200015
0.02	0.3647	0.0200015	0.2034		0.02		0.0200015
0.02	0.3648	0.0200015	0.2033		0.02		0.0200015
0.02	0.3649	0.0200015	0.2033		0.02		0.0200015
0.02	0.365	0.0200015	0.2032		0.02		0.0200015
0.02	0.3651	0.0200015	0.2033		0.02		0.0200015
0.02	0.3652	0.0200015	0.2032		0.02		0.0200015
0.02	0.3654	0.0200015	0.2033		0.02		0.0200015
0.02	0.3655	0.0200015	0.2032		0.02		0.0200015
0.02	0.3656	0.0200015	0.2032		0.02		0.0200015
0.02	0.3657	0.0200015	0.2032		0.02		0.0200015
0.02	0.3659	0.0200015	0.2032		0.02		0.0200015
0.02	0.3659	0.0200015	0.2032		0.02		0.0200015
0.02	0.3661	0.0200015	0.2031		0.02		0.0200015
0.02	0.3662	0.0200015	0.2032		0.02		0.0200015
0.02	0.3663	0.0200015	0.2032		0.02		0.0200015
0.02	0.3665	0.0200015	0.2032		0.02		0.0200015
0.02	0.3665	0.0200015	0.2031		0.02		0.0200015
0.02	0.3667	0.0200015	0.2031		0.02		0.0200015
0.02	0.3668	0.0200015	0.2031		0.02		0.0200015
0.02	0.3669	0.0200015	0.203		0.02		0.0200015
0.02	0.3669	0.0200015	0.203		0.02		0.0200015
0.02	0.3671	0.0200015	0.203		0.02		0.0200015
0.02	0.3671	0.0200015	0.203		0.02		0.0200015
0.02	0.3672	0.0200015	0.203		0.02		0.0200015
0.02	0.3673	0.0200015	0.203		0.02		0.0200015
0.02	0.3675	0.0200015	0.203		0.02		0.0200015
0.02	0.3676	0.0200015	0.203		0.02		0.0200015
0.02	0.3677	0.0200015	0.203		0.02		0.0200015
0.02	0.3678	0.0200015	0.2029		0.02		0.0200015
0.02	0.3679	0.0200015	0.203		0.02		0.0200015
0.02	0.368	0.0200015	0.2029		0.02		0.0200015
0.02	0.3681	0.0200015	0.2028		0.02		0.0200015
0.02	0.3682	0.0200015	0.2029		0.02		0.0200015
0.02	0.3682	0.0200015	0.2029		0.02		0.0200015
0.02	0.3684	0.0200015	0.2029		0.02		0.0200015
0.02	0.3685	0.0200015	0.2029		0.02		0.0200015
0.02	0.3686	0.0200015	0.2028		0.02		0.0200015
0.02	0.3686	0.0200015	0.2028		0.02		0.0200015
0.02	0.3687	0.0200015	0.2028		0.02		0.0200015
0.02	0.3689	0.0200015	0.2028		0.02		0.0200015
0.02	0.3689	0.0200015	0.2029		0.02		0.0200015
0.02	0.3691	0.0200015	0.2028		0.02		0.0200015
0.02	0.3691	0.0200015	0.2028		0.02		0.0200015
0.02	0.3692	0.0200015	0.2028		0.02		0.0200015
0.02	0.3693	0.0200015	0.2028		0.02		0.0200015
0.02	0.3695	0.0200015	0.2028		0.02		0.0200015
0.02	0.3695	0.0200015	0.2027		0.02		0.0200015
0.02	0.3696	0.0200015	0.2027		0.02		0.0200015
0.02	0.3697	0.0200015	0.2027		0.02		0.0200015
0.02	0.3698	0.0200015	0.2027		0.02		0.0200015
0.02	0.3699	0.0200015	0.2027		0.02		0.0200015
0.02	0.37	0.0200015	0.2026		0.02		0.0200015
0.02	0.37	0.0200015	0.2026		0.02		0.0200015
0.02	0.3701	0.0200015	0.2027		0.02		0.0200015
0.02	0.3702	0.0200015	0.2027		0.02		0.0200015
0.02	0.3703	0.0200015	0.2026		0.02		0.0200015
0.02	0.3703	0.0200015	0.2026		0.02		0.0200015
0.02	0.3704	0.0200015	0.2026		0.02		0.0200015
0.02	0.3706	0.0200015	0.2026		0.02		0.0200015
0.02	0.3706	0.0200015	0.2026		0.02		0.0200015
0.02	0.3707	0.0200015	0.2027		0.02		0.0200015
0.02	0.3708	0.0200015	0.2026		0.02		0.0200015
0.02	0.3709	0.0200015	0.2026		0.02		0.0200015
0.02	0.371	0.0200015	0.2025		0.02		0.0200015
0.02	0.371	0.0200015	0.2026		0.02		0.0200015
0.02	0.3711	0.0200015	0.2025		0.02		0.0200015
0.02	0.3712	0.0200015	0.2025		0.02		0.0200015
0.02	0.3713	0.0200015	0.2025		0.02		0.0200015
0.02	0.3714	0.0200015	0.2025		0.02		0.0200015
0.02	0.3714	0.0200015	0.2025		0.02		0.0200015
0.02	0.3715	0.0200015	0.2025		0.02		0.0200015
0.02	0.3716	0.0200015	0.2025		0.02		0.0200015
0.02	0.3716	0.0200015	0.2025		0.02		0.0200015
0.02	0.3717	0.0200015	0.2025		0.02		0.0200015
0.02	0.3718	0.0200015	0.2025		0.02		0.0200015
0.02	0.372	0.0200015	0.2025		0.02		0.0200015
0.02	0.372	0.0200015	0.2024		0.02		0.0200015
0.02	0.3721	0.0200015	0.2024		0.02		0.0200015
0.02	0.3721	0.0200015	0.2025		0.02		0.0200015
0.02	0.3723	0.0200015	0.2025		0.02		0.0200015
0.02	0.3723	0.0200015	0.2024		0.02		0.0200015
0.02	0.3724	0.0200015	0.2024		0.02		0.0200015
0.02	0.3724	0.0200015	0.2024		0.02		0.0200015
0.02	0.3725	0.0200015	0.2024		0.02		0.0200015
0.02	0.3726	0.0200015	0.2024		0.02		0.0200015
0.02	0.3726	0.0200015	0.2024		0.02		0.0200015
0.02	0.3727	0.0200015	0.2023		0.02		0.0200015
0.02	0.3728	0.0200015	0.2024		0.02		0.0200015
0.02	0.3728	0.0200015	0.2023		0.02		0.0200015
0.02	0.3729	0.0200015	0.2023		0.02		0.0200015
0.02	0.373	0.0200015	0.2023		0.02		0.0200015
0.02	0.3731	0.0200015	0.2023		0.02		0.0200015
0.02	0.3732	0.0200015	0.2024		0.02		0.0200015
0.02	0.3732	0.0200015	0.2023		0.02		0.0200015
0.02	0.3733	0.0200015	0.2023		0.02		0.0200015
0.02	0.3734	0.0200015	0.2023		0.02		0.0200015
0.02	0.3734	0.0200015	0.2023		0.02		0.0200015
0.02	0.3735	0.0200015	0.2022		0.02		0.0200015
0.02	0.3735	0.0200015	0.2023		0.02		0.0200015
0.02	0.3736	0.0200015	0.2023		0.02		0.0200015
0.02	0.3737	0.0200015	0.2022		0.02		0.0200015
0.02	0.3738	0.0200015	0.2022		0.02		0.0200015
0.02	0.3738	0.0200015	0.2023		0.02		0.0200015
0.02	0.3739	0.0200015	0.2022		0.02		0.0200015
0.02	0.374	0.0200015	0.2022		0.02		0.0200015
0.02	0.374	0.0200015	0.2022		0.02		0.0200015
0.02	0.374	0.0200015	0.2021		0.02		0.0200015
0.02	0.3742	0.0200015	0.2022		0.02		0.0200015
0.02	0.3742	0.0200015	0.2021		0.02		0.0200015
0.02	0.3743	0.0200015	0.2022		0.02		0.0200015
0.02	0.3743	0.0200015	0.2022		0.02		0.0200015
0.02	0.3744	0.0200015	0.2022		0.02		0.0200015
0.02	0.3745	0.0200015	0.2022		0.02		0.0200015
0.02	0.3746	0.0200015	0.2022		0.02		0.0200015
0.02	0.3746	0.0200015	0.2021		0.02		0.0200015
0.02	0.3746	0.0200015	0.2021		0.02		0.0200015
0.02	0.3747	0.0200015	0.2021		0.02		0.0200015
0.02	0.3747	0.0200015	0.2021		0.02		0.0200015
0.02	0.3748	0.0200015	0.2021		0.02		0.0200015
0.02	0.3749	0.0200015	0.2021		0.02		0.0200015
0.02	0.375	0.0200015	0.2021		0.02		0.0200015
0.02	0.3751	0.0200015	0.2021		0.02		0.0200015
0.02	0.3751	0.0200015	0.2021		0.02		0.0200015
0.02	0.3752	0.0200015	0.2021		0.02		0.0200015
0.02	0.3752	0.0200015	0.2021		0.02		0.0200015
0.02	0.3753	0.0200015	0.202		0.02		0.0200015
0.02	0.3753	0.0200015	0.2021		0.02		0.0200015
0.02	0.3754	0.0200015	0.202		0.02		0.0200015
0.02	0.3755	0.0200015	0.2021		0.02		0.0200015
0.02	0.3755	0.0200015	0.202		0.02		0.0200015
0.02	0.3756	0.0200015	0.2021		0.02		0.0200015
0.02	0.3756	0.0200015	0.202		0.02		0.0200015
0.02	0.3758	0.0200015	0.202		0.02		0.0200015
0.02	0.3757	0.0200015	0.202		0.02		0.0200015
0.02	0.3758	0.0200015	0.202		0.02		0.0200015
0.02	0.3759	0.0200015	0.2019		0.02		0.0200015
0.02	0.3759	0.0200015	0.202		0.02		0.0200015
0.02	0.376	0.0200015	0.2019		0.02		0.0200015
0.02	0.376	0.0200015	0.202		0.02		0.0200015
0.02	0.3761	0.0200015	0.202		0.02		0.0200015
0.02	0.3762	0.0200015	0.2019		0.02		0.0200015
0.02	0.3762	0.0200015	0.2019		0.02		0.0200015
0.02	0.3763	0.0200015	0.2019		0.02		0.0200015
0.02	0.3763	0.0200015	0.2019		0.02		0.0200015
0.02	0.3764	0.0200015	0.2019		0.02		0.0200015
0.02	0.3765	0.0200015	0.202		0.02		0.0200015
0.02	0.3765	0.0200015	0.2019		0.02		0.0200015
0.02	0.3766	0.0200015	0.2019		0.02		0.0200015
0.02	0.3767	0.0200015	0.2018		0.02		0.0200015
0.02	0.3767	0.0200015	0.2019		0.02		0.0200015
0.02	0.3767	0.0200015	0.2019		0.02		0.0200015
0.02	0.3768	0.0200015	0.2019		0.02		0.0200015
0.02	0.3769	0.0200015	0.2018		0.02		0.0200015
0.02	0.3769	0.0200015	0.2018		0.02		0.0200015
0.02	0.377	0.0200015	0.2018		0.02		0.0200015
0.02	0.377	0.0200015	0.2019		0.02		0.0200015
0.02	0.3771	0.0200015	0.2018		0.02		0.0200015
0.02	0.3772	0.0200015	0.2018		0.02		0.0200015
0.02	0.3771	0.0200015	0.2019		0.02		0.0200015
0.02	0.3772	0.0200015	0.2019		0.02		0.0200015
0.02	0.3772	0.0200015	0.2018		0.02		0.0200015
0.02	0.3774	0.0200015	0.2018		0.02		0.0200015
0.02	0.3774	0.0200015	0.2019		0.02		0.0200015
0.02	0.3774	0.0200015	0.2018		0.02		0.0200015
0.02	0.3775	0.0200015	0.2018		0.02		0.0200015
0.02	0.3775	0.0200015	0.2018		0.02		0.0200015
0.02	0.3776	0.0200015	0.2018		0.02		0.0200015
0.02	0.3777	0.0200015	0.2018		0.02		0.0200015
0.02	0.3777	0.0200015	0.2017		0.02		0.0200015
0.02	0.3778	0.0200015	0.2018		0.02		0.0200015
0.02	0.3778	0.0200015	0.2018		0.02		0.0200015
0.02	0.3778	0.0200015	0.2017		0.02		0.0200015
0.02	0.3779	0.0200015	0.2017		0.02		0.0200015
0.02	0.378	0.0200015	0.2018		0.02		0.0200015
0.02	0.3781	0.0200015	0.2018		0.02		0.0200015
0.02	0.378	0.0200015	0.2017		0.02		0.0200015
0.02	0.3782	0.0200015	0.2017		0.02		0.0200015
0.02	0.3782	0.0200015	0.2017		0.02		0.0200015
0.02	0.3783	0.0200015	0.2018		0.02		0.0200015
0.02	0.3783	0.0200015	0.2018		0.02		0.0200015
0.02	0.3783	0.0200015	0.2017		0.02		0.0200015
0.02	0.3784	0.0200015	0.2017		0.02		0.0200015
0.02	0.3783	0.0200015	0.2017		0.02		0.0200015
0.02	0.3784	0.0200015	0.2018		0.02		0.0200015
0.02	0.3785	0.0200015	0.2018		0.02		0.0200015
0.02	0.3785	0.0200015	0.2017		0.02		0.0200015
0.02	0.3786	0.0200015	0.2017		0.02		0.0200015
0.02	0.3787	0.0200015	0.2017		0.02		0.0200015
0.02	0.3787	0.0200015	0.2017		0.02		0.0200015
0.02	0.3788	0.0200015	0.2017		0.02		0.0200015
0.02	0.3788	0.0200015	0.2017		0.02		0.0200015
0.02	0.3789	0.0200015	0.2017		0.02		0.0200015
0.02	0.3789	0.0200015	0.2017		0.02		0.0200015
0.02	0.379	0.0200015	0.2016		0.02		0.0200015
0.02	0.379	0.0200015	0.2017		0.02		0.0200015
0.02	0.379	0.0200015	0.2017		0.02		0.0200015
0.02	0.3792	0.0200015	0.2017		0.02		0.0200015
0.02	0.3792	0.0200015	0.2017		0.02		0.0200015
0.02	0.3791	0.0200015	0.2017		0.02		0.0200015
0.02	0.3792	0.0200015	0.2017		0.02		0.0200015
0.02	0.3792	0.0200015	0.2016		0.02		0.0200015
0.02	0.3793	0.0200015	0.2016		0.02		0.0200015
0.02	0.3794	0.0200015	0.2016		0.02		0.0200015
0.02	0.3794	0.0200015	0.2016		0.02		0.0200015
0.02	0.3795	0.0200015	0.2016		0.02		0.0200015
0.02	0.3795	0.0200015	0.2016		0.02		0.0200015
0.02	0.3795	0.0200015	0.2016		0.02		0.0200015
0.02	0.3796	0.0200015	0.2016		0.02		0.0200015
0.02	0.3796	0.0200015	0.2016		0.02		0.0200015
0.02	0.3797	0.0200015	0.2016		0.02		0.0200015
0.02	0.3797	0.0200015	0.2016		0.02		0.0200015
0.02	0.3798	0.0200015	0.2016		0.02		0.0200015
0.02	0.3798	0.0200015	0.2016		0.02		0.0200015
0.02	0.3798	0.0200015	0.2016		0.02		0.0200015
0.02	0.3799	0.0200015	0.2015		0.02		0.0200015
0.02	0.3799	0.0200015	0.2015		0.02		0.0200015
0.02	0.38	0.0200015	0.2016		0.02		0.0200015
0.02	0.3801	0.0200015	0.2015		0.02		0.0200015
0.02	0.3801	0.0200015	0.2016		0.02		0.0200015
0.02	0.3801	0.0200015	0.2016		0.02		0.0200015
0.02	0.3802	0.0200015	0.2015		0.02		0.0200015
0.02	0.3802	0.0200015	0.2015		0.02		0.0200015
0.02	0.3803	0.0200015	0.2016		0.02		0.0200015
0.02	0.3803	0.0200015	0.2016		0.02		0.0200015
0.02	0.3804	0.0200015	0.2015		0.02		0.0200015
0.02	0.3804	0.0200015	0.2016		0.02		0.0200015
0.02	0.3805	0.0200015	0.2015		0.02		0.0200015
0.02	0.3805	0.0200015	0.2016		0.02		0.0200015
0.02	0.3806	0.0200015	0.2015		0.02		0.0200015
0.02	0.3806	0.0200015	0.2016		0.02		0.0200015
0.02	0.3806	0.0200015	0.2016		0.02		0.0200015
0.02	0.3806	0.0200015	0.2015		0.02		0.0200015
0.02	0.3806	0.0200015	0.2015		0.02		0.0200015
0.02	0.3807	0.0200015	0.2015		0.02		0.0200015
0.02	0.3807	0.0200015	0.2015		0.02		0.0200015
0.02	0.3807	0.0200015	0.2015		0.02		0.0200015
0.02	0.3808	0.0200015	0.2015		0.02		0.0200015
0.02	0.3809	0.0200015	0.2015		0.02		0.0200015
0.02	0.381	0.0200015	0.2014		0.02		0.0200015
0.02	0.381	0.0200015	0.2015		0.02		0.0200015
0.02	0.381	0.0200015	0.2015		0.02		0.0200015
0.02	0.3811	0.0200015	0.2014		0.02		0.0200015
0.02	0.3811	0.0200015	0.2014		0.02		0.0200015
0.02	0.3812	0.0200015	0.2014		0.02		0.0200015
0.02	0.3812	0.0200015	0.2015		0.02		0.0200015
0.02	0.3813	0.0200015	0.2014		0.02		0.0200015
0.02	0.3813	0.0200015	0.2015		0.02		0.0200015
0.02	0.3813	0.0200015	0.2014		0.02		0.0200015
0.02	0.3814	0.0200015	0.2014		0.02		0.0200015
0.02	0.3814	0.0200015	0.2014		0.02		0.0200015
0.02	0.3814	0.0200015	0.2014		0.02		0.0200015
0.02	0.3815	0.0200015	0.2014		0.02		0.0200015
0.02	0.3815	0.0200015	0.2014		0.02		0.0200015
0.02	0.3816	0.0200015	0.2015		0.02		0.0200015
0.02	0.3816	0.0200015	0.2015		0.02		0.0200015
0.02	0.3816	0.0200015	0.2014		0.02		0.0200015
0.02	0.3817	0.0200015	0.2013		0.02		0.0200015
0.02	0.3817	0.0200015	0.2014		0.02		0.0200015
0.02	0.3817	0.0200015	0.2014		0.02		0.0200015
0.02	0.3818	0.0200015	0.2014		0.02		0.0200015
0.02	0.3818	0.0200015	0.2014		0.02		0.0200015
0.02	0.3819	0.0200015	0.2014		0.02		0.0200015
0.02	0.3819	0.0200015	0.2014		0.02		0.0200015
0.02	0.382	0.0200015	0.2013		0.02		0.0200015
0.02	0.382	0.0200015	0.2014		0.02		0.0200015
0.02	0.382	0.0200015	0.2013		0.02		0.0200015
0.02	0.3821	0.0200015	0.2014		0.02		0.0200015
0.02	0.3821	0.0200015	0.2013		0.02		0.0200015
0.02	0.3822	0.0200015	0.2014		0.02		0.0200015
0.02	0.3822	0.0200015	0.2013		0.02		0.0200015
0.02	0.3822	0.0200015	0.2014		0.02		0.0200015
0.02	0.3822	0.0200015	0.2013		0.02		0.0200015
0.02	0.3823	0.0200015	0.2014		0.02		0.0200015
0.02	0.3823	0.0200015	0.2014		0.02		0.0200015
0.02	0.3824	0.0200015	0.2013		0.02		0.0200015
0.02	0.3824	0.0200015	0.2013		0.02		0.0200015
0.02	0.3824	0.0200015	0.2013		0.02		0.0200015
0.02	0.3825	0.0200015	0.2013		0.02		0.0200015
0.02	0.3825	0.0200015	0.2013		0.02		0.0200015
0.02	0.3825	0.0200015	0.2013		0.02		0.0200015
0.02	0.3826	0.0200015	0.2013		0.02		0.0200015
0.02	0.3826	0.0200015	0.2013		0.02		0.0200015
0.02	0.3826	0.0200015	0.2013		0.02		0.0200015
0.02	0.3826	0.0200015	0.2014		0.02		0.0200015
0.02	0.3828	0.0200015	0.2013		0.02		0.0200015
0.02	0.3828	0.0200015	0.2014		0.02		0.0200015
0.02	0.3828	0.0200015	0.2013		0.02		0.0200015
0.02	0.3828	0.0200015	0.2013		0.02		0.0200015
0.02	0.3829	0.0200015	0.2013		0.02		0.0200015
0.02	0.383	0.0200015	0.2013		0.02		0.0200015
0.02	0.383	0.0200015	0.2013		0.02		0.0200015
0.02	0.383	0.0200015	0.2013		0.02		0.0200015
0.02	0.3831	0.0200015	0.2012		0.02		0.0200015
0.02	0.3831	0.0200015	0.2012		0.02		0.0200015
0.02	0.3831	0.0200015	0.2013		0.02		0.0200015
0.02	0.3832	0.0200015	0.2013		0.02		0.0200015
0.02	0.3832	0.0200015	0.2013		0.02		0.0200015
0.02	0.3832	0.0200015	0.2012		0.02		0.0200015
0.02	0.3832	0.0200015	0.2013		0.02		0.0200015
0.02	0.3832	0.0200015	0.2013		0.02		0.0200015
0.02	0.3834	0.0200015	0.2012		0.02		0.0200015
0.02	0.3834	0.0200015	0.2012		0.02		0.0200015
0.02	0.3834	0.0200015	0.2013		0.02		0.0200015
0.02	0.3834	0.0200015	0.2012		0.02		0.0200015
0.02	0.3834	0.0200015	0.2012		0.02		0.0200015
0.02	0.3835	0.0200015	0.2013		0.02		0.0200015
0.02	0.3835	0.0200015	0.2013		0.02		0.0200015
0.02	0.3835	0.0200015	0.2013		0.02		0.0200015
0.02	0.3836	0.0200015	0.2013		0.02		0.0200015
0.02	0.3837	0.0200015	0.2013		0.02		0.0200015
0.02	0.3837	0.0200015	0.2013		0.02		0.0200015
0.02	0.3837	0.0200015	0.2013		0.02		0.0200015
0.02	0.3837	0.0200015	0.2013		0.02		0.0200015
0.02	0.3837	0.0200015	0.2013		0.02		0.0200015
0.02	0.3838	0.0200015	0.2012		0.02		0.0200015
0.02	0.3839	0.0200015	0.2013		0.02		0.0200015
0.02	0.3838	0.0200015	0.2013		0.02		0.0200015
0.02	0.3839	0.0200015	0.2013		0.02		0.0200015
0.02	0.3839	0.0200015	0.2013		0.02		0.0200015
0.02	0.384	0.0200015	0.2012		0.02		0.0200015
0.02	0.3839	0.0200015	0.2012		0.02		0.0200015
0.02	0.3841	0.0200015	0.2012		0.02		0.0200015
0.02	0.3841	0.0200015	0.2012		0.02		0.0200015
0.02	0.3841	0.0200015	0.2012		0.02		0.0200015
0.02	0.3841	0.0200015	0.2012		0.02		0.0200015
0.02	0.3841	0.0200015	0.2012		0.02		0.0200015
0.02	0.3842	0.0200015	0.2012		0.02		0.0200015
0.02	0.3842	0.0200015	0.2012		0.02		0.0200015
0.02	0.3842	0.0200015	0.2011		0.02		0.0200015
0.02	0.3842	0.0200015	0.2012		0.02		0.0200015
0.02	0.3842	0.0200015	0.2012		0.02		0.0200015
0.02	0.3843	0.0200015	0.2011		0.02		0.0200015
0.02	0.3843	0.0200015	0.2012		0.02		0.0200015
0.02	0.3844	0.0200015	0.2012		0.02		0.0200015
0.02	0.3844	0.0200015	0.2011		0.02		0.0200015
0.02	0.3844	0.0200015	0.2012		0.02		0.0200015
0.02	0.3845	0.0200015	0.2011		0.02		0.0200015
0.02	0.3844	0.0200015	0.2012		0.02		0.0200015
0.02	0.3845	0.0200015	0.2012		0.02		0.0200015
0.02	0.3846	0.0200015	0.2012		0.02		0.0200015
0.02	0.3846	0.0200015	0.2011		0.02		0.0200015
0.02	0.3846	0.0200015	0.2011		0.02		0.0200015
0.02	0.3846	0.0200015	0.2011		0.02		0.0200015
0.02	0.3848	0.0200015	0.2012		0.02		0.0200015
0.02	0.3847	0.0200015	0.2012		0.02		0.0200015
0.02	0.3848	0.0200015	0.2011		0.02		0.0200015
0.02	0.3849	0.0200015	0.2012		0.02		0.0200015
0.02	0.3848	0.0200015	0.2012		0.02		0.0200015
0.02	0.3849	0.0200015	0.2011		0.02		0.0200015
0.02	0.3849	0.0200015	0.2011		0.02		0.0200015
0.02	0.3849	0.0200015	0.2011		0.02		0.0200015
0.02	0.385	0.0200015	0.2011		0.02		0.0200015
0.02	0.3849	0.0200015	0.2011		0.02		0.0200015
0.02	0.385	0.0200015	0.2011		0.02		0.0200015
0.02	0.385	0.0200015	0.2012		0.02		0.0200015
0.02	0.3851	0.0200015	0.2012		0.02		0.0200015
0.02	0.3851	0.0200015	0.2011		0.02		0.0200015
0.02	0.3852	0.0200015	0.2011		0.02		0.0200015
0.02	0.3852	0.0200015	0.2012		0.02		0.0200015
0.02	0.3852	0.0200015	0.2012		0.02		0.0200015
0.02	0.3852	0.0200015	0.201		0.02		0.0200015
0.02	0.3853	0.0200015	0.2012		0.02		0.0200015
0.02	0.3853	0.0200015	0.2012		0.02		0.0200015
0.02	0.3853	0.0200015	0.2011		0.02		0.0200015
0.02	0.3854	0.0200015	0.2011		0.02		0.0200015
0.02	0.3854	0.0200015	0.2012		0.02		0.0200015
0.02	0.3853	0.0200015	0.2011		0.02		0.0200015
0.02	0.3855	0.0200015	0.2011		0.02		0.0200015
0.02	0.3855	0.0200015	0.2011		0.02		0.0200015
0.02	0.3855	0.0200015	0.2011		0.02		0.0200015
0.02	0.3856	0.0200015	0.2011		0.02		0.0200015
0.02	0.3856	0.0200015	0.2011		0.02		0.0200015
0.02	0.3855	0.0200015	0.2011		0.02		0.0200015
0.02	0.3856	0.0200015	0.2011		0.02		0.0200015
0.02	0.3858	0.0200015	0.2011		0.02		0.0200015
0.02	0.3857	0.0200015	0.2011		0.02		0.0200015
0.02	0.3857	0.0200015	0.2011		0.02		0.0200015
0.02	0.3858	0.0200015	0.2011		0.02		0.0200015
0.02	0.3858	0.0200015	0.2011		0.02		0.0200015
0.02	0.3858	0.0200015	0.2011		0.02		0.0200015
0.02	0.3858	0.0200015	0.201		0.02		0.0200015
0.02	0.3859	0.0200015	0.2011		0.02		0.0200015
0.02	0.3859	0.0200015	0.201		0.02		0.0200015
0.02	0.3859	0.0200015	0.201		0.02		0.0200015
0.02	0.386	0.0200015	0.2011		0.02		0.0200015
0.02	0.386	0.0200015	0.2011		0.02		0.0200015
0.02	0.386	0.0200015	0.2011		0.02		0.0200015
0.02	0.3861	0.0200015	0.2011		0.02		0.0200015
0.02	0.386	0.0200015	0.2011		0.02		0.0200015
0.02	0.386	0.0200015	0.2011		0.02		0.0200015
0.02	0.3862	0.0200015	0.201		0.02		0.0200015
0.02	0.3861	0.0200015	0.2011		0.02		0.0200015
0.02	0.3861	0.0200015	0.201		0.02		0.0200015
0.02	0.3861	0.0200015	0.2011		0.02		0.0200015
0.02	0.3862	0.0200015	0.2011		0.02		0.0200015
0.02	0.3863	0.0200015	0.2011		0.02		0.0200015
0.02	0.3863	0.0200015	0.2011		0.02		0.0200015
0.02	0.3863	0.0200015	0.2011		0.02		0.0200015
0.02	0.3863	0.0200015	0.201		0.02		0.0200015
0.02	0.3864	0.0200015	0.2011		0.02		0.0200015
0.02	0.3864	0.0200015	0.201		0.02		0.0200015
0.02	0.3864	0.0200015	0.201		0.02		0.0200015
0.02	0.3865	0.0200015	0.201		0.02		0.0200015
0.02	0.3865	0.0200015	0.2011		0.02		0.0200015
0.02	0.3864	0.0200015	0.201		0.02		0.0200015
0.02	0.3865	0.0200015	0.2011		0.02		0.0200015
0.02	0.3866	0.0200015	0.201		0.02		0.0200015
0.02	0.3867	0.0200015	0.201		0.02		0.0200015
0.02	0.3866	0.0200015	0.201		0.02		0.0200015
0.02	0.3866	0.0200015	0.2011		0.02		0.0200015
0.02	0.3867	0.0200015	0.201		0.02		0.0200015
0.02	0.3867	0.0200015	0.2011		0.02		0.0200015
0.02	0.3868	0.0200015	0.2011		0.02		0.0200015
0.02	0.3868	0.0200015	0.2011		0.02		0.0200015
0.02	0.3867	0.0200015	0.201		0.02		0.0200015
0.02	0.3868	0.0200015	0.201		0.02		0.0200015
0.02	0.3868	0.0200015	0.2011		0.02		0.0200015
0.02	0.3869	0.0200015	0.201		0.02		0.0200015
0.02	0.3869	0.0200015	0.201		0.02		0.0200015
0.02	0.3868	0.0200015	0.201		0.02		0.0200015
0.02	0.3869	0.0200015	0.201		0.02		0.0200015
0.02	0.3869	0.0200015	0.201		0.02		0.0200015
0.02	0.387	0.0200015	0.201		0.02		0.0200015
0.02	0.387	0.0200015	0.2011		0.02		0.0200015
0.02	0.387	0.0200015	0.2011		0.02		0.0200015
0.02	0.3871	0.0200015	0.201		0.02		0.0200015
0.02	0.3871	0.0200015	0.201		0.02		0.0200015
0.02	0.3871	0.0200015	0.201		0.02		0.0200015
0.02	0.3871	0.0200015	0.201		0.02		0.0200015
0.02	0.3872	0.0200015	0.201		0.02		0.0200015
0.02	0.3872	0.0200015	0.201		0.02		0.0200015
0.02	0.3872	0.0200015	0.2009		0.02		0.0200015
0.02	0.3872	0.0200015	0.201		0.02		0.0200015
0.02	0.3873	0.0200015	0.201		0.02		0.0200015
0.02	0.3873	0.0200015	0.201		0.02		0.0200015
0.02	0.3873	0.0200015	0.201		0.02		0.0200015
0.02	0.3874	0.0200015	0.201		0.02		0.0200015
0.02	0.3874	0.0200015	0.201		0.02		0.0200015
0.02	0.3874	0.0200015	0.201		0.02		0.0200015
0.02	0.3874	0.0200015	0.201		0.02		0.0200015
0.02	0.3874	0.0200015	0.201		0.02		0.0200015
0.02	0.3874	0.0200015	0.2011		0.02		0.0200015
0.02	0.3874	0.0200015	0.201		0.02		0.0200015
0.02	0.3875	0.0200015	0.201		0.02		0.0200015
0.02	0.3875	0.0200015	0.201		0.02		0.0200015
0.02	0.3875	0.0200015	0.201		0.02		0.0200015
0.02	0.3875	0.0200015	0.201		0.02		0.0200015
0.02	0.3876	0.0200015	0.201		0.02		0.0200015
0.02	0.3877	0.0200015	0.201		0.02		0.0200015
0.02	0.3877	0.0200015	0.201		0.02		0.0200015
0.02	0.3877	0.0200015	0.201		0.02		0.0200015
0.02	0.3877	0.0200015	0.201		0.02		0.0200015
0.02	0.3877	0.0200015	0.201		0.02		0.0200015
0.02	0.3878	0.0200015	0.201		0.02		0.0200015
0.02	0.3878	0.0200015	0.201		0.02		0.0200015
0.02	0.3878	0.0200015	0.201		0.02		0.0200015
0.02	0.3879	0.0200015	0.201		0.02		0.0200015
0.02	0.3879	0.0200015	0.201		0.02		0.0200015
0.02	0.3879	0.0200015	0.2009		0.02		0.0200015
0.02	0.3879	0.0200015	0.201		0.02		0.0200015
0.02	0.3879	0.0200015	0.201		0.02		0.0200015
0.02	0.388	0.0200015	0.2009		0.02		0.0200015
0.02	0.388	0.0200015	0.2009		0.02		0.0200015
0.02	0.3881	0.0200015	0.201		0.02		0.0200015
0.02	0.388	0.0200015	0.201		0.02		0.0200015
0.02	0.3881	0.0200015	0.2009		0.02		0.0200015
0.02	0.388	0.0200015	0.2009		0.02		0.0200015
0.02	0.3881	0.0200015	0.201		0.02		0.0200015
0.02	0.3881	0.0200015	0.201		0.02		0.0200015
0.02	0.3882	0.0200015	0.201		0.02		0.0200015
0.02	0.3881	0.0200015	0.2009		0.02		0.0200015
0.02	0.3882	0.0200015	0.201		0.02		0.0200015
0.02	0.3882	0.0200015	0.201		0.02		0.0200015
0.02	0.3883	0.0200015	0.201		0.02		0.0200015
0.02	0.3882	0.0200015	0.2009		0.02		0.0200015
0.02	0.3883	0.0200015	0.201		0.02		0.0200015
0.02	0.3883	0.0200015	0.201		0.02		0.0200015
0.02	0.3883	0.0200015	0.2009		0.02		0.0200015
0.02	0.3884	0.0200015	0.2009		0.02		0.0200015
0.02	0.3884	0.0200015	0.201		0.02		0.0200015
0.02	0.3884	0.0200015	0.2009		0.02		0.0200015
0.02	0.3885	0.0200015	0.2009		0.02		0.0200015
0.02	0.3885	0.0200015	0.2009		0.02		0.0200015
0.02	0.3885	0.0200015	0.201		0.02		0.0200015
0.02	0.3885	0.0200015	0.201		0.02		0.0200015
0.02	0.3885	0.0200015	0.2009		0.02		0.0200015
0.02	0.3886	0.0200015	0.2009		0.02		0.0200015
0.02	0.3886	0.0200015	0.201		0.02		0.0200015
0.02	0.3886	0.0200015	0.2009		0.02		0.0200015
0.02	0.3886	0.0200015	0.201		0.02		0.0200015
0.02	0.3886	0.0200015	0.2009		0.02		0.0200015
0.02	0.3887	0.0200015	0.2009		0.02		0.0200015
0.02	0.3887	0.0200015	0.2009		0.02		0.0200015
0.02	0.3887	0.0200015	0.2009		0.02		0.0200015
0.02	0.3887	0.0200015	0.201		0.02		0.0200015
0.02	0.3888	0.0200015	0.2009		0.02		0.0200015
0.02	0.3888	0.0200015	0.201		0.02		0.0200015
0.02	0.3888	0.0200015	0.201		0.02		0.0200015
0.02	0.3888	0.0200015	0.201		0.02		0.0200015
0.02	0.3888	0.0200015	0.2009		0.02		0.0200015
0.02	0.3889	0.0200015	0.2009		0.02		0.0200015
0.02	0.3889	0.0200015	0.201		0.02		0.0200015
0.02	0.389	0.0200015	0.2009		0.02		0.0200015
0.02	0.3889	0.0200015	0.2009		0.02		0.0200015
0.02	0.389	0.0200015	0.201		0.02		0.0200015
0.02	0.389	0.0200015	0.2009		0.02		0.0200015
0.02	0.389	0.0200015	0.2009		0.02		0.0200015
0.02	0.389	0.0200015	0.2009		0.02		0.0200015
0.02	0.389	0.0200015	0.201		0.02		0.0200015
0.02	0.3891	0.0200015	0.2009		0.02		0.0200015
0.02	0.3891	0.0200015	0.2009		0.02		0.0200015
0.02	0.3891	0.0200015	0.2009		0.02		0.0200015
0.02	0.3891	0.0200015	0.2009		0.02		0.0200015
0.02	0.3891	0.0200015	0.2009		0.02		0.0200015
0.02	0.3892	0.0200015	0.201		0.02		0.0200015
0.02	0.3892	0.0200015	0.2009		0.02		0.0200015
0.02	0.3893	0.0200015	0.2009		0.02		0.0200015
0.02	0.3893	0.0200015	0.2009		0.02		0.0200015
0.02	0.3893	0.0200015	0.2009		0.02		0.0200015
0.02	0.3893	0.0200015	0.2009		0.02		0.0200015
0.02	0.3893	0.0200015	0.2009		0.02		0.0200015
0.02	0.3893	0.0200015	0.201		0.02		0.0200015
0.02	0.3894	0.0200015	0.2009		0.02		0.0200015
0.02	0.3894	0.0200015	0.2009		0.02		0.0200015
0.02	0.3894	0.0200015	0.2009		0.02		0.0200015
0.02	0.3894	0.0200015	0.2009		0.02		0.0200015
0.02	0.3894	0.0200015	0.2009		0.02		0.0200015
0.02	0.3894	0.0200015	0.2009		0.02		0.0200015
0.02	0.3896	0.0200015	0.2009		0.02		0.0200015
0.02	0.3895	0.0200015	0.2009		0.02		0.0200015
0.02	0.3896	0.0200015	0.2009		0.02		0.0200015
0.02	0.3896	0.0200015	0.2009		0.02		0.0200015
0.02	0.3896	0.0200015	0.2009		0.02		0.0200015
0.02	0.3896	0.0200015	0.2009		0.02		0.0200015
0.02	0.3896	0.0200015	0.2008		0.02		0.0200015
0.02	0.3897	0.0200015	0.2009		0.02		0.0200015
0.02	0.3896	0.0200015	0.2009		0.02		0.0200015
0.02	0.3896	0.0200015	0.2009		0.02		0.0200015
0.02	0.3897	0.0200015	0.2009		0.02		0.0200015
0.02	0.3897	0.0200015	0.2008		0.02		0.0200015
0.02	0.3898	0.0200015	0.2008		0.02		0.0200015
0.02	0.3897	0.0200015	0.2009		0.02		0.0200015
0.02	0.3898	0.0200015	0.2009		0.02		0.0200015
0.02	0.3898	0.0200015	0.2009		0.02		0.0200015
0.02	0.3899	0.0200015	0.2009		0.02		0.0200015
0.02	0.3898	0.0200015	0.2009		0.02		0.0200015
0.02	0.3899	0.0200015	0.2009		0.02		0.0200015
0.02	0.3899	0.0200015	0.2009		0.02		0.0200015
0.02	0.3899	0.0200015	0.2009		0.02		0.0200015
0.02	0.39	0.0200015	0.2009		0.02		0.0200015	0.0259
0.02	0.3899	0.0200015	0.2009		0.02		0.0200015
0.02	0.39	0.0200026	0.2009		0.02		0.0200026
0.02	0.39	0.0200604	0.2109		0.02		0.0200604
0.02	0.39	0.0201126	0.2125		0.02		0.0201126
0.02	0.39	0.0202237	0.2148		0.02		0.0202237
0.02	0.39	0.0203348	0.2164		0.02		0.0203348
0.02	0.3901	0.020446	0.2177		0.02		0.020446
0.02	0.3901	0.0205571	0.2189		0.02		0.0205571
0.02	0.3901	0.0206682	0.2199		0.02		0.0206682
0.02	0.3902	0.0207793	0.221		0.02		0.0207793
0.02	0.3901	0.0208905	0.2219		0.02		0.0208905
0.02	0.3902	0.0210016	0.2228		0.02		0.0210016
0.02	0.3902	0.0211127	0.2237		0.02		0.0211127
0.02	0.3902	0.0212238	0.2244		0.02		0.0212238
0.02	0.3902	0.0213349	0.2252		0.02		0.0213349
0.02	0.3903	0.021446	0.2258		0.02		0.021446
0.02	0.3903	0.0215572	0.2264		0.02		0.0215572
0.02	0.3903	0.0216683	0.2271		0.02		0.0216683
0.02	0.3904	0.0217794	0.2275		0.02		0.0217794
0.02	0.3903	0.0218905	0.228		0.02		0.0218905
0.02	0.3904	0.0220017	0.2285		0.02		0.0220017
0.02	0.3903	0.0221128	0.2289		0.02		0.0221128
0.02	0.3904	0.0222239	0.2293		0.02		0.0222239
0.02	0.3904	0.022335	0.2297		0.02		0.022335
0.02	0.3904	0.0224461	0.23		0.02		0.0224461
0.02	0.3904	0.0225572	0.2304		0.02		0.0225572
0.02	0.3904	0.0226684	0.2308		0.02		0.0226684
0.02	0.3905	0.0227795	0.231		0.02		0.0227795
0.02	0.3905	0.0228906	0.2314		0.02		0.0228906
0.02	0.3905	0.0230017	0.2316		0.02	0.1026	0.0230017
0.02	0.3841	0.0231128	0.2319		0.02		0.0231128
0.02	0.3841	0.023224	0.2322		0.02		0.023224
0.02003	0.374	0.0233351	0.2325		0.02003		0.0233351
0.02007	0.364	0.0234462	0.2327		0.02007		0.0234462
0.02011	0.3538	0.0235573	0.2329		0.02011		0.0235573
0.02011	0.3527	0.0236685	0.2331		0.02011		0.0236685
0.02015	0.3425	0.0237796	0.2334		0.02015		0.0237796
0.02019	0.3325	0.0238907	0.2336		0.02019		0.0238907
0.02022	0.3273	0.0240018	0.2339		0.02022		0.0240018
0.02028	0.3172	0.0241129	0.2341		0.02028		0.0241129
0.02033	0.3113	0.0242241	0.2343		0.02033		0.0242241
0.02044	0.3023	0.0243352	0.2345		0.02044		0.0243352
0.02055	0.2972	0.0244463	0.2347		0.02055		0.0244463
0.02067	0.2941	0.0245574	0.2349		0.02067		0.0245574
0.02078	0.292	0.0246685	0.2352		0.02078		0.0246685
0.02089	0.2906	0.0247797	0.2353		0.02089		0.0247797
0.021	0.2896	0.0248908	0.2355		0.021		0.0248908
0.02111	0.289	0.0250019	0.2357		0.02111		0.0250019
0.02122	0.2885	0.025113	0.2359		0.02122		0.025113
0.02133	0.2882	0.0252241	0.2361		0.02133		0.0252241
0.02144	0.2881	0.0253353	0.2363		0.02144		0.0253353
0.02155	0.2879	0.0254464	0.2365		0.02155		0.0254464
0.02167	0.2878	0.0255575	0.2366		0.02167		0.0255575
0.02178	0.2876	0.0256686	0.2368		0.02178		0.0256686
0.02189	0.2876	0.0257797	0.237		0.02189		0.0257797
0.022	0.2875	0.0258909	0.2371		0.022		0.0258909
0.02211	0.2875	0.026002	0.2372		0.02211		0.026002
0.02222	0.2874	0.0261131	0.2375		0.02222		0.0261131
0.02233	0.2874	0.0262242	0.2376		0.02233		0.0262242
0.02244	0.2874	0.0263353	0.2378		0.02244		0.0263353
0.02255	0.2874	0.0264465	0.238		0.02255		0.0264465
0.02267	0.2873	0.0265576	0.2381		0.02267		0.0265576
0.02278	0.2873	0.0266687	0.2383		0.02278		0.0266687
0.02289	0.2873	0.0267798	0.2384		0.02289		0.0267798
0.023	0.2873	0.0268909	0.2386		0.023		0.0268909
0.02311	0.2873	0.027002	0.2387		0.02311		0.027002
0.02322	0.2873	0.0271132	0.2389		0.02322		0.0271132
0.02333	0.2873	0.0272243	0.239		0.02333		0.0272243
0.02344	0.2874	0.0273354	0.2392		0.02344		0.0273354
0.02355	0.2873	0.0274465	0.2393		0.02355		0.0274465
0.02367	0.2873	0.0275576	0.2395		0.02367		0.0275576
0.02378	0.2873	0.0276688	0.2396		0.02378		0.0276688
0.02389	0.2873	0.0277799	0.2398		0.02389		0.0277799
0.024	0.2874	0.027891	0.2399		0.024		0.027891
0.02411	0.2873	0.0280021	0.24		0.02411		0.0280021
0.02422	0.2874	0.0281132	0.2401		0.02422		0.0281132
0.02433	0.2874	0.0282244	0.2403		0.02433		0.0282244
0.02444	0.2874	0.0283355	0.2404		0.02444		0.0283355
0.02455	0.2874	0.0284466	0.2406		0.02455		0.0284466
0.02466	0.2875	0.0285577	0.2407		0.02466		0.0285577
0.02478	0.2875	0.0286688	0.2409		0.02478		0.0286688
0.02489	0.2875	0.02878	0.241		0.02489		0.02878
0.025	0.2875	0.0288911	0.2411		0.025		0.0288911
0.02511	0.2876	0.0290022	0.2413		0.02511		0.0290022
0.02522	0.2875	0.0291133	0.2414		0.02522		0.0291133
0.02533	0.2875	0.0292244	0.2415		0.02533		0.0292244
0.02544	0.2875	0.0293356	0.2416		0.02544		0.0293356
0.02555	0.2876	0.0294467	0.2418		0.02555		0.0294467
0.02566	0.2876	0.0295578	0.2419		0.02566		0.0295578
0.02578	0.2877	0.0296689	0.242		0.02578		0.0296689
0.02589	0.2877	0.02978	0.2422		0.02589		0.02978
0.026	0.2877	0.0298912	0.2422		0.026		0.0298912
0.02611	0.2877	0.0300023	0.2424		0.02611		0.0300023
0.02622	0.2877	0.0301134	0.2425		0.02622		0.0301134
0.02633	0.2878	0.0302245	0.2426		0.02633		0.0302245
0.02644	0.2878	0.0303356	0.2427		0.02644		0.0303356
0.02655	0.2878	0.0304468	0.2429		0.02655		0.0304468
0.02666	0.2878	0.0305579	0.243		0.02666		0.0305579
0.02678	0.288	0.030669	0.2432		0.02678		0.030669
0.02689	0.2879	0.0307801	0.2433		0.02689		0.0307801
0.027	0.2879	0.0308912	0.2434		0.027		0.0308912
0.02711	0.2879	0.0310024	0.2435		0.02711		0.0310024
0.02722	0.2879	0.0311135	0.2435		0.02722		0.0311135
0.02733	0.288	0.0312246	0.2438		0.02733		0.0312246
0.02744	0.288	0.0313357	0.2438		0.02744		0.0313357
0.02755	0.2881	0.0314468	0.244		0.02755		0.0314468
0.02766	0.288	0.0315579	0.2441		0.02766		0.0315579
0.02778	0.2881	0.0316691	0.2442		0.02778		0.0316691
0.02789	0.2881	0.0317802	0.2443		0.02789		0.0317802
0.028	0.2881	0.0318913	0.2444		0.028		0.0318913
0.02811	0.2882	0.0320024	0.2446		0.02811		0.0320024
0.02822	0.2882	0.0321135	0.2447		0.02822		0.0321135
0.02833	0.2882	0.0322247	0.2448		0.02833		0.0322247
0.02844	0.2882	0.0323358	0.2449		0.02844		0.0323358
0.02855	0.2883	0.0324469	0.245		0.02855		0.0324469
0.02866	0.2882	0.032558	0.2451		0.02866		0.032558
0.02878	0.2883	0.0326691	0.2452		0.02878		0.0326691
0.02889	0.2884	0.0327803	0.2453		0.02889		0.0327803
0.029	0.2884	0.0328914	0.2455		0.029		0.0328914
0.02911	0.2885	0.0330025	0.2455		0.02911		0.0330025
0.02922	0.2885	0.0331136	0.2457		0.02922		0.0331136
0.02933	0.2885	0.0332247	0.2458		0.02933		0.0332247
0.02944	0.2885	0.0333359	0.2459		0.02944		0.0333359
0.02955	0.2886	0.033447	0.246		0.02955		0.033447
0.02966	0.2886	0.0335581	0.2462		0.02966		0.0335581
0.02978	0.2886	0.0336692	0.2462		0.02978		0.0336692
0.02989	0.2886	0.0337803	0.2464		0.02989		0.0337803
0.03	0.2887	0.0338915	0.2464		0.03		0.0338915
0.03011	0.2886	0.0340026	0.2466		0.03011		0.0340026
0.03022	0.2887	0.0341137	0.2467		0.03022		0.0341137
0.03033	0.2888	0.0342248	0.2468		0.03033		0.0342248
0.03044	0.2888	0.0343359	0.2469		0.03044		0.0343359
0.03055	0.2888	0.0344471	0.247		0.03055		0.0344471
0.03066	0.2889	0.0345582	0.2471		0.03066		0.0345582
0.03078	0.2888	0.0346693	0.2473		0.03078		0.0346693
0.03089	0.2889	0.0347804	0.2473		0.03089		0.0347804
0.031	0.289	0.0348915	0.2475		0.031		0.0348915
0.03111	0.289	0.0350027	0.2475		0.03111		0.0350027
0.03122	0.289	0.0351138	0.2477		0.03122		0.0351138
0.03133	0.289	0.0352249	0.2477		0.03133		0.0352249
0.03144	0.2891	0.035336	0.2479		0.03144		0.035336
0.03155	0.2891	0.0354471	0.248		0.03155		0.0354471
0.03166	0.2891	0.0355583	0.248		0.03166		0.0355583
0.03177	0.2891	0.0356694	0.2481		0.03177		0.0356694
0.03189	0.2891	0.0357805	0.2482		0.03189		0.0357805
0.032	0.2891	0.0358916	0.2483		0.032		0.0358916
0.03211	0.2892	0.0360027	0.2484		0.03211		0.0360027
0.03222	0.2892	0.0361139	0.2486		0.03222		0.0361139
0.03233	0.2893	0.036225	0.2487		0.03233		0.036225
0.03244	0.2892	0.0363361	0.2487		0.03244		0.0363361
0.03255	0.2893	0.0364472	0.2489		0.03255		0.0364472
0.03266	0.2893	0.0365583	0.249		0.03266		0.0365583
0.03277	0.2894	0.0366695	0.249		0.03277		0.0366695
0.03289	0.2894	0.0367806	0.2492		0.03289		0.0367806
0.033	0.2894	0.0368917	0.2492		0.033		0.0368917
0.03311	0.2895	0.0370028	0.2493		0.03311		0.0370028
0.03322	0.2894	0.0371139	0.2495		0.03322		0.0371139
0.03333	0.2895	0.037225	0.2496		0.03333		0.037225
0.03344	0.2896	0.0373362	0.2497		0.03344		0.0373362
0.03355	0.2896	0.0374473	0.2498		0.03355		0.0374473
0.03366	0.2895	0.0375584	0.2499		0.03366		0.0375584
0.03377	0.2895	0.0376695	0.2499		0.03377		0.0376695
0.03389	0.2897	0.0377807	0.2501		0.03389		0.0377807
0.034	0.2897	0.0378918	0.2502		0.034		0.0378918
0.03411	0.2897	0.0380029	0.2503		0.03411		0.0380029
0.03422	0.2898	0.038114	0.2504		0.03422		0.038114
0.03433	0.2898	0.0382251	0.2504		0.03433		0.0382251
0.03444	0.2897	0.0383363	0.2505		0.03444		0.0383363
0.03455	0.2898	0.0384474	0.2507		0.03455		0.0384474
0.03466	0.2899	0.0385585	0.2508		0.03466		0.0385585
0.03477	0.2899	0.0386696	0.2509		0.03477		0.0386696
0.03489	0.2899	0.0387807	0.251		0.03489		0.0387807
0.035	0.29	0.0388919	0.2511		0.035		0.0388919
0.03511	0.2899	0.039003	0.2512		0.03511		0.039003
0.03522	0.29	0.0391141	0.2513		0.03522		0.0391141
0.03533	0.2901	0.0392252	0.2513		0.03533		0.0392252
0.03544	0.29	0.0393363	0.2514		0.03544		0.0393363
0.03555	0.2901	0.0394475	0.2514		0.03555		0.0394475
0.03566	0.2901	0.0395586	0.2516		0.03566		0.0395586
0.03577	0.2901	0.0396697	0.2518		0.03577		0.0396697
0.03589	0.2901	0.0397808	0.2518		0.03589		0.0397808
0.036	0.2901	0.0398919	0.2519		0.036		0.0398919
0.03611	0.2901	0.0400031	0.252		0.03611		0.0400031
0.03622	0.2902	0.0400031	0.2476		0.03622		0.0400031
0.03633	0.2902	0.0400031	0.2476		0.03633		0.0400031
0.03644	0.2903	0.0400031	0.2442		0.03644		0.0400031
0.03655	0.2903	0.0400031	0.2433		0.03655		0.0400031
0.03666	0.2904	0.0400031	0.2425		0.03666		0.0400031
0.03677	0.2904	0.0400031	0.242		0.03677		0.0400031
0.03689	0.2904	0.0400031	0.2416		0.03689		0.0400031
0.037	0.2904	0.0400031	0.2411		0.037		0.0400031
0.03711	0.2904	0.0400031	0.2408		0.03711		0.0400031
0.03722	0.2905	0.0400031	0.2405		0.03722		0.0400031
0.03733	0.2905	0.0400031	0.2402		0.03733		0.0400031
0.03744	0.2905	0.0400031	0.24		0.03744		0.0400031
0.03755	0.2906	0.0400031	0.2398		0.03755		0.0400031
0.03766	0.2906	0.0400031	0.2395		0.03766		0.0400031
0.03777	0.2906	0.0400031	0.2393		0.03777		0.0400031
0.03789	0.2906	0.0400031	0.2391		0.03789		0.0400031
0.038	0.2907	0.0400031	0.2389		0.038		0.0400031
0.03811	0.2907	0.0400031	0.2388		0.03811		0.0400031
0.03822	0.2907	0.0400031	0.2386		0.03822		0.0400031
0.03833	0.2907	0.0400031	0.2384		0.03833		0.0400031
0.03844	0.2908	0.0400031	0.2382		0.03844		0.0400031
0.03855	0.2908	0.0400031	0.2382		0.03855		0.0400031
0.03866	0.2908	0.0400031	0.238		0.03866		0.0400031
0.03877	0.2909	0.0400031	0.2378		0.03877		0.0400031
0.03889	0.2909	0.0400031	0.2378		0.03889		0.0400031
0.039	0.2909	0.0400031	0.2376		0.039		0.0400031
0.03911	0.2909	0.0400031	0.2375		0.03911		0.0400031
0.03922	0.2909	0.0400031	0.2375		0.03922		0.0400031
0.03933	0.291	0.0400031	0.2373		0.03933		0.0400031
0.03944	0.2909	0.0400031	0.2371		0.03944		0.0400031
0.03955	0.2911	0.0400031	0.2371		0.03955		0.0400031
0.03966	0.291	0.0400031	0.2369		0.03966		0.0400031
0.03977	0.2911	0.0400031	0.2369		0.03977		0.0400031
0.03988	0.2911	0.0400031	0.2368		0.03988		0.0400031
0.04	0.2912	0.0400031	0.2367		0.04		0.0400031
0.04	0.2969	0.0400031	0.2366		0.04		0.0400031
0.04	0.2969	0.0400031	0.2365		0.04		0.0400031
0.04	0.3069	0.0400031	0.2364		0.04		0.0400031
0.04	0.3072	0.0400031	0.2363		0.04		0.0400031
0.04	0.3112	0.0400031	0.2363		0.04		0.0400031
0.04	0.3137	0.0400031	0.2362		0.04		0.0400031
0.04	0.3156	0.0400031	0.2362		0.04		0.0400031
0.04	0.317	0.0400031	0.2361		0.04		0.0400031
0.04	0.3182	0.0400031	0.236		0.04		0.0400031
0.04	0.3191	0.0400031	0.2359		0.04		0.0400031
0.04	0.3201	0.0400031	0.2358		0.04		0.0400031
0.04	0.321	0.0400031	0.2358		0.04		0.0400031
0.04	0.3216	0.0400031	0.2357		0.04		0.0400031
0.04	0.3223	0.0400031	0.2356		0.04		0.0400031
0.04	0.323	0.0400031	0.2356		0.04		0.0400031
0.04	0.3236	0.0400031	0.2355		0.04		0.0400031
0.04	0.3242	0.0400031	0.2355		0.04		0.0400031
0.04	0.3247	0.0400031	0.2354		0.04		0.0400031
0.04	0.3252	0.0400031	0.2353		0.04		0.0400031
0.04	0.3257	0.0400031	0.2353		0.04		0.0400031
0.04	0.3261	0.0400031	0.2352		0.04		0.0400031
0.04	0.3265	0.0400031	0.2351		0.04		0.0400031
0.04	0.327	0.0400031	0.2351		0.04		0.0400031
0.04	0.3275	0.0400031	0.235		0.04		0.0400031
0.04	0.3278	0.0400031	0.235		0.04		0.0400031
0.04	0.3282	0.0400031	0.235		0.04		0.0400031
0.04	0.3287	0.0400031	0.2349		0.04		0.0400031
0.04	0.329	0.0400031	0.2348		0.04		0.0400031
0.04	0.3294	0.0400031	0.2348		0.04		0.0400031
0.04	0.3298	0.0400031	0.2348		0.04		0.0400031
0.04	0.3302	0.0400031	0.2347		0.04		0.0400031
0.04	0.3305	0.0400031	0.2346		0.04		0.0400031
0.04	0.3308	0.0400031	0.2346		0.04		0.0400031
0.04	0.3311	0.0400031	0.2346		0.04		0.0400031
0.04	0.3315	0.0400031	0.2345		0.04		0.0400031
0.04	0.3318	0.0400031	0.2344		0.04		0.0400031
0.04	0.3321	0.0400031	0.2344		0.04		0.0400031
0.04	0.3325	0.0400031	0.2344		0.04		0.0400031
0.04	0.3328	0.0400031	0.2343		0.04		0.0400031
0.04	0.3331	0.0400031	0.2343		0.04		0.0400031
0.04	0.3334	0.0400031	0.2343		0.04		0.0400031
0.04	0.3337	0.0400031	0.2342		0.04		0.0400031
0.04	0.334	0.0400031	0.2342		0.04		0.0400031
0.04	0.3343	0.0400031	0.2342		0.04		0.0400031
0.04	0.3345	0.0400031	0.234		0.04		0.0400031
0.04	0.3348	0.0400031	0.234		0.04		0.0400031
0.04	0.3352	0.0400031	0.234		0.04		0.0400031
0.04	0.3354	0.0400031	0.234		0.04		0.0400031
0.04	0.3357	0.0400031	0.2339		0.04		0.0400031
0.04	0.336	0.0400031	0.2338		0.04		0.0400031
0.04	0.3362	0.0400031	0.2339		0.04		0.0400031
0.04	0.3365	0.0400031	0.2338		0.04		0.0400031
0.04	0.3367	0.0400031	0.2337		0.04		0.0400031
0.04	0.337	0.0400031	0.2338		0.04		0.0400031
0.04	0.3373	0.0400031	0.2337		0.04		0.0400031
0.04	0.3375	0.0400031	0.2337		0.04		0.0400031
0.04	0.3378	0.0400031	0.2337		0.04		0.0400031
0.04	0.338	0.0400031	0.2336		0.04		0.0400031
0.04	0.3383	0.0400031	0.2336		0.04		0.0400031
0.04	0.3385	0.0400031	0.2335		0.04		0.0400031
0.04	0.3388	0.0400031	0.2335		0.04		0.0400031
0.04	0.3391	0.0400031	0.2335		0.04		0.0400031
0.04	0.3393	0.0400031	0.2335		0.04		0.0400031
0.04	0.3395	0.0400031	0.2334		0.04		0.0400031
0.04	0.3397	0.0400031	0.2334		0.04		0.0400031
0.04	0.34	0.0400031	0.2334		0.04		0.0400031
0.04	0.3402	0.0400031	0.2333		0.04		0.0400031
0.04	0.3405	0.0400031	0.2333		0.04		0.0400031
0.04	0.3407	0.0400031	0.2333		0.04		0.0400031
0.04	0.3409	0.0400031	0.2332		0.04		0.0400031
0.04	0.3412	0.0400031	0.2333		0.04		0.0400031
0.04	0.3413	0.0400031	0.2332		0.04		0.0400031
0.04	0.3416	0.0400031	0.2331		0.04		0.0400031
0.04	0.3418	0.0400031	0.2331		0.04		0.0400031
0.04	0.3421	0.0400031	0.233		0.04		0.0400031
0.04	0.3422	0.0400031	0.2331		0.04		0.0400031
0.04	0.3425	0.0400031	0.233		0.04		0.0400031
0.04	0.3427	0.0400031	0.233		0.04		0.0400031
0.04	0.3429	0.0400031	0.233		0.04		0.0400031
0.04	0.3431	0.0400031	0.233		0.04		0.0400031
0.04	0.3433	0.0400031	0.233		0.04		0.0400031
0.04	0.3435	0.0400031	0.2329		0.04		0.0400031
0.04	0.3437	0.0400031	0.2329		0.04		0.0400031
0.04	0.3439	0.0400031	0.2329		0.04		0.0400031
0.04	0.3441	0.0400031	0.2328		0.04		0.0400031
0.04	0.3444	0.0400031	0.2328		0.04		0.0400031
0.04	0.3446	0.0400031	0.2328		0.04		0.0400031
0.04	0.3448	0.0400031	0.2327		0.04		0.0400031
0.04	0.3449	0.0400031	0.2327		0.04		0.0400031
0.04	0.3451	0.0400031	0.2327		0.04		0.0400031
0.04	0.3453	0.0400031	0.2326		0.04		0.0400031
0.04	0.3455	0.0400031	0.2326		0.04		0.0400031
0.04	0.3458	0.0400031	0.2326		0.04		0.0400031
0.04	0.3459	0.0400031	0.2326		0.04		0.0400031
0.04	0.3461	0.0400031	0.2326		0.04		0.0400031
0.04	0.3463	0.0400031	0.2326		0.04		0.0400031
0.04	0.3465	0.0400031	0.2325		0.04		0.0400031
0.04	0.3466	0.0400031	0.2325		0.04		0.0400031
0.04	0.3468	0.0400031	0.2325		0.04		0.0400031
0.04	0.347	0.0400031	0.2325		0.04		0.0400031
0.04	0.3472	0.0400031	0.2324		0.04		0.0400031
0.04	0.3473	0.0400031	0.2324		0.04		0.0400031
0.04	0.3475	0.0400031	0.2324		0.04		0.0400031
0.04	0.3477	0.0400031	0.2324		0.04		0.0400031
0.04	0.3479	0.0400031	0.2323		0.04		0.0400031
0.04	0.3481	0.0400031	0.2323		0.04		0.0400031
0.04	0.3482	0.0400031	0.2323		0.04		0.0400031
0.04	0.3484	0.0400031	0.2322		0.04		0.0400031
0.04	0.3486	0.0400031	0.2323		0.04		0.0400031
0.04	0.3487	0.0400031	0.2322		0.04		0.0400031
0.04	0.3489	0.0400031	0.2322		0.04		0.0400031
0.04	0.3491	0.0400031	0.2322		0.04		0.0400031
0.04	0.3492	0.0400031	0.2321		0.04		0.0400031
0.04	0.3494	0.0400031	0.2321		0.04		0.0400031
0.04	0.3497	0.0400031	0.2321		0.04		0.0400031
0.04	0.3497	0.0400031	0.2321		0.04		0.0400031
0.04	0.35	0.0400031	0.232		0.04		0.0400031
0.04	0.3501	0.0400031	0.2321		0.04		0.0400031
0.04	0.3502	0.0400031	0.2321		0.04		0.0400031
0.04	0.3503	0.0400031	0.232		0.04		0.0400031
0.04	0.3505	0.0400031	0.232		0.04		0.0400031
0.04	0.3507	0.0400031	0.2319		0.04		0.0400031
0.04	0.3508	0.0400031	0.232		0.04		0.0400031
0.04	0.351	0.0400031	0.2319		0.04		0.0400031
0.04	0.3511	0.0400031	0.2319		0.04		0.0400031
0.04	0.3513	0.0400031	0.2319		0.04		0.0400031
0.04	0.3515	0.0400031	0.2319		0.04		0.0400031
0.04	0.3516	0.0400031	0.2319		0.04		0.0400031
0.04	0.3518	0.0400031	0.2318		0.04		0.0400031
0.04	0.3519	0.0400031	0.2318		0.04		0.0400031
0.04	0.352	0.0400031	0.2318		0.04		0.0400031
0.04	0.3522	0.0400031	0.2318		0.04		0.0400031
0.04	0.3524	0.0400031	0.2318		0.04		0.0400031
0.04	0.3525	0.0400031	0.2318		0.04		0.0400031
0.04	0.3526	0.0400031	0.2317		0.04		0.0400031
0.04	0.3527	0.0400031	0.2318		0.04		0.0400031
0.04	0.3529	0.0400031	0.2317		0.04		0.0400031
0.04	0.3531	0.0400031	0.2317		0.04		0.0400031
0.04	0.3532	0.0400031	0.2317		0.04		0.0400031
0.04	0.3533	0.0400031	0.2317		0.04		0.0400031
0.04	0.3535	0.0400031	0.2317		0.04		0.0400031
0.04	0.3536	0.0400031	0.2317		0.04		0.0400031
0.04	0.3538	0.0400031	0.2316		0.04		0.0400031
0.04	0.3539	0.0400031	0.2316		0.04		0.0400031
0.04	0.354	0.0400031	0.2317		0.04		0.0400031
0.04	0.3541	0.0400031	0.2316		0.04		0.0400031
0.04	0.3542	0.0400031	0.2316		0.04		0.0400031
0.04	0.3544	0.0400031	0.2315		0.04		0.0400031
0.04	0.3546	0.0400031	0.2315		0.04		0.0400031
0.04	0.3547	0.0400031	0.2315		0.04		0.0400031
0.04	0.3548	0.0400031	0.2315		0.04		0.0400031
0.04	0.3549	0.0400031	0.2315		0.04		0.0400031
0.04	0.355	0.0400031	0.2315		0.04		0.0400031
0.04	0.3552	0.0400031	0.2315		0.04		0.0400031
0.04	0.3553	0.0400031	0.2314		0.04		0.0400031
0.04	0.3555	0.0400031	0.2314		0.04		0.0400031
0.04	0.3555	0.0400031	0.2314		0.04		0.0400031
0.04	0.3557	0.0400031	0.2314		0.04		0.0400031
0.04	0.3558	0.0400031	0.2314		0.04		0.0400031
0.04	0.356	0.0400031	0.2313		0.04		0.0400031
0.04	0.3561	0.0400031	0.2313		0.04		0.0400031
0.04	0.3562	0.0400031	0.2313		0.04		0.0400031
0.04	0.3562	0.0400031	0.2313		0.04		0.0400031
0.04	0.3563	0.0400031	0.2313		0.04		0.0400031
0.04	0.3565	0.0400031	0.2313		0.04		0.0400031
0.04	0.3566	0.0400031	0.2313		0.04		0.0400031
0.04	0.3568	0.0400031	0.2312		0.04		0.0400031
0.04	0.3568	0.0400031	0.2312		0.04		0.0400031
0.04	0.3569	0.0400031	0.2312		0.04		0.0400031
0.04	0.3571	0.0400031	0.2312		0.04		0.0400031
0.04	0.3572	0.0400031	0.2312		0.04		0.0400031
0.04	0.3573	0.0400031	0.2312		0.04		0.0400031
0.04	0.3575	0.0400031	0.2311		0.04		0.0400031
0.04	0.3575	0.0400031	0.2312		0.04		0.0400031
0.04	0.3577	0.0400031	0.2311		0.04		0.0400031
0.04	0.3577	0.0400031	0.2311		0.04		0.0400031
0.04	0.3578	0.0400031	0.2312		0.04		0.0400031
0.04	0.358	0.0400031	0.2311		0.04		0.0400031
0.04	0.3581	0.0400031	0.2311		0.04		0.0400031
0.04	0.3582	0.0400031	0.231		0.04		0.0400031
0.04	0.3583	0.0400031	0.231		0.04		0.0400031
0.04	0.3584	0.0400031	0.231		0.04		0.0400031
0.04	0.3586	0.0400031	0.2311		0.04		0.0400031
0.04	0.3586	0.0400031	0.231		0.04		0.0400031
0.04	0.3587	0.0400031	0.231		0.04		0.0400031
0.04	0.3588	0.0400031	0.231		0.04		0.0400031
0.04	0.3589	0.0400031	0.231		0.04		0.0400031
0.04	0.3591	0.0400031	0.2309		0.04		0.0400031
0.04	0.3591	0.0400031	0.231		0.04		0.0400031
0.04	0.3593	0.0400031	0.2309		0.04		0.0400031
0.04	0.3593	0.0400031	0.231		0.04		0.0400031
0.04	0.3594	0.0400031	0.2309		0.04		0.0400031
0.04	0.3595	0.0400031	0.2308		0.04		0.0400031
0.04	0.3596	0.0400031	0.2309		0.04		0.0400031
0.04	0.3597	0.0400031	0.2309		0.04		0.0400031
0.04	0.3598	0.0400031	0.2309		0.04		0.0400031
0.04	0.3599	0.0400031	0.2308		0.04		0.0400031
0.04	0.36	0.0400031	0.2308		0.04		0.0400031
0.04	0.3601	0.0400031	0.2308		0.04		0.0400031
0.04	0.3602	0.0400031	0.2308		0.04		0.0400031
0.04	0.3603	0.0400031	0.2309		0.04		0.0400031
0.04	0.3604	0.0400031	0.2308		0.04		0.0400031
0.04	0.3605	0.0400031	0.2308		0.04		0.0400031
0.04	0.3606	0.0400031	0.2307		0.04		0.0400031
0.04	0.3607	0.0400031	0.2308		0.04		0.0400031
0.04	0.3608	0.0400031	0.2307		0.04		0.0400031
0.04	0.3608	0.0400031	0.2308		0.04		0.0400031
0.04	0.3609	0.0400031	0.2307		0.04		0.0400031
0.04	0.3611	0.0400031	0.2307		0.04		0.0400031
0.04	0.3612	0.0400031	0.2307		0.04		0.0400031
0.04	0.3612	0.0400031	0.2307		0.04		0.0400031
0.04	0.3613	0.0400031	0.2307		0.04		0.0400031
0.04	0.3614	0.0400031	0.2307		0.04		0.0400031
0.04	0.3615	0.0400031	0.2306		0.04		0.0400031
0.04	0.3615	0.0400031	0.2307		0.04		0.0400031
0.04	0.3617	0.0400031	0.2306		0.04		0.0400031
0.04	0.3618	0.0400031	0.2306		0.04		0.0400031
0.04	0.3619	0.0400031	0.2305		0.04		0.0400031
0.04	0.3619	0.0400031	0.2306		0.04		0.0400031
0.04	0.362	0.0400031	0.2305		0.04		0.0400031
0.04	0.3621	0.0400031	0.2305		0.04		0.0400031
0.04	0.3622	0.0400031	0.2305		0.04		0.0400031
0.04	0.3623	0.0400031	0.2305		0.04		0.0400031
0.04	0.3624	0.0400031	0.2306		0.04		0.0400031
0.04	0.3625	0.0400031	0.2305		0.04		0.0400031
0.04	0.3625	0.0400031	0.2305		0.04		0.0400031
0.04	0.3626	0.0400031	0.2305		0.04		0.0400031
0.04	0.3627	0.0400031	0.2305		0.04		0.0400031
0.04	0.3628	0.0400031	0.2305		0.04		0.0400031
0.04	0.3629	0.0400031	0.2305		0.04		0.0400031
0.04	0.3629	0.0400031	0.2305		0.04		0.0400031
0.04	0.363	0.0400031	0.2305		0.04		0.0400031
0.04	0.3631	0.0400031	0.2304		0.04		0.0400031
0.04	0.3631	0.0400031	0.2304		0.04		0.0400031
0.04	0.3632	0.0400031	0.2304		0.04		0.0400031
0.04	0.3633	0.0400031	0.2304		0.04		0.0400031
0.04	0.3634	0.0400031	0.2304		0.04		0.0400031
0.04	0.3634	0.0400031	0.2304		0.04		0.0400031
0.04	0.3635	0.0400031	0.2304		0.04		0.0400031
0.04	0.3637	0.0400031	0.2304		0.04		0.0400031
0.04	0.3638	0.0400031	0.2303		0.04		0.0400031
0.04	0.3638	0.0400031	0.2303		0.04		0.0400031
0.04	0.364	0.0400031	0.2304		0.04		0.0400031
0.04	0.3639	0.0400031	0.2303		0.04		0.0400031
0.04	0.3641	0.0400031	0.2304		0.04		0.0400031
0.04	0.3641	0.0400031	0.2303		0.04		0.0400031
0.04	0.3642	0.0400031	0.2303		0.04		0.0400031
0.04	0.3642	0.0400031	0.2303		0.04		0.0400031
0.04	0.3644	0.0400031	0.2303		0.04		0.0400031
0.04	0.3643	0.0400031	0.2302		0.04		0.0400031
0.04	0.3646	0.0400031	0.2303		0.04		0.0400031
0.04	0.3645	0.0400031	0.2302		0.04		0.0400031
0.04	0.3646	0.0400031	0.2302		0.04		0.0400031
0.04	0.3647	0.0400031	0.2302		0.04		0.0400031
0.04	0.3647	0.0400031	0.2302		0.04		0.0400031
0.04	0.3648	0.0400031	0.2302		0.04		0.0400031
0.04	0.3649	0.0400031	0.2302		0.04		0.0400031
0.04	0.365	0.0400031	0.2302		0.04		0.0400031
0.04	0.365	0.0400031	0.2303		0.04		0.0400031
0.04	0.3651	0.0400031	0.2302		0.04		0.0400031
0.04	0.3652	0.0400031	0.2302		0.04		0.0400031
0.04	0.3653	0.0400031	0.2302		0.04		0.0400031
0.04	0.3653	0.0400031	0.2301		0.04		0.0400031
0.04	0.3654	0.0400031	0.2301		0.04		0.0400031
0.04	0.3655	0.0400031	0.2302		0.04		0.0400031
0.04	0.3655	0.0400031	0.2302		0.04		0.0400031
0.04	0.3656	0.0400031	0.2302		0.04		0.0400031
0.04	0.3657	0.0400031	0.2301		0.04		0.0400031
0.04	0.3657	0.0400031	0.2301		0.04		0.0400031
0.04	0.3658	0.0400031	0.2302		0.04		0.0400031
0.04	0.3659	0.0400031	0.2301		0.04		0.0400031
0.04	0.366	0.0400031	0.2301		0.04		0.0400031
0.04	0.366	0.0400031	0.2301		0.04		0.0400031
0.04	0.3661	0.0400031	0.2301		0.04		0.0400031
0.04	0.3661	0.0400031	0.23		0.04		0.0400031
0.04	0.3662	0.0400031	0.2301		0.04		0.0400031
0.04	0.3663	0.0400031	0.2301		0.04		0.0400031
0.04	0.3664	0.0400031	0.23		0.04		0.0400031
0.04	0.3664	0.0400031	0.23		0.04		0.0400031
0.04	0.3664	0.0400031	0.23		0.04		0.0400031
0.04	0.3666	0.0400031	0.23		0.04		0.0400031
0.04	0.3666	0.0400031	0.23		0.04		0.0400031
0.04	0.3667	0.0400031	0.23		0.04		0.0400031
0.04	0.3667	0.0400031	0.23		0.04		0.0400031
0.04	0.3668	0.0400031	0.2299		0.04		0.0400031
0.04	0.3668	0.0400031	0.2299		0.04		0.0400031
0.04	0.3669	0.0400031	0.23		0.04		0.0400031
0.04	0.367	0.0400031	0.2299		0.04		0.0400031
0.04	0.3671	0.0400031	0.23		0.04		0.0400031
0.04	0.3671	0.0400031	0.23		0.04		0.0400031
0.04	0.3672	0.0400031	0.2299		0.04		0.0400031
0.04	0.3672	0.0400031	0.23		0.04		0.0400031
0.04	0.3673	0.0400031	0.23		0.04		0.0400031
0.04	0.3673	0.0400031	0.2299		0.04		0.0400031
0.04	0.3674	0.0400031	0.2299		0.04		0.0400031
0.04	0.3674	0.0400031	0.2299		0.04		0.0400031
0.04	0.3676	0.0400031	0.2299		0.04		0.0400031
0.04	0.3676	0.0400031	0.2298		0.04		0.0400031
0.04	0.3677	0.0400031	0.2299		0.04		0.0400031
0.04	0.3678	0.0400031	0.2298		0.04		0.0400031
0.04	0.3678	0.0400031	0.2299		0.04		0.0400031
0.04	0.3679	0.0400031	0.2299		0.04		0.0400031
0.04	0.3678	0.0400031	0.2298		0.04		0.0400031
0.04	0.3679	0.0400031	0.2298		0.04		0.0400031
0.04	0.3681	0.0400031	0.2299		0.04		0.0400031
0.04	0.3681	0.0400031	0.2298		0.04		0.0400031
0.04	0.3681	0.0400031	0.2298		0.04		0.0400031
0.04	0.3682	0.0400031	0.2298		0.04		0.0400031
0.04	0.3683	0.0400031	0.2298		0.04		0.0400031
0.04	0.3683	0.0400031	0.2298		0.04		0.0400031
0.04	0.3684	0.0400031	0.2298		0.04		0.0400031
0.04	0.3685	0.0400031	0.2298		0.04		0.0400031
0.04	0.3685	0.0400031	0.2297		0.04		0.0400031
0.04	0.3686	0.0400031	0.2297		0.04		0.0400031
0.04	0.3686	0.0400031	0.2297		0.04		0.0400031
0.04	0.3686	0.0400031	0.2298		0.04		0.0400031
0.04	0.3687	0.0400031	0.2297		0.04		0.0400031
0.04	0.3688	0.0400031	0.2297		0.04		0.0400031
0.04	0.3688	0.0400031	0.2297		0.04		0.0400031
0.04	0.3689	0.0400031	0.2298		0.04		0.0400031
0.04	0.3689	0.0400031	0.2297		0.04		0.0400031
0.04	0.3691	0.0400031	0.2297		0.04		0.0400031
0.04	0.369	0.0400031	0.2297		0.04		0.0400031
0.04	0.3691	0.0400031	0.2297		0.04		0.0400031
0.04	0.3692	0.0400031	0.2296		0.04		0.0400031
0.04	0.3692	0.0400031	0.2296		0.04		0.0400031
0.04	0.3692	0.0400031	0.2297		0.04		0.0400031
0.04	0.3693	0.0400031	0.2296		0.04		0.0400031
0.04	0.3694	0.0400031	0.2296		0.04		0.0400031
0.04	0.3694	0.0400031	0.2296		0.04		0.0400031
0.04	0.3696	0.0400031	0.2297		0.04		0.0400031
0.04	0.3695	0.0400031	0.2296		0.04		0.0400031
0.04	0.3696	0.0400031	0.2296		0.04		0.0400031
0.04	0.3697	0.0400031	0.2296		0.04		0.0400031
0.04	0.3697	0.0400031	0.2296		0.04		0.0400031
0.04	0.3698	0.0400031	0.2296		0.04		0.0400031
0.04	0.3698	0.0400031	0.2296		0.04		0.0400031
0.04	0.3699	0.0400031	0.2296		0.04		0.0400031
0.04	0.3699	0.0400031	0.2296		0.04		0.0400031
0.04	0.3699	0.0400031	0.2295		0.04		0.0400031
0.04	0.37	0.0400031	0.2296		0.04		0.0400031
0.04	0.3701	0.0400031	0.2296		0.04		0.0400031
0.04	0.3701	0.0400031	0.2296		0.04		0.0400031
0.04	0.3701	0.0400031	0.2295		0.04		0.0400031
0.04	0.3702	0.0400031	0.2296		0.04		0.0400031
0.04	0.3703	0.0400031	0.2296		0.04		0.0400031
0.04	0.3704	0.0400031	0.2295		0.04		0.0400031
0.04	0.3704	0.0400031	0.2295		0.04		0.0400031
0.04	0.3704	0.0400031	0.2295		0.04		0.0400031
0.04	0.3705	0.0400031	0.2295		0.04		0.0400031
0.04	0.3705	0.0400031	0.2294		0.04		0.0400031
0.04	0.3706	0.0400031	0.2295		0.04		0.0400031
0.04	0.3706	0.0400031	0.2294		0.04		0.0400031
0.04	0.3707	0.0400031	0.2295		0.04		0.0400031
0.04	0.3707	0.0400031	0.2294		0.04		0.0400031
0.04	0.3708	0.0400031	0.2294		0.04		0.0400031
0.04	0.3708	0.0400031	0.2295		0.04		0.0400031
0.04	0.3709	0.0400031	0.2295		0.04		0.0400031
0.04	0.3709	0.0400031	0.2294		0.04		0.0400031
0.04	0.371	0.0400031	0.2294		0.04		0.0400031
0.04	0.3711	0.0400031	0.2294		0.04		0.0400031
0.04	0.3711	0.0400031	0.2294		0.04		0.0400031
0.04	0.3712	0.0400031	0.2294		0.04		0.0400031
0.04	0.3712	0.0400031	0.2294		0.04		0.0400031
0.04	0.3712	0.0400031	0.2294		0.04		0.0400031
0.04	0.3713	0.0400031	0.2294		0.04		0.0400031
0.04	0.3713	0.0400031	0.2294		0.04		0.0400031
0.04	0.3714	0.0400031	0.2294		0.04		0.0400031
0.04	0.3714	0.0400031	0.2294		0.04		0.0400031
0.04	0.3715	0.0400031	0.2294		0.04		0.0400031
0.04	0.3715	0.0400031	0.2293		0.04		0.0400031
0.04	0.3715	0.0400031	0.2295		0.04		0.0400031
0.04	0.3716	0.0400031	0.2294		0.04		0.0400031
0.04	0.3717	0.0400031	0.2294		0.04		0.0400031
0.04	0.3717	0.0400031	0.2293		0.04		0.0400031
0.04	0.3718	0.0400031	0.2294		0.04		0.0400031
0.04	0.3718	0.0400031	0.2294		0.04		0.0400031
0.04	0.3719	0.0400031	0.2293		0.04		0.0400031
0.04	0.3719	0.0400031	0.2294		0.04		0.0400031
0.04	0.372	0.0400031	0.2294		0.04		0.0400031
0.04	0.372	0.0400031	0.2293		0.04		0.0400031
0.04	0.3721	0.0400031	0.2293		0.04		0.0400031
0.04	0.3721	0.0400031	0.2293		0.04		0.0400031
0.04	0.3721	0.0400031	0.2293		0.04		0.0400031
0.04	0.3722	0.0400031	0.2293		0.04		0.0400031
0.04	0.3722	0.0400031	0.2293		0.04		0.0400031
0.04	0.3723	0.0400031	0.2293		0.04		0.0400031
0.04	0.3723	0.0400031	0.2294		0.04		0.0400031
0.04	0.3724	0.0400031	0.2293		0.04		0.0400031
0.04	0.3724	0.0400031	0.2293		0.04		0.0400031
0.04	0.3724	0.0400031	0.2293		0.04		0.0400031
0.04	0.3725	0.0400031	0.2292		0.04		0.0400031
0.04	0.3725	0.0400031	0.2293		0.04		0.0400031
0.04	0.3725	0.0400031	0.2293		0.04		0.0400031
0.04	0.3726	0.0400031	0.2293		0.04		0.0400031
0.04	0.3726	0.0400031	0.2293		0.04		0.0400031
0.04	0.3727	0.0400031	0.2293		0.04		0.0400031
0.04	0.3727	0.0400031	0.2293		0.04		0.0400031
0.04	0.3728	0.0400031	0.2293		0.04		0.0400031
0.04	0.3729	0.0400031	0.2292		0.04		0.0400031
0.04	0.373	0.0400031	0.2293		0.04		0.0400031
0.04	0.373	0.0400031	0.2292		0.04		0.0400031
0.04	0.3729	0.0400031	0.2293		0.04		0.0400031
0.04	0.373	0.0400031	0.2292		0.04		0.0400031
0.04	0.3731	0.0400031	0.2293		0.04		0.0400031
0.04	0.3731	0.0400031	0.2292		0.04		0.0400031
0.04	0.3731	0.0400031	0.2292		0.04		0.0400031
0.04	0.3732	0.0400031	0.2292		0.04		0.0400031
0.04	0.3733	0.0400031	0.2292		0.04		0.0400031
0.04	0.3732	0.0400031	0.2292		0.04		0.0400031
0.04	0.3733	0.0400031	0.2292		0.04		0.0400031
0.04	0.3734	0.0400031	0.2292		0.04		0.0400031
0.04	0.3734	0.0400031	0.2292		0.04		0.0400031
0.04	0.3735	0.0400031	0.2292		0.04		0.0400031
0.04	0.3734	0.0400031	0.2292		0.04		0.0400031
0.04	0.3735	0.0400031	0.2292		0.04		0.0400031
0.04	0.3735	0.0400031	0.2292		0.04		0.0400031
0.04	0.3736	0.0400031	0.2291		0.04		0.0400031
0.04	0.3736	0.0400031	0.2292		0.04		0.0400031
0.04	0.3737	0.0400031	0.2291		0.04		0.0400031
0.04	0.3737	0.0400031	0.2292		0.04		0.0400031
0.04	0.3738	0.0400031	0.2291		0.04		0.0400031
0.04	0.3738	0.0400031	0.2292		0.04		0.0400031
0.04	0.3739	0.0400031	0.2291		0.04		0.0400031
0.04	0.3739	0.0400031	0.229		0.04		0.0400031
0.04	0.3739	0.0400031	0.2291		0.04		0.0400031
0.04	0.374	0.0400031	0.2291		0.04		0.0400031
0.04	0.3741	0.0400031	0.2291		0.04		0.0400031
0.04	0.374	0.0400031	0.2291		0.04		0.0400031
0.04	0.3741	0.0400031	0.2291		0.04		0.0400031
0.04	0.3741	0.0400031	0.2291		0.04		0.0400031
0.04	0.3741	0.0400031	0.2291		0.04		0.0400031
0.04	0.3742	0.0400031	0.2291		0.04		0.0400031
0.04	0.3743	0.0400031	0.229		0.04		0.0400031
0.04	0.3743	0.0400031	0.2291		0.04		0.0400031
0.04	0.3743	0.0400031	0.229		0.04		0.0400031
0.04	0.3744	0.0400031	0.2291		0.04		0.0400031
0.04	0.3744	0.0400031	0.229		0.04		0.0400031
0.04	0.3745	0.0400031	0.2291		0.04		0.0400031
0.04	0.3745	0.0400031	0.2291		0.04		0.0400031
0.04	0.3746	0.0400031	0.2291		0.04		0.0400031
0.04	0.3746	0.0400031	0.229		0.04		0.0400031
0.04	0.3747	0.0400031	0.229		0.04		0.0400031
0.04	0.3746	0.0400031	0.2291		0.04		0.0400031
0.04	0.3747	0.0400031	0.229		0.04		0.0400031
0.04	0.3748	0.0400031	0.229		0.04		0.0400031
0.04	0.3748	0.0400031	0.229		0.04		0.0400031
0.04	0.3749	0.0400031	0.229		0.04		0.0400031
0.04	0.3749	0.0400031	0.229		0.04		0.0400031
0.04	0.375	0.0400031	0.229		0.04		0.0400031
0.04	0.3749	0.0400031	0.229		0.04		0.0400031
0.04	0.3751	0.0400031	0.229		0.04		0.0400031
0.04	0.375	0.0400031	0.229		0.04		0.0400031
0.04	0.375	0.0400031	0.2289		0.04		0.0400031
0.04	0.3751	0.0400031	0.229		0.04		0.0400031
0.04	0.3752	0.0400031	0.229		0.04		0.0400031
0.04	0.3751	0.0400031	0.229		0.04		0.0400031
0.04	0.3753	0.0400031	0.229		0.04		0.0400031
0.04	0.3753	0.0400031	0.229		0.04		0.0400031
0.04	0.3753	0.0400031	0.229		0.04		0.0400031
0.04	0.3754	0.0400031	0.2289		0.04		0.0400031
0.04	0.3754	0.0400031	0.2289		0.04		0.0400031
0.04	0.3755	0.0400031	0.229		0.04		0.0400031
0.04	0.3755	0.0400031	0.2289		0.04		0.0400031
0.04	0.3755	0.0400031	0.2289		0.04		0.0400031
0.04	0.3756	0.0400031	0.2289		0.04		0.0400031
0.04	0.3756	0.0400031	0.2289		0.04		0.0400031
0.04	0.3757	0.0400031	0.2289		0.04		0.0400031
0.04	0.3757	0.0400031	0.2289		0.04		0.0400031
0.04	0.3757	0.0400031	0.2289		0.04		0.0400031
0.04	0.3757	0.0400031	0.229		0.04		0.0400031
0.04	0.3758	0.0400031	0.2289		0.04		0.0400031
0.04	0.3758	0.0400031	0.2289		0.04		0.0400031
0.04	0.3759	0.0400031	0.2289		0.04		0.0400031
0.04	0.3759	0.0400031	0.2289		0.04		0.0400031
0.04	0.3759	0.0400031	0.2289		0.04		0.0400031
0.04	0.376	0.0400031	0.2289		0.04		0.0400031
0.04	0.376	0.0400031	0.2289		0.04		0.0400031
0.04	0.376	0.0400031	0.2289		0.04		0.0400031
0.04	0.3761	0.0400031	0.2288		0.04		0.0400031
0.04	0.3761	0.0400031	0.2288		0.04		0.0400031
0.04	0.3761	0.0400031	0.2288		0.04		0.0400031
0.04	0.3762	0.0400031	0.2288		0.04		0.0400031
0.04	0.3763	0.0400031	0.2288		0.04		0.0400031
0.04	0.3762	0.0400031	0.2289		0.04		0.0400031
0.04	0.3763	0.0400031	0.2288		0.04		0.0400031
0.04	0.3763	0.0400031	0.2289		0.04		0.0400031
0.04	0.3763	0.0400031	0.2289		0.04		0.0400031
0.04	0.3764	0.0400031	0.2288		0.04		0.0400031
0.04	0.3765	0.0400031	0.2288		0.04		0.0400031
0.04	0.3764	0.0400031	0.2289		0.04		0.0400031
0.04	0.3765	0.0400031	0.2288		0.04		0.0400031
0.04	0.3766	0.0400031	0.2288		0.04		0.0400031
0.04	0.3766	0.0400031	0.2288		0.04		0.0400031
0.04	0.3766	0.0400031	0.2288		0.04		0.0400031
0.04	0.3766	0.0400031	0.2288		0.04		0.0400031
0.04	0.3767	0.0400031	0.2288		0.04		0.0400031
0.04	0.3767	0.0400031	0.2289		0.04		0.0400031
0.04	0.3768	0.0400031	0.2288		0.04		0.0400031
0.04	0.3768	0.0400031	0.2287		0.04		0.0400031
0.04	0.3768	0.0400031	0.2287		0.04		0.0400031
0.04	0.3769	0.0400031	0.2288		0.04		0.0400031
0.04	0.3769	0.0400031	0.2288		0.04		0.0400031
0.04	0.3769	0.0400031	0.2287		0.04		0.0400031
0.04	0.377	0.0400031	0.2288		0.04		0.0400031
0.04	0.377	0.0400031	0.2287		0.04		0.0400031
0.04	0.377	0.0400031	0.2287		0.04		0.0400031
0.04	0.3771	0.0400031	0.2287		0.04		0.0400031
0.04	0.3771	0.0400031	0.2288		0.04		0.0400031
0.04	0.3771	0.0400031	0.2287		0.04		0.0400031
0.04	0.3772	0.0400031	0.2288		0.04		0.0400031
0.04	0.3771	0.0400031	0.2288		0.04		0.0400031
0.04	0.3772	0.0400031	0.2287		0.04		0.0400031
0.04	0.3772	0.0400031	0.2287		0.04		0.0400031
0.04	0.3773	0.0400031	0.2288		0.04		0.0400031
0.04	0.3773	0.0400031	0.2288		0.04		0.0400031
0.04	0.3774	0.0400031	0.2287		0.04		0.0400031
0.04	0.3774	0.0400031	0.2288		0.04		0.0400031
0.04	0.3774	0.0400031	0.2287		0.04		0.0400031
0.04	0.3775	0.0400031	0.2287		0.04		0.0400031
0.04	0.3775	0.0400031	0.2287		0.04		0.0400031
0.04	0.3776	0.0400031	0.2288		0.04		0.0400031
0.04	0.3776	0.0400031	0.2287		0.04		0.0400031
0.04	0.3776	0.0400031	0.2287		0.04		0.0400031
0.04	0.3776	0.0400031	0.2287		0.04		0.0400031
0.04	0.3777	0.0400031	0.2287		0.04		0.0400031
0.04	0.3777	0.0400031	0.2287		0.04		0.0400031
0.04	0.3777	0.0400031	0.2287		0.04		0.0400031
0.04	0.3777	0.0400031	0.2287		0.04		0.0400031
0.04	0.3778	0.0400031	0.2287		0.04		0.0400031
0.04	0.3779	0.0400031	0.2287		0.04		0.0400031
0.04	0.3779	0.0400031	0.2287		0.04		0.0400031
0.04	0.3779	0.0400031	0.2286		0.04		0.0400031
0.04	0.3779	0.0400031	0.2286		0.04		0.0400031
0.04	0.378	0.0400031	0.2287		0.04		0.0400031
0.04	0.3779	0.0400031	0.2287		0.04		0.0400031
0.04	0.378	0.0400031	0.2287		0.04		0.0400031
0.04	0.378	0.0400031	0.2286		0.04		0.0400031
0.04	0.3781	0.0400031	0.2287		0.04		0.0400031
0.04	0.3781	0.0400031	0.2286		0.04		0.0400031
0.04	0.3782	0.0400031	0.2286		0.04		0.0400031
0.04	0.3783	0.0400031	0.2286		0.04		0.0400031
0.04	0.3782	0.0400031	0.2286		0.04		0.0400031
0.04	0.3782	0.0400031	0.2286		0.04		0.0400031
0.04	0.3782	0.0400031	0.2286		0.04		0.0400031
0.04	0.3783	0.0400031	0.2287		0.04		0.0400031
0.04	0.3783	0.0400031	0.2286		0.04		0.0400031
0.04	0.3784	0.0400031	0.2286		0.04		0.0400031
0.04	0.3784	0.0400031	0.2286		0.04		0.0400031
0.04	0.3784	0.0400031	0.2286		0.04		0.0400031
0.04	0.3784	0.0400031	0.2286		0.04		0.0400031
0.04	0.3785	0.0400031	0.2286		0.04		0.0400031
0.04	0.3785	0.0400031	0.2286		0.04		0.0400031
0.04	0.3785	0.0400031	0.2286		0.04		0.0400031
0.04	0.3786	0.0400031	0.2286		0.04		0.0400031
0.04	0.3786	0.0400031	0.2286		0.04		0.0400031
0.04	0.3786	0.0400031	0.2286		0.04		0.0400031
0.04	0.3787	0.0400031	0.2286		0.04		0.0400031
0.04	0.3787	0.0400031	0.2285		0.04		0.0400031
0.04	0.3787	0.0400031	0.2286		0.04		0.0400031
0.04	0.3787	0.0400031	0.2286		0.04		0.0400031
0.04	0.3788	0.0400031	0.2286		0.04		0.0400031
0.04	0.3788	0.0400031	0.2286		0.04		0.0400031
0.04	0.3789	0.0400031	0.2286		0.04		0.0400031
0.04	0.3789	0.0400031	0.2286		0.04		0.0400031
0.04	0.3789	0.0400031	0.2285		0.04		0.0400031
0.04	0.379	0.0400031	0.2285		0.04		0.0400031
0.04	0.379	0.0400031	0.2285		0.04		0.0400031
0.04	0.379	0.0400031	0.2285		0.04		0.0400031
0.04	0.379	0.0400031	0.2286		0.04		0.0400031
0.04	0.3791	0.0400031	0.2285		0.04		0.0400031
0.04	0.3791	0.0400031	0.2285		0.04		0.0400031
0.04	0.3791	0.0400031	0.2285		0.04		0.0400031
0.04	0.3792	0.0400031	0.2285		0.04		0.0400031
0.04	0.3792	0.0400031	0.2285		0.04		0.0400031
0.04	0.3792	0.0400031	0.2285		0.04		0.0400031
0.04	0.3793	0.0400031	0.2285		0.04		0.0400031
0.04	0.3793	0.0400031	0.2285		0.04		0.0400031
0.04	0.3793	0.0400031	0.2285		0.04		0.0400031
0.04	0.3793	0.0400031	0.2285		0.04		0.0400031
0.04	0.3794	0.0400031	0.2285		0.04		0.0400031
0.04	0.3794	0.0400031	0.2285		0.04		0.0400031
0.04	0.3795	0.0400031	0.2285		0.04		0.0400031
0.04	0.3794	0.0400031	0.2285		0.04		0.0400031
0.04	0.3795	0.0400031	0.2285		0.04		0.0400031
0.04	0.3795	0.0400031	0.2285		0.04		0.0400031
0.04	0.3796	0.0400031	0.2285		0.04		0.0400031
0.04	0.3796	0.0400031	0.2285		0.04		0.0400031
0.04	0.3796	0.0400031	0.2285		0.04		0.0400031
0.04	0.3796	0.0400031	0.2286		0.04		0.0400031
0.04	0.3797	0.0400031	0.2285		0.04		0.0400031
0.04	0.3797	0.0400031	0.2285		0.04		0.0400031
0.04	0.3797	0.0400031	0.2285		0.04		0.0400031
0.04	0.3797	0.0400031	0.2285		0.04		0.0400031
0.04	0.3798	0.0400031	0.2284		0.04		0.0400031
0.04	0.3798	0.0400031	0.2284		0.04		0.0400031
0.04	0.3799	0.0400031	0.2285		0.04		0.0400031
0.04	0.3798	0.0400031	0.2284		0.04		0.0400031
0.04	0.3799	0.0400031	0.2284		0.04		0.0400031
0.04	0.3799	0.0400031	0.2286		0.04		0.0400031
0.04	0.38	0.0400031	0.2284		0.04		0.0400031
0.04	0.3801	0.0400031	0.2284		0.04		0.0400031
0.04	0.38	0.0400031	0.2284		0.04		0.0400031
0.04	0.38	0.0400031	0.2285		0.04		0.0400031
0.04	0.3801	0.0400031	0.2285		0.04		0.0400031
0.04	0.3801	0.0400031	0.2285		0.04		0.0400031
0.04	0.3801	0.0400031	0.2284		0.04		0.0400031
0.04	0.3802	0.0400031	0.2284		0.04		0.0400031
0.04	0.3801	0.0400031	0.2284		0.04		0.0400031
0.04	0.3802	0.0400031	0.2284		0.04		0.0400031
0.04	0.3803	0.0400031	0.2284		0.04		0.0400031
0.04	0.3803	0.0400031	0.2284		0.04		0.0400031
0.04	0.3803	0.0400031	0.2284		0.04		0.0400031
0.04	0.3803	0.0400031	0.2284		0.04		0.0400031
0.04	0.3804	0.0400031	0.2284		0.04		0.0400031
0.04	0.3804	0.0400031	0.2284		0.04		0.0400031
0.04	0.3805	0.0400031	0.2284		0.04		0.0400031
0.04	0.3804	0.0400031	0.2285		0.04		0.0400031
0.04	0.3804	0.0400031	0.2284		0.04		0.0400031
0.04	0.3805	0.0400031	0.2284		0.04		0.0400031
0.04	0.3805	0.0400031	0.2284		0.04		0.0400031
0.04	0.3806	0.0400031	0.2284		0.04		0.0400031
0.04	0.3806	0.0400031	0.2284		0.04		0.0400031
0.04	0.3806	0.0400031	0.2284		0.04		0.0400031
0.04	0.3807	0.0400031	0.2284		0.04		0.0400031
0.04	0.3806	0.0400031	0.2284		0.04		0.0400031
0.04	0.3807	0.0400031	0.2285		0.04		0.0400031
0.04	0.3806	0.0400031	0.2284		0.04		0.0400031
0.04	0.3807	0.0400031	0.2284		0.04		0.0400031
0.04	0.3807	0.0400031	0.2284		0.04		0.0400031
0.04	0.3807	0.0400031	0.2284		0.04		0.0400031
0.04	0.3808	0.0400031	0.2284		0.04		0.0400031
0.04	0.3808	0.0400031	0.2283		0.04		0.0400031
0.04	0.3808	0.0400031	0.2284		0.04		0.0400031
0.04	0.3809	0.0400031	0.2284		0.04		0.0400031
0.04	0.3809	0.0400031	0.2283		0.04		0.0400031
0.04	0.381	0.0400031	0.2284		0.04		0.0400031
0.04	0.381	0.0400031	0.2284		0.04		0.0400031
0.04	0.381	0.0400031	0.2284		0.04		0.0400031
0.04	0.3811	0.0400031	0.2283		0.04		0.0400031
0.04	0.381	0.0400031	0.2283		0.04		0.0400031
0.04	0.3811	0.0400031	0.2284		0.04		0.0400031
0.04	0.3811	0.0400031	0.2284		0.04		0.0400031
0.04	0.3812	0.0400031	0.2283		0.04		0.0400031
0.04	0.3811	0.0400031	0.2283		0.04		0.0400031
0.04	0.3812	0.0400031	0.2284		0.04		0.0400031
0.04	0.3812	0.0400031	0.2283		0.04		0.0400031
0.04	0.3812	0.0400031	0.2283		0.04		0.0400031
0.04	0.3813	0.0400031	0.2283		0.04		0.0400031
0.04	0.3813	0.0400031	0.2284		0.04		0.0400031
0.04	0.3812	0.0400031	0.2283		0.04		0.0400031
0.04	0.3813	0.0400031	0.2283		0.04		0.0400031
0.04	0.3813	0.0400031	0.2283		0.04		0.0400031
0.04	0.3814	0.0400031	0.2283		0.04		0.0400031
0.04	0.3814	0.0400031	0.2283		0.04		0.0400031
0.04	0.3814	0.0400031	0.2283		0.04		0.0400031
0.04	0.3814	0.0400031	0.2283		0.04		0.0400031
0.04	0.3815	0.0400031	0.2283		0.04		0.0400031
0.04	0.3815	0.0400031	0.2283		0.04		0.0400031
0.04	0.3816	0.0400031	0.2283		0.04		0.0400031
0.04	0.3816	0.0400031	0.2284		0.04		0.0400031
0.04	0.3815	0.0400031	0.2283		0.04		0.0400031
0.04	0.3816	0.0400031	0.2284		0.04		0.0400031
0.04	0.3816	0.0400031	0.2284		0.04		0.0400031
0.04	0.3817	0.0400031	0.2283		0.04		0.0400031
0.04	0.3817	0.0400031	0.2283		0.04		0.0400031
0.04	0.3817	0.0400031	0.2283		0.04		0.0400031
0.04	0.3817	0.0400031	0.2284		0.04		0.0400031
0.04	0.3818	0.0400031	0.2283		0.04		0.0400031
0.04	0.3818	0.0400031	0.2283		0.04		0.0400031
0.04	0.3818	0.0400031	0.2283		0.04		0.0400031
0.04	0.3818	0.0400031	0.2283		0.04		0.0400031
0.04	0.3818	0.0400031	0.2283		0.04		0.0400031
0.04	0.3819	0.0400031	0.2283		0.04		0.0400031
0.04	0.3819	0.0400031	0.2282		0.04		0.0400031
0.04	0.382	0.0400031	0.2283		0.04		0.0400031
0.04	0.3819	0.0400031	0.2283		0.04		0.0400031
0.04	0.382	0.0400031	0.2283		0.04		0.0400031
0.04	0.3821	0.0400031	0.2283		0.04		0.0400031
0.04	0.382	0.0400031	0.2282		0.04		0.0400031
0.04	0.3821	0.0400031	0.2283		0.04		0.0400031
0.04	0.3821	0.0400031	0.2283		0.04		0.0400031
0.04	0.3821	0.0400031	0.2283		0.04		0.0400031
0.04	0.3821	0.0400031	0.2282		0.04		0.0400031
0.04	0.3821	0.0400031	0.2282		0.04		0.0400031
0.04	0.3822	0.0400031	0.2283		0.04		0.0400031
0.04	0.3822	0.0400031	0.2282		0.04		0.0400031	0.0238
0.04	0.3822	0.0400031	0.2328		0.04		0.0400031
0.04	0.3823	0.0400042	0.2328		0.04		0.0400042
0.04	0.3823	0.0401142	0.2372		0.04		0.0401142
0.04	0.3823	0.0402253	0.2388		0.04		0.0402253
0.04	0.3823	0.0403364	0.2399		0.04		0.0403364
0.04	0.3824	0.0404475	0.241		0.04		0.0404475
0.04	0.3824	0.0405587	0.242		0.04		0.0405587
0.04	0.3824	0.0406698	0.2428		0.04		0.0406698
0.04	0.3824	0.0407809	0.2437		0.04		0.0407809
0.04	0.3825	0.040892	0.2446		0.04		0.040892
0.04	0.3825	0.0410031	0.2453		0.04		0.0410031
0.04	0.3825	0.0411143	0.2461		0.04		0.0411143
0.04	0.3825	0.0412254	0.2467		0.04		0.0412254
0.04	0.3825	0.0413365	0.2474		0.04		0.0413365
0.04	0.3826	0.0414476	0.2479		0.04		0.0414476
0.04	0.3826	0.0415588	0.2486		0.04		0.0415588
0.04	0.3826	0.0416699	0.249		0.04		0.0416699
0.04	0.3827	0.041781	0.2495		0.04		0.041781
0.04	0.3826	0.0418921	0.25		0.04		0.0418921
0.04	0.3826	0.0420032	0.2504		0.04		0.0420032
0.04	0.3827	0.0421144	0.2508		0.04		0.0421144
0.04	0.3828	0.0422255	0.2512		0.04		0.0422255
0.04	0.3828	0.0423366	0.2515		0.04		0.0423366
0.04	0.3828	0.0424477	0.2518		0.04		0.0424477
0.04	0.3828	0.0425589	0.2522		0.04		0.0425589
0.04	0.3828	0.04267	0.2524		0.04		0.04267
0.04	0.3829	0.0427811	0.2527		0.04		0.0427811
0.04	0.3829	0.0428922	0.253		0.04		0.0428922
0.04	0.3829	0.0430033	0.2532		0.04		0.0430033
0.04	0.3829	0.0431145	0.2535		0.04		0.0431145
0.04	0.3829	0.0432256	0.2537		0.04		0.0432256
0.04	0.383	0.0433367	0.2539		0.04		0.0433367
0.04	0.383	0.0434478	0.2541		0.04		0.0434478
0.04	0.383	0.043559	0.2543		0.04		0.043559
0.04	0.383	0.0436701	0.2545		0.04		0.0436701
0.04	0.383	0.0437812	0.2547		0.04	0.0918	0.0437812
0.04	0.3773	0.0438923	0.2549		0.04		0.0438923
0.04	0.3773	0.0440034	0.255		0.04		0.0440034
0.04006	0.3672	0.0441146	0.2553		0.04006		0.0441146
0.04011	0.3602	0.0442257	0.2553		0.04011		0.0442257
0.04018	0.3502	0.0443368	0.2555		0.04018		0.0443368
0.04022	0.3452	0.0444479	0.2557		0.04022		0.0444479
0.0403	0.3351	0.0445591	0.2558		0.0403		0.0445591
0.04033	0.3319	0.0446702	0.256		0.04033		0.0446702
0.04043	0.3219	0.0447813	0.2561		0.04043		0.0447813
0.04044	0.3211	0.0448924	0.2563		0.04044		0.0448924
0.04055	0.3127	0.0450035	0.2564		0.04055		0.0450035
0.04066	0.3065	0.0451147	0.2565		0.04066		0.0451147
0.04077	0.302	0.0452258	0.2567		0.04077		0.0452258
0.04088	0.2989	0.0453369	0.2568		0.04088		0.0453369
0.041	0.2968	0.045448	0.2569		0.041		0.045448
0.04111	0.2953	0.0455592	0.2571		0.04111		0.0455592
0.04122	0.2942	0.0456703	0.2571		0.04122		0.0456703
0.04133	0.2934	0.0457814	0.2573		0.04133		0.0457814
0.04144	0.2927	0.0458925	0.2574		0.04144		0.0458925
0.04155	0.2924	0.0460036	0.2576		0.04155		0.0460036
0.04166	0.2921	0.0461148	0.2576		0.04166		0.0461148
0.04177	0.2919	0.0462259	0.2577		0.04177		0.0462259
0.04188	0.2917	0.046337	0.2579		0.04188		0.046337
0.042	0.2917	0.0464481	0.258		0.042		0.0464481
0.04211	0.2916	0.0465593	0.2581		0.04211		0.0465593
0.04222	0.2915	0.0466704	0.2582		0.04222		0.0466704
0.04233	0.2914	0.0467815	0.2583		0.04233		0.0467815
0.04244	0.2914	0.0468926	0.2585		0.04244		0.0468926
0.04255	0.2913	0.0470037	0.2586		0.04255		0.0470037
0.04266	0.2913	0.0471149	0.2587		0.04266		0.0471149
0.04277	0.2914	0.047226	0.2588		0.04277		0.047226
0.04289	0.2913	0.0473371	0.2588		0.04289		0.0473371
0.043	0.2913	0.0474482	0.259		0.043		0.0474482
0.04311	0.2913	0.0475593	0.2591		0.04311		0.0475593
0.04322	0.2912	0.0476705	0.2592		0.04322		0.0476705
0.04333	0.2913	0.0477816	0.2593		0.04333		0.0477816
0.04344	0.2912	0.0478927	0.2594		0.04344		0.0478927
0.04355	0.2913	0.0480038	0.2595		0.04355		0.0480038
0.04366	0.2912	0.0481149	0.2596		0.04366		0.0481149
0.04377	0.2913	0.0482261	0.2597		0.04377		0.0482261
0.04389	0.2913	0.0483372	0.2598		0.04389		0.0483372
0.044	0.2912	0.0484483	0.2598		0.044		0.0484483
0.04411	0.2913	0.0485594	0.26		0.04411		0.0485594
0.04422	0.2913	0.0486705	0.2602		0.04422		0.0486705
0.04433	0.2913	0.0487817	0.2601		0.04433		0.0487817
0.04444	0.2913	0.0488928	0.2603		0.04444		0.0488928
0.04455	0.2913	0.0490039	0.2604		0.04455		0.0490039
0.04466	0.2913	0.049115	0.2605		0.04466		0.049115
0.04477	0.2913	0.0492261	0.2606		0.04477		0.0492261
0.04489	0.2913	0.0493372	0.2607		0.04489		0.0493372
0.045	0.2913	0.0494484	0.2609		0.045		0.0494484
0.04511	0.2913	0.0495595	0.2609		0.04511		0.0495595
0.04522	0.2914	0.0496706	0.261		0.04522		0.0496706
0.04533	0.2914	0.0497817	0.2611		0.04533		0.0497817
0.04544	0.2914	0.0498928	0.2612		0.04544		0.0498928
0.04555	0.2914	0.050004	0.2613		0.04555		0.050004
0.04566	0.2914	0.0501151	0.2614		0.04566		0.0501151
0.04577	0.2914	0.0502262	0.2615		0.04577		0.0502262
0.04589	0.2914	0.0503373	0.2617		0.04589		0.0503373
0.046	0.2915	0.0504484	0.2618		0.046		0.0504484
0.04611	0.2914	0.0505596	0.2617		0.04611		0.0505596
0.04622	0.2915	0.0506707	0.2619		0.04622		0.0506707
0.04633	0.2915	0.0507818	0.262		0.04633		0.0507818
0.04644	0.2915	0.0508929	0.2621		0.04644		0.0508929
0.04655	0.2915	0.051004	0.2622		0.04655		0.051004
0.04666	0.2915	0.0511152	0.2623		0.04666		0.0511152
0.04677	0.2915	0.0512263	0.2624		0.04677		0.0512263
0.04689	0.2916	0.0513374	0.2625		0.04689		0.0513374
0.047	0.2916	0.0514485	0.2626		0.047		0.0514485
0.04711	0.2916	0.0515596	0.2626		0.04711		0.0515596
0.04722	0.2916	0.0516708	0.2628		0.04722		0.0516708
0.04733	0.2916	0.0517819	0.2629		0.04733		0.0517819
0.04744	0.2917	0.051893	0.2629		0.04744		0.051893
0.04755	0.2916	0.0520041	0.263		0.04755		0.0520041
0.04766	0.2917	0.0521152	0.2632		0.04766		0.0521152
0.04777	0.2917	0.0522264	0.2632		0.04777		0.0522264
0.04789	0.2917	0.0523375	0.2633		0.04789		0.0523375
0.048	0.2918	0.0524486	0.2634		0.048		0.0524486
0.04811	0.2918	0.0525597	0.2635		0.04811		0.0525597
0.04822	0.2918	0.0526708	0.2636		0.04822		0.0526708
0.04833	0.2917	0.052782	0.2637		0.04833		0.052782
0.04844	0.2918	0.0528931	0.2638		0.04844		0.0528931
0.04855	0.2919	0.0530042	0.2639		0.04855		0.0530042
0.04866	0.2918	0.0531153	0.264		0.04866		0.0531153
0.04877	0.2919	0.0532264	0.2641		0.04877		0.0532264
0.04889	0.2919	0.0533375	0.2642		0.04889		0.0533375
0.049	0.2919	0.0534487	0.2643		0.049		0.0534487
0.04911	0.2919	0.0535598	0.2644		0.04911		0.0535598
0.04922	0.292	0.0536709	0.2645		0.04922		0.0536709
0.04933	0.292	0.053782	0.2646		0.04933		0.053782
0.04944	0.292	0.0538931	0.2647		0.04944		0.0538931
0.04955	0.2919	0.0540043	0.2647		0.04955		0.0540043
0.04966	0.292	0.0541154	0.2649		0.04966		0.0541154
0.04977	0.292	0.0542265	0.2649		0.04977		0.0542265
0.04989	0.2921	0.0543376	0.2651		0.04989		0.0543376
0.05	0.2921	0.0544487	0.2651		0.05		0.0544487
0.05011	0.2921	0.0545599	0.2653		0.05011		0.0545599
0.05022	0.2921	0.054671	0.2653		0.05022		0.054671
0.05033	0.2921	0.0547821	0.2655		0.05033		0.0547821
0.05044	0.2921	0.0548932	0.2656		0.05044		0.0548932
0.05055	0.2922	0.0550043	0.2656		0.05055		0.0550043
0.05066	0.2922	0.0551155	0.2657		0.05066		0.0551155
0.05077	0.2922	0.0552266	0.2659		0.05077		0.0552266
0.05089	0.2922	0.0553377	0.2659		0.05089		0.0553377
0.051	0.2922	0.0554488	0.266		0.051		0.0554488
0.05111	0.2923	0.0555599	0.2661		0.05111		0.0555599
0.05122	0.2923	0.055671	0.2662		0.05122		0.055671
0.05133	0.2923	0.0557822	0.2663		0.05133		0.0557822
0.05144	0.2923	0.0558933	0.2664		0.05144		0.0558933
0.05155	0.2923	0.0560044	0.2665		0.05155		0.0560044
0.05166	0.2924	0.0561155	0.2666		0.05166		0.0561155
0.05177	0.2924	0.0562266	0.2668		0.05177		0.0562266
0.05189	0.2924	0.0563378	0.2668		0.05189		0.0563378
0.052	0.2924	0.0564489	0.2669		0.052		0.0564489
0.05211	0.2925	0.05656	0.267		0.05211		0.05656
0.05222	0.2924	0.0566711	0.2671		0.05222		0.0566711
0.05233	0.2925	0.0567822	0.2672		0.05233		0.0567822
0.05244	0.2925	0.0568934	0.2673		0.05244		0.0568934
0.05255	0.2925	0.0570045	0.2674		0.05255		0.0570045
0.05266	0.2925	0.0571156	0.2674		0.05266		0.0571156
0.05277	0.2925	0.0572267	0.2675		0.05277		0.0572267
0.05288	0.2926	0.0573378	0.2676		0.05288		0.0573378
0.053	0.2926	0.0574489	0.2678		0.053		0.0574489
0.05311	0.2926	0.0575601	0.2679		0.05311		0.0575601
0.05322	0.2926	0.0576712	0.268		0.05322		0.0576712
0.05333	0.2926	0.0577823	0.2681		0.05333		0.0577823
0.05344	0.2926	0.0578934	0.2682		0.05344		0.0578934
0.05355	0.2927	0.0580045	0.2682		0.05355		0.0580045
0.05366	0.2927	0.0581157	0.2683		0.05366		0.0581157
0.05377	0.2927	0.0582268	0.2684		0.05377		0.0582268
0.05388	0.2928	0.0583379	0.2685		0.05388		0.0583379
0.054	0.2928	0.058449	0.2687		0.054		0.058449
0.05411	0.2928	0.0585601	0.2687		0.05411		0.0585601
0.05422	0.2928	0.0586713	0.2688		0.05422		0.0586713
0.05433	0.2928	0.0587824	0.2689		0.05433		0.0587824
0.05444	0.2929	0.0588935	0.269		0.05444		0.0588935
0.05455	0.2928	0.0590046	0.2691		0.05455		0.0590046
0.05466	0.2929	0.0591157	0.2692		0.05466		0.0591157
0.05477	0.2929	0.0592268	0.2694		0.05477		0.0592268
0.05488	0.2929	0.059338	0.2694		0.05488		0.059338
0.055	0.2929	0.0594491	0.2695		0.055		0.0594491
0.05511	0.2928	0.0595602	0.2696		0.05511		0.0595602
0.05522	0.293	0.0596713	0.2697		0.05522		0.0596713
0.05533	0.293	0.0597824	0.2698		0.05533		0.0597824
0.05544	0.2929	0.0598936	0.2699		0.05544		0.0598936
0.05555	0.293	0.0600047	0.27		0.05555		0.0600047
0.05566	0.293	0.0600047	0.2655		0.05566		0.0600047
0.05577	0.293	0.0600047	0.2655		0.05577		0.0600047
0.05588	0.2931	0.0600047	0.2631		0.05588		0.0600047
[truncated: 43,252 more rows]

## Sheet: Fig 2a
Fig. 2 | Physicochemical characterization of pristine Li-Al alloy anode
a XRD pattern of Li0.25Al1, Li0.5Al1 and Li0.75Al1 anodes
Li0.75Al1		Li0.5Al1		Li0.25Al1		LiAl		Al		Li
2θ (°)	Intensity (a.u.)	2θ (°)	Intensity (a.u.)	2θ (°)	Intensity (a.u.)	2θ (°)	Intensity (a.u.)	2θ (°)	Intensity (a.u.)	2θ (°)	Intensity (a.u.)
19.9943	4.01147	19.9943	1.99654	19.9943	0.00497	24.1802	64.7943	38.4743	100	36.53	100
20.0143	4.00817	20.0143	1.99927	20.0143	0.00219	40.0011	100	44.7231	47.2961	52.62	16.01
20.0343	4.00866	20.0343	2.00221	20.0343	-0.000585155	47.2896	28.3374	65.1002	27.3594	65.76	29.09
20.0543	4.0116	20.0543	1.9997	20.0543	0.000444023	57.855	16.0623	78.2338	29.7858	77.64	7.93
20.0743	4.01231	20.0743	2.00099	20.0743	0.00278	63.6198	11.1575	82.4409	8.4389	88.99	10.06
20.0943	4.01296	20.0943	1.99869	20.0943	0.00213	72.6568	30.7796
20.1143	4.01252	20.1143	2.00198	20.1143	0.00303
20.1343	4.0104	20.1343	2.00245	20.1343	0.0031
20.1543	4.00696	20.1543	1.99874	20.1543	0.00277
20.1743	4.0115	20.1743	2.00275	20.1743	0.000201969
20.1943	4.00882	20.1943	2.00024	20.1943	0.000130114
20.2143	4.00281	20.2143	1.99774	20.2143	0.00093356
20.2343	4.01399	20.2343	1.9937	20.2343	0.00366
20.2543	4.00868	20.2543	2.00407	20.2543	0.00159
20.2743	4.00884	20.2743	1.99932	20.2743	0.00235
20.2943	4.00723	20.2943	2.00177	20.2943	0.000730273
20.3143	4.01248	20.3143	2.00327	20.3143	-0.000343873
20.3343	4.00996	20.3343	2.00492	20.3343	-0.000641419
20.3543	4.00843	20.3543	2.00204	20.3543	0.00169
20.3743	4.00565	20.3743	2.00287	20.3743	0.00642
20.3943	4.0092	20.3943	1.99583	20.3943	0.00377
20.4143	4.00508	20.4143	2.00284	20.4143	0.00304
20.4343	4.0013	20.4343	2.00571	20.4343	0.0009241
20.4543	3.99723	20.4543	2.00068	20.4543	0.000790241
20.4743	4.00639	20.4743	2.00915	20.4743	-0.000151976
20.4943	4.00553	20.4943	2.00642	20.4943	0.00641
20.5143	4.00402	20.5143	1.99832	20.5143	-0.000261399
20.5343	4.00083	20.5343	2.00135	20.5343	-0.0029
20.5543	4.00704	20.5543	2.00139	20.5543	0.00197
20.5743	4.00709	20.5743	2.00511	20.5743	-0.000856916
20.5943	4.00305	20.5943	1.99797	20.5943	-0.000427449
20.6143	4.01007	20.6143	2.00059	20.6143	0.00259
20.6343	4.00606	20.6343	1.99924	20.6343	0.00375
20.6543	4.00254	20.6543	1.99971	20.6543	0.00267
20.6743	4.00039	20.6743	2.00222	20.6743	0.000286096
20.6943	3.99726	20.6943	2.00074	20.6943	0.00117
20.7143	4.00513	20.7143	2.0018	20.7143	0.000670983
20.7343	4.00468	20.7343	2.00217	20.7343	-6.51849e-05
20.7543	4.00761	20.7543	1.99935	20.7543	-0.000322292
20.7743	4.00377	20.7743	2.00342	20.7743	-2.94625e-05
20.7943	4.00191	20.7943	2.00179	20.7943	0.000156994
20.8143	4.0025	20.8143	2.00135	20.8143	0.000831026
20.8343	4.00967	20.8343	2.00036	20.8343	-0.000951391
20.8543	4.0079	20.8543	1.99942	20.8543	0.000583156
20.8743	4.0069	20.8743	2.00184	20.8743	-0.0019
20.8943	4.00411	20.8943	2.00009	20.8943	0.000710289
20.9143	4.00187	20.9143	2.00292	20.9143	0.00274
20.9343	4.00183	20.9343	2.00175	20.9343	0.00118
20.9543	4.00203	20.9543	1.99673	20.9543	-0.000625142
20.9743	3.99949	20.9743	2.00133	20.9743	0.00102
20.9943	3.99683	20.9943	2.00147	20.9943	-0.00101
21.0143	4.00243	21.0143	2.00079	21.0143	-0.00151
21.0343	4.00378	21.0343	2.00223	21.0343	0.000584816
21.0543	4.00283	21.0543	2.00252	21.0543	9.80202e-05
21.0743	4.00134	21.0743	2.00104	21.0743	0.00142
21.0943	3.99687	21.0943	2.00147	21.0943	0.00264
21.1143	3.99708	21.1143	1.99978	21.1143	0.00236
21.1343	3.99875	21.1343	1.99727	21.1343	0.0015
21.1543	3.99865	21.1543	2.00119	21.1543	-0.000197949
21.1743	4.00065	21.1743	2.0022	21.1743	-0.0016
21.1943	4.00088	21.1943	2.00004	21.1943	-0.00271
21.2143	3.99793	21.2143	2.00071	21.2143	-0.00202
21.2343	3.99986	21.2343	2.00301	21.2343	-0.000428285
21.2543	4.00369	21.2543	2.00404	21.2543	-5.97908e-05
21.2743	3.99954	21.2743	2.00073	21.2743	0.000314707
21.2943	3.99533	21.2943	2.00124	21.2943	-4.04126e-05
21.3143	3.99906	21.3143	2.00327	21.3143	-5.45397e-05
21.3343	4.00204	21.3343	2.00186	21.3343	-8.8094e-05
21.3543	4.00294	21.3543	2.0046	21.3543	-0.000371137
21.3743	4.00302	21.3743	2.00445	21.3743	0.00219
21.3943	3.999	21.3943	2.00278	21.3943	0.00112
21.4143	3.99839	21.4143	2.00333	21.4143	-0.00156
21.4343	4.00099	21.4343	1.99996	21.4343	0.000301578
21.4543	4.00196	21.4543	1.9994	21.4543	-0.000386604
21.4743	3.99802	21.4743	2.00131	21.4743	-0.00144
21.4943	3.99793	21.4943	2.0003	21.4943	-0.00113
21.5143	3.99859	21.5143	1.99852	21.5143	-6.35023e-06
21.5343	3.99538	21.5343	2.00398	21.5343	0.000600724
21.5543	3.99736	21.5543	2.00368	21.5543	0.00132
21.5743	4.0026	21.5743	2.00104	21.5743	-1.6141e-05
21.5943	4.00735	21.5943	2.0007	21.5943	-0.000602448
21.6143	4.00066	21.6143	1.99982	21.6143	-0.000637391
21.6343	4.00286	21.6343	1.99775	21.6343	0.000476926
21.6543	4.00424	21.6543	1.99478	21.6543	0.00268
21.6743	4.00662	21.6743	1.99819	21.6743	0.00108
21.6943	4.00544	21.6943	1.99882	21.6943	0.00032906
21.7143	3.99952	21.7143	2.00131	21.7143	0.00225
21.7343	4.00162	21.7343	2.00135	21.7343	0.00123
21.7543	4.00273	21.7543	2.00413	21.7543	0.00266
21.7743	4.00307	21.7743	2.00647	21.7743	0.000429945
21.7943	4.00591	21.7943	2.00081	21.7943	0.00124
21.8143	4.00702	21.8143	2.00473	21.8143	0.00493
21.8343	4.00281	21.8343	1.99703	21.8343	0.00186
21.8543	4.00344	21.8543	2.00638	21.8543	-0.000451785
21.8743	4.00576	21.8743	2.00402	21.8743	0.00233
21.8943	3.99605	21.8943	2.00347	21.8943	0.000889409
21.9143	4.0039	21.9143	2.00047	21.9143	-0.00162
21.9343	4.00473	21.9343	1.99728	21.9343	0.00205
21.9543	4.00581	21.9543	2.00037	21.9543	0.00233
21.9743	3.99643	21.9743	2.00208	21.9743	0.0038
21.9943	3.99597	21.9943	1.99896	21.9943	0.00134
22.0143	3.99656	22.0143	2.0029	22.0143	-0.00378
22.0343	4.00101	22.0343	2.00007	22.0343	-0.000438787
22.0543	4.00154	22.0543	1.99653	22.0543	0.0025
22.0743	4.00323	22.0743	2.00641	22.0743	0.00143
22.0943	4.00393	22.0943	2.00183	22.0943	0.00266
22.1143	3.99719	22.1143	1.99958	22.1143	0.00339
22.1343	4.00059	22.1343	2.00172	22.1343	0.00439
22.1543	4.00069	22.1543	2.00145	22.1543	0.0032
22.1743	3.99736	22.1743	2.00207	22.1743	0.00148
22.1943	4.0023	22.1943	2.00291	22.1943	-0.00209
22.2143	4.00168	22.2143	2.00349	22.2143	-0.00149
22.2343	3.99789	22.2343	2.00159	22.2343	0.00179
22.2543	3.99669	22.2543	1.99889	22.2543	0.0026
22.2743	3.99969	22.2743	1.99603	22.2743	0.000785938
22.2943	4.00097	22.2943	2.00021	22.2943	0.000845405
22.3143	4.00296	22.3143	2.00204	22.3143	0.000231247
22.3343	4.00246	22.3343	2.00206	22.3343	0.00128
22.3543	4.00594	22.3543	1.99625	22.3543	0.00106
22.3743	4.00161	22.3743	1.99825	22.3743	0.000399489
22.3943	3.99754	22.3943	1.99959	22.3943	-0.000100505
22.4143	3.99696	22.4143	2.00083	22.4143	-0.0009941
22.4343	3.99826	22.4343	2.00148	22.4343	0.0019
22.4543	3.99826	22.4543	2.00215	22.4543	0.000123338
22.4743	4.00247	22.4743	1.9986	22.4743	-0.000715096
22.4943	4.00356	22.4943	2.00066	22.4943	0.00195
22.5143	3.9999	22.5143	1.99912	22.5143	-0.000238606
22.5343	3.99924	22.5343	1.99476	22.5343	0.00119
22.5543	4.0003	22.5543	2.00202	22.5543	0.0019
22.5743	4.00134	22.5743	2.00398	22.5743	-0.000423651
22.5943	4.00182	22.5943	1.99972	22.5943	-0.00243
22.6143	4.00259	22.6143	1.99827	22.6143	-0.00121
22.6343	3.99921	22.6343	2.00067	22.6343	-0.000581835
22.6543	3.99832	22.6543	2.00405	22.6543	0.0004428
22.6743	4.00104	22.6743	2.00699	22.6743	0.000473365
22.6943	4.00147	22.6943	2.00711	22.6943	0.00101
22.7143	4.00536	22.7143	2.0025	22.7143	0.000353708
22.7343	4.00709	22.7343	2.00255	22.7343	0.000247874
22.7543	4.00105	22.7543	2.00089	22.7543	0.00151
22.7743	3.99908	22.7743	2.00108	22.7743	0.00111
22.7943	4.00064	22.7943	2.00173	22.7943	0.00109
22.8143	4.00157	22.8143	2.00018	22.8143	0.00245
22.8343	4.00206	22.8343	2.00384	22.8343	0.00136
22.8543	4.00246	22.8543	2.00311	22.8543	0.000232956
22.8743	4.00393	22.8743	2.00222	22.8743	9.55848e-05
22.8943	3.99986	22.8943	1.99982	22.8943	0.000524672
22.9143	3.99601	22.9143	1.99688	22.9143	0.0021
22.9343	3.9985	22.9343	2.00166	22.9343	0.00191
22.9543	4.00391	22.9543	2.00229	22.9543	0.000263905
22.9743	4.00451	22.9743	2.00275	22.9743	-0.000229979
22.9943	3.99764	22.9943	2.00316	22.9943	0.00016951
23.0143	3.99569	23.0143	2.00281	23.0143	-0.000403919
23.0343	4.00074	23.0343	2.00164	23.0343	-0.000611448
23.0543	4.00154	23.0543	2.00011	23.0543	-0.0033
23.0743	4.0051	23.0743	2.0003	23.0743	-0.000934053
23.0943	4.00359	23.0943	2.00086	23.0943	-0.000526136
23.1143	4.00047	23.1143	2.00321	23.1143	0.00178
23.1343	4.00165	23.1343	2.00047	23.1343	0.0012
23.1543	4.00321	23.1543	1.99942	23.1543	-0.00424
23.1743	4.00083	23.1743	2	23.1743	-0.00143
23.1943	4.00348	23.1943	1.99783	23.1943	-2.68313e-05
23.2143	4.00392	23.2143	1.9992	23.2143	-0.000576949
23.2343	4.00042	23.2343	2.00482	23.2343	7.15314e-05
23.2543	4.00171	23.2543	1.99944	23.2543	-0.00206
23.2743	4.00388	23.2743	1.99943	23.2743	-0.000234274
23.2943	4.00236	23.2943	1.99761	23.2943	-0.000388516
23.3143	4.00713	23.3143	2.0018	23.3143	-0.00188
23.3343	4.00347	23.3343	2.00428	23.3343	0.000431982
23.3543	4.00354	23.3543	2.00031	23.3543	-1.35662e-05
23.3743	4.00091	23.3743	2.00075	23.3743	-0.00299
23.3943	4.00236	23.3943	2.00153	23.3943	-0.000517241
23.4143	4.0068	23.4143	2.00319	23.4143	-0.000470851
23.4343	4.00396	23.4343	1.99999	23.4343	-0.00152
23.4543	4.00511	23.4543	2.00304	23.4543	0.00087078
23.4743	4.00169	23.4743	1.9983	23.4743	0.00173
23.4943	4.00719	23.4943	2.00162	23.4943	0.000449628
23.5143	4.00701	23.5143	1.99768	23.5143	-0.00235
23.5343	4.00787	23.5343	2.00116	23.5343	-0.00101
23.5543	3.99848	23.5543	2.00134	23.5543	0.00166
23.5743	4.00938	23.5743	1.99992	23.5743	0.00165
23.5943	4.01285	23.5943	2.00294	23.5943	0.000834188
23.6143	4.00381	23.6143	1.99995	23.6143	-0.00146
23.6343	4.00292	23.6343	1.99643	23.6343	-0.00131
23.6543	4.01009	23.6543	1.99982	23.6543	-0.00444
23.6743	4.00999	23.6743	2.00588	23.6743	0.00296
23.6943	4.00906	23.6943	2.00414	23.6943	-0.00148
23.7143	4.00833	23.7143	2	23.7143	-0.00162
23.7343	4.0095	23.7343	2.00377	23.7343	-0.00205
23.7543	4.01259	23.7543	2.00083	23.7543	-0.000515803
23.7743	4.01042	23.7743	2.00294	23.7743	0.00241
23.7943	4.01271	23.7943	1.99774	23.7943	-0.00125
23.8143	4.01706	23.8143	2.00346	23.8143	0.00345
23.8343	4.01814	23.8343	2.00459	23.8343	0.0021
23.8543	4.0175	23.8543	2.00414	23.8543	-0.000703096
23.8743	4.02964	23.8743	2.0031	23.8743	-0.000381725
23.8943	4.03417	23.8943	2.00863	23.8943	-0.000668054
23.9143	4.04234	23.9143	2.00866	23.9143	-0.000854394
23.9343	4.05364	23.9343	2.0066	23.9343	0.0021
23.9543	4.06665	23.9543	2.0133	23.9543	0.00282
23.9743	4.08906	23.9743	2.01687	23.9743	0.00441
23.9943	4.11717	23.9943	2.01962	23.9943	0.00557
24.0143	4.15823	24.0143	2.03345	24.0143	0.01235
24.0343	4.19481	24.0343	2.05234	24.0343	0.02166
24.0543	4.2284	24.0543	2.07767	24.0543	0.02895
24.0743	4.26608	24.0743	2.10792	24.0743	0.04506
24.0943	4.31827	24.0943	2.1523	24.0943	0.06611
24.1143	4.36345	24.1143	2.20332	24.1143	0.08912
24.1343	4.4147	24.1343	2.26955	24.1343	0.12098
24.1543	4.46696	24.1543	2.34194	24.1543	0.15861
24.1743	4.514	24.1743	2.40555	24.1743	0.18765
24.1943	4.55843	24.1943	2.45246	24.1943	0.20339
24.2143	4.58888	24.2143	2.47986	24.2143	0.21975
24.2343	4.59121	24.2343	2.46957	24.2343	0.22754
24.2543	4.57611	24.2543	2.42364	24.2543	0.21616
24.2743	4.53939	24.2743	2.35665	24.2743	0.19151
24.2943	4.4784	24.2943	2.28033	24.2943	0.16061
24.3143	4.39822	24.3143	2.20304	24.3143	0.12421
24.3343	4.30913	24.3343	2.13898	24.3343	0.08742
24.3543	4.2285	24.3543	2.09449	24.3543	0.05953
24.3743	4.16575	24.3743	2.06208	24.3743	0.03932
24.3943	4.12034	24.3943	2.03771	24.3943	0.02576
24.4143	4.08303	24.4143	2.02058	24.4143	0.01816
24.4343	4.05855	24.4343	2.01521	24.4343	0.01164
24.4543	4.04255	24.4543	2.01315	24.4543	0.00643
24.4743	4.0321	24.4743	2.00722	24.4743	0.00428
24.4943	4.02257	24.4943	2.0031	24.4943	0.00348
24.5143	4.019	24.5143	2.0042	24.5143	0.00208
24.5343	4.01512	24.5343	2.00502	24.5343	0.00151
24.5543	4.01503	24.5543	2.00359	24.5543	0.00070782
24.5743	4.01624	24.5743	2.00055	24.5743	0.00101
24.5943	4.01188	24.5943	2.00067	24.5943	0.00286
24.6143	4.01175	24.6143	1.99679	24.6143	0.00221
24.6343	4.01013	24.6343	2.00032	24.6343	0.00109
24.6543	4.00338	24.6543	2.00351	24.6543	-0.000298273
24.6743	4.00268	24.6743	2.00335	24.6743	-0.00105
24.6943	4.0108	24.6943	2.00063	24.6943	0.000115482
24.7143	4.004	24.7143	1.99894	24.7143	-0.00221
24.7343	4.00178	24.7343	2.00567	24.7343	-0.00125
24.7543	4.00553	24.7543	1.99963	24.7543	-0.00126
24.7743	4.01163	24.7743	2.00223	24.7743	-0.00317
24.7943	4.00603	24.7943	2.00028	24.7943	-0.00348
24.8143	4.003	24.8143	2.00096	24.8143	0.00124
24.8343	3.99759	24.8343	1.99954	24.8343	0.00262
24.8543	4.00174	24.8543	1.99848	24.8543	0.000162991
24.8743	3.9994	24.8743	2.00143	24.8743	-0.000710485
24.8943	4.00107	24.8943	2.006	24.8943	0.0016
24.9143	4.00486	24.9143	2.00334	24.9143	0.00324
24.9343	4.00628	24.9343	2.00229	24.9343	0.000292205
24.9543	4.00126	24.9543	2.00131	24.9543	0.000233385
24.9743	4.00344	24.9743	2.00582	24.9743	0.00121
24.9943	3.99857	24.9943	2.00288	24.9943	-0.00198
25.0143	4.0019	25.0143	2.0068	25.0143	0.00133
25.0343	4.00141	25.0343	1.99767	25.0343	0.002
25.0543	4.00253	25.0543	2.00359	25.0543	-0.00141
25.0743	4.009	25.0743	2.00118	25.0743	8.89786e-05
25.0943	3.99921	25.0943	1.99898	25.0943	0.00143
25.1143	4.00269	25.1143	2.00571	25.1143	-0.00454
25.1343	3.99945	25.1343	1.99545	25.1343	0.000711038
25.1543	4.00187	25.1543	2.00239	25.1543	-0.00367
25.1743	3.99996	25.1743	1.99987	25.1743	-0.00088994
25.1943	4.0043	25.1943	2.00107	25.1943	-0.004
25.2143	3.999	25.2143	2.00356	25.2143	-0.000437741
25.2343	4.00285	25.2343	1.99998	25.2343	-0.000578786
25.2543	4.00802	25.2543	1.99912	25.2543	-0.00199
25.2743	4.00057	25.2743	1.99929	25.2743	0.00128
25.2943	4.00088	25.2943	1.99911	25.2943	-0.00136
25.3143	3.99531	25.3143	2.00121	25.3143	-0.00184
25.3343	4.00228	25.3343	2.0005	25.3343	-4.7591e-05
25.3543	4.00493	25.3543	1.99841	25.3543	-0.00174
25.3743	4.00024	25.3743	1.9993	25.3743	-0.00131
25.3943	4.0033	25.3943	2.00148	25.3943	-0.000828004
25.4143	3.99973	25.4143	2.00048	25.4143	0.000452835
25.4343	4.00097	25.4343	1.99799	25.4343	0.0013
25.4543	4.0037	25.4543	2.00079	25.4543	-0.000947713
25.4743	4.00246	25.4743	2.00109	25.4743	6.33969e-05
25.4943	4.0031	25.4943	2.00043	25.4943	-0.00157
25.5143	4.00374	25.5143	1.9992	25.5143	0.00158
25.5343	4.00727	25.5343	2.00003	25.5343	-0.000584801
25.5543	4.00394	25.5543	1.99939	25.5543	-0.000300994
25.5743	4.00179	25.5743	2.00189	25.5743	0.000531165
25.5943	4.00263	25.5943	1.99923	25.5943	-0.00141
25.6143	4.00252	25.6143	2.0006	25.6143	-0.00225
25.6343	3.99963	25.6343	2.00147	25.6343	0.000751383
25.6543	4.00377	25.6543	1.99959	25.6543	-0.000677344
25.6743	4.00502	25.6743	1.99929	25.6743	0.00109
25.6943	4.00217	25.6943	2.00003	25.6943	0.00144
25.7143	4.00244	25.7143	2.00109	25.7143	0.00307
25.7343	4.00054	25.7343	2.00138	25.7343	0.00234
25.7543	4.00125	25.7543	2.00097	25.7543	0.000805482
25.7743	4.00213	25.7743	1.99971	25.7743	-0.00103
25.7943	4.00047	25.7943	2.00245	25.7943	-0.000764588
25.8143	4.00205	25.8143	2.00092	25.8143	-0.000223067
25.8343	4.00524	25.8343	1.99651	25.8343	-0.000715028
25.8543	4.00527	25.8543	1.99938	25.8543	0.000923942
25.8743	4.00373	25.8743	2.00146	25.8743	0.00112
25.8943	4.00254	25.8943	2.00084	25.8943	0.000906755
25.9143	3.99959	25.9143	2.00269	25.9143	0.00207
25.9343	3.99869	25.9343	2.00123	25.9343	0.00243
25.9543	4.00301	25.9543	1.99835	25.9543	0.000483804
25.9743	4.00487	25.9743	1.99896	25.9743	-0.000511113
25.9943	4.00162	25.9943	1.9989	25.9943	0.000893554
26.0143	4.00104	26.0143	1.99961	26.0143	0.000757918
26.0343	4.00159	26.0343	1.99901	26.0343	0.000753084
26.0543	4.00136	26.0543	2.0008	26.0543	0.000336058
26.0743	3.99901	26.0743	2.00232	26.0743	-0.000384872
26.0943	3.99764	26.0943	2.00034	26.0943	0.000141467
26.1143	3.9987	26.1143	1.99732	26.1143	0.000247061
26.1343	3.99865	26.1343	1.9981	26.1343	-0.000454593
26.1543	4.00526	26.1543	2.00059	26.1543	0.000126459
26.1743	4.00206	26.1743	2.00158	26.1743	-0.00171
26.1943	3.99996	26.1943	2.00244	26.1943	-0.00166
26.2143	4.00014	26.2143	2.00111	26.2143	-0.00108
26.2343	4.00223	26.2343	2.00104	26.2343	0.000572541
26.2543	4.00104	26.2543	2.00479	26.2543	0.00111
26.2743	3.99714	26.2743	2.00155	26.2743	-0.000520787
26.2943	3.9996	26.2943	2.00261	26.2943	-0.000475037
26.3143	4.00547	26.3143	2.00186	26.3143	-0.000425993
26.3343	4.00147	26.3343	2.00095	26.3343	0.00059495
26.3543	4.00401	26.3543	2.00441	26.3543	-0.000438313
26.3743	4.0026	26.3743	2.00107	26.3743	0.000863391
26.3943	4.00204	26.3943	2.00233	26.3943	-0.000552448
26.4143	4.00061	26.4143	2.00145	26.4143	-0.00268
26.4343	3.99823	26.4343	2.00342	26.4343	0.000341102
26.4543	4.00527	26.4543	1.9987	26.4543	0.00152
26.4743	4.00373	26.4743	2.00413	26.4743	-0.000874059
26.4943	4.00283	26.4943	1.99888	26.4943	-0.00142
26.5143	3.99727	26.5143	2.00367	26.5143	0.000668517
26.5343	4.00546	26.5343	2.00516	26.5343	-0.000572963
26.5543	4.00246	26.5543	2.00134	26.5543	0.00158
26.5743	4.00169	26.5743	2.00147	26.5743	-0.000407397
26.5943	4.00069	26.5943	1.9975	26.5943	0.000445619
26.6143	4.00132	26.6143	1.99887	26.6143	0.000266653
26.6343	4.00245	26.6343	1.99888	26.6343	-0.000240853
26.6543	4.00246	26.6543	2.00342	26.6543	3.84214e-05
26.6743	4.00396	26.6743	2.00087	26.6743	-0.00194
26.6943	4.00104	26.6943	2.00466	26.6943	-0.00251
26.7143	4.00029	26.7143	2.003	26.7143	0.00167
26.7343	3.99653	26.7343	2.00283	26.7343	-0.00105
26.7543	4.00022	26.7543	2.00302	26.7543	-8.71492e-05
26.7743	4.00101	26.7743	2.00098	26.7743	0.000836665
26.7943	4.00001	26.7943	2.00139	26.7943	0.0043
26.8143	3.99923	26.8143	2.00246	26.8143	0.005
26.8343	3.99921	26.8343	2.00102	26.8343	0.000284323
26.8543	4.0012	26.8543	2.0035	26.8543	-0.00106
26.8743	4.00254	26.8743	1.99735	26.8743	-0.000348126
26.8943	4.00054	26.8943	1.99939	26.8943	-0.000892526
26.9143	4.00397	26.9143	2.00062	26.9143	-0.00136
26.9343	4.00193	26.9343	2.0014	26.9343	0.00208
26.9543	4.00066	26.9543	2.00251	26.9543	0.0045
26.9743	3.99998	26.9743	2.00231	26.9743	0.00169
26.9943	3.99904	26.9943	2.0025	26.9943	0.000988611
27.0143	3.99881	27.0143	1.99989	27.0143	0.00149
27.0343	4.00381	27.0343	1.99949	27.0343	0.0015
27.0543	4.00045	27.0543	2.00069	27.0543	5.45284e-05
27.0743	3.9996	27.0743	2.00131	27.0743	-0.000154664
27.0943	4.00154	27.0943	2.00075	27.0943	0.000523689
27.1143	4.00262	27.1143	1.9994	27.1143	0.00246
27.1343	3.99812	27.1343	1.9998	27.1343	0.00010058
27.1543	3.998	27.1543	1.99962	27.1543	0.00143
27.1743	4.00171	27.1743	1.99834	27.1743	-0.000240285
27.1943	4.00153	27.1943	2.00277	27.1943	0.000499805
27.2143	3.99898	27.2143	2.0008	27.2143	0.00106
27.2343	3.99977	27.2343	1.99934	27.2343	-0.000140691
27.2543	4.0009	27.2543	1.99917	27.2543	-0.000517388
27.2743	4.00188	27.2743	1.99919	27.2743	-0.000609261
27.2943	4.00149	27.2943	2.00236	27.2943	0.00137
27.3143	3.99906	27.3143	2.00059	27.3143	0.00364
27.3343	3.99811	27.3343	1.99948	27.3343	0.00192
27.3543	3.99742	27.3543	2.00183	27.3543	-4.09547e-05
27.3743	4.0004	27.3743	2.00211	27.3743	-0.000284409
27.3943	4.00283	27.3943	2.00002	27.3943	0.000310397
27.4143	4.00138	27.4143	1.99796	27.4143	0.00174
27.4343	3.99973	27.4343	1.99766	27.4343	0.000546967
27.4543	3.99824	27.4543	1.99857	27.4543	-0.000266894
27.4743	3.99961	27.4743	2.00073	27.4743	0.000192901
27.4943	3.99993	27.4943	2.00129	27.4943	-0.000770641
27.5143	4.00119	27.5143	2.00106	27.5143	0.000186792
27.5343	4.00195	27.5343	2.00048	27.5343	0.000322108
27.5543	3.99956	27.5543	1.99925	27.5543	8.93399e-05
27.5743	3.99978	27.5743	1.99976	27.5743	0.000172962
27.5943	4.00057	27.5943	1.99928	27.5943	-0.00277
27.6143	4.00189	27.6143	2.00086	27.6143	-0.0021
27.6343	3.9994	27.6343	2.00094	27.6343	0.000476437
27.6543	4.00147	27.6543	2.00174	27.6543	0.00107
27.6743	4.00115	27.6743	1.99969	27.6743	0.000566985
27.6943	4.00019	27.6943	2.00064	27.6943	0.000636187
27.7143	3.99762	27.7143	1.99907	27.7143	0.000320753
27.7343	4.00145	27.7343	2.00137	27.7343	0.00218
27.7543	4.00405	27.7543	1.99958	27.7543	0.000898669
27.7743	4.00157	27.7743	1.99908	27.7743	0.00101
27.7943	4.00086	27.7943	2.0004	27.7943	0.00163
27.8143	3.99772	27.8143	2.00221	27.8143	-0.000529004
27.8343	4.00197	27.8343	2.00283	27.8343	-0.000790967
27.8543	4.00264	27.8543	1.99826	27.8543	-0.0001166
27.8743	4.00381	27.8743	1.99896	27.8743	-0.00137
27.8943	3.99609	27.8943	1.99766	27.8943	-0.000910715
27.9143	3.99725	27.9143	1.9973	27.9143	-0.00186
27.9343	3.99811	27.9343	2.00105	27.9343	-0.00129
27.9543	4.00015	27.9543	2.00473	27.9543	0.000342088
27.9743	3.99834	27.9743	1.99825	27.9743	0.00088677
27.9943	4.00349	27.9943	2.00117	27.9943	1.8678e-05
28.0143	4.00336	28.0143	2.00068	28.0143	0.00128
28.0343	4.00327	28.0343	2.00013	28.0343	0.0014
28.0543	3.99637	28.0543	2.00327	28.0543	-5.34067e-05
28.0743	3.99728	28.0743	1.99695	28.0743	-0.00282
28.0943	4.00089	28.0943	1.99992	28.0943	0.00165
28.1143	4.00543	28.1143	2.0011	28.1143	-0.00216
28.1343	4.00208	28.1343	1.99899	28.1343	-0.000268991
28.1543	4.0045	28.1543	2.00127	28.1543	0.000412713
28.1743	4.00177	28.1743	2.00095	28.1743	0.00206
28.1943	4.00367	28.1943	1.99998	28.1943	-0.00193
28.2143	4.00769	28.2143	1.99895	28.2143	-0.00219
28.2343	4.00579	28.2343	1.99899	28.2343	-0.00189
28.2543	4.00028	28.2543	1.99911	28.2543	-0.00424
28.2743	4.00138	28.2743	1.99967	28.2743	-0.00114
28.2943	4.00315	28.2943	1.99834	28.2943	1.71912e-05
28.3143	4.00109	28.3143	1.99828	28.3143	-0.000776189
28.3343	4.00074	28.3343	2.00179	28.3343	-0.00104
28.3543	4.00143	28.3543	2.00356	28.3543	0.000931583
28.3743	4.00227	28.3743	1.99914	28.3743	-2.57021e-05
28.3943	3.99981	28.3943	1.99842	28.3943	-0.000789014
28.4143	3.99991	28.4143	2.00113	28.4143	-0.00218
28.4343	3.99809	28.4343	1.99923	28.4343	-0.00315
28.4543	4.00181	28.4543	2.00071	28.4543	-0.00229
28.4743	4.00128	28.4743	2.00074	28.4743	0.00143
28.4943	3.99906	28.4943	2.00225	28.4943	0.000379158
28.5143	3.99896	28.5143	2.00083	28.5143	-0.0011
28.5343	4.00027	28.5343	2.00022	28.5343	-0.00076321
28.5543	3.99955	28.5543	2.00365	28.5543	-0.000667512
28.5743	4.00036	28.5743	2.00028	28.5743	-0.00141
28.5943	4.00118	28.5943	2.00236	28.5943	0.000137793
28.6143	4.0035	28.6143	2.00072	28.6143	0.0018
28.6343	4.00347	28.6343	2.00016	28.6343	-0.000322518
28.6543	4.00101	28.6543	1.99875	28.6543	-0.000918409
28.6743	3.99771	28.6743	2.00109	28.6743	-0.00127
28.6943	4.00032	28.6943	2.00151	28.6943	-0.00254
28.7143	4.00012	28.7143	2.00278	28.7143	-0.00129
28.7343	3.99972	28.7343	2.0049	28.7343	-0.00219
28.7543	3.99893	28.7543	2.00148	28.7543	-0.0025
28.7743	4.00164	28.7743	2.00019	28.7743	-0.00275
28.7943	4.00342	28.7943	1.99974	28.7943	-0.00156
28.8143	4.00323	28.8143	1.99902	28.8143	-0.00193
28.8343	4.00552	28.8343	1.99993	28.8343	-6.85464e-06
28.8543	4.00421	28.8543	1.99917	28.8543	-0.000215351
28.8743	4.00127	28.8743	1.9978	28.8743	-0.00254
28.8943	4.00403	28.8943	1.99822	28.8943	-0.000518664
28.9143	4.00437	28.9143	2.00072	28.9143	1.47444e-05
28.9343	4.00311	28.9343	2.00312	28.9343	-0.000318005
28.9543	4.0038	28.9543	2.00435	28.9543	-0.000794095
28.9743	4.00103	28.9743	2.00418	28.9743	-0.00147
28.9943	4.00025	28.9943	2.00178	28.9943	-0.000822918
29.0143	4.00152	29.0143	1.99953	29.0143	0.000160273
29.0343	4.00224	29.0343	2.00074	29.0343	-0.000445578
29.0543	4.00169	29.0543	2.00056	29.0543	-0.00153
29.0743	3.99886	29.0743	1.99776	29.0743	0.000173899
29.0943	3.99944	29.0943	2.00061	29.0943	0.000896061
29.1143	3.99962	29.1143	2.00303	29.1143	-0.000139148
29.1343	3.99986	29.1343	2.00203	29.1343	-0.000696512
29.1543	3.99965	29.1543	1.9995	29.1543	-0.000198167
29.1743	4.00175	29.1743	2.00156	29.1743	0.000279486
29.1943	4.00108	29.1943	2.00246	29.1943	-3.90726e-06
29.2143	3.99922	29.2143	2.00101	29.2143	-0.000329828
29.2343	4.00035	29.2343	2.00361	29.2343	-0.0011
29.2543	4.0002	29.2543	2.00098	29.2543	-0.000603905
29.2743	4.00077	29.2743	1.99856	29.2743	-0.000505444
29.2943	4.00075	29.2943	2.0008	29.2943	-0.00236
29.3143	4.00109	29.3143	1.99721	29.3143	-0.00077902
29.3343	3.99811	29.3343	1.99912	29.3343	0.00223
29.3543	3.99724	29.3543	2.00243	29.3543	0.00238
29.3743	3.99902	29.3743	1.99954	29.3743	0.000311169
29.3943	3.99863	29.3943	1.99993	29.3943	-0.00148
29.4143	3.9973	29.4143	2.00224	29.4143	-0.00189
29.4343	4.00076	29.4343	2.00255	29.4343	-0.00233
29.4543	3.99933	29.4543	2.0014	29.4543	0.00132
29.4743	4.0031	29.4743	1.9998	29.4743	0.00102
29.4943	4.00349	29.4943	1.99975	29.4943	0.000315095
29.5143	3.99879	29.5143	2.00112	29.5143	-0.00245
29.5343	4.00349	29.5343	2.00045	29.5343	-0.000307198
29.5543	4.00307	29.5543	2.00253	29.5543	0.00165
29.5743	4.00342	29.5743	2.00285	29.5743	0.0005495
29.5943	4.00103	29.5943	2.00208	29.5943	-0.0019
29.6143	4.00006	29.6143	2.00446	29.6143	0.000275025
29.6343	3.99886	29.6343	2.00219	29.6343	-5.44908e-05
29.6543	4.00126	29.6543	2.00132	29.6543	0.000267463
29.6743	4.00042	29.6743	2.00062	29.6743	4.32094e-05
29.6943	3.99848	29.6943	2.0014	29.6943	-0.00169
29.7143	3.99739	29.7143	2.00138	29.7143	0.000713827
29.7343	4.00252	29.7343	1.99709	29.7343	-0.00192
29.7543	3.9998	29.7543	1.99911	29.7543	0.00188
29.7743	3.99999	29.7743	2.00297	29.7743	5.60492e-06
29.7943	3.99701	29.7943	2.00024	29.7943	-0.000144851
29.8143	4.00067	29.8143	2.0023	29.8143	0.000558986
29.8343	3.99872	29.8343	1.99987	29.8343	-0.00021523
29.8543	4.00142	29.8543	2.00392	29.8543	0.00138
29.8743	4.00046	29.8743	2.00172	29.8743	-0.00193
29.8943	4.00389	29.8943	1.99837	29.8943	0.0025
29.9143	3.99843	29.9143	1.99741	29.9143	0.000247531
29.9343	4.00109	29.9343	2.00199	29.9343	-0.00208
29.9543	3.99988	29.9543	2.00205	29.9543	0.000592774
29.9743	3.99779	29.9743	2.0014	29.9743	0.00189
29.9943	3.99701	29.9943	2.00123	29.9943	-0.000181176
30.0143	4.0024	30.0143	2.00626	30.0143	0.00137
30.0343	4.00184	30.0343	2.00399	30.0343	0.000519473
30.0543	3.99784	30.0543	2.00109	30.0543	0.00114
30.0743	3.99809	30.0743	2.00027	30.0743	0.000320896
30.0943	4.00052	30.0943	1.9987	30.0943	0.00128
30.1143	4.00276	30.1143	2.00058	30.1143	0.00135
30.1343	4.00209	30.1343	2.00031	30.1343	0.00222
30.1543	4.00187	30.1543	2.00133	30.1543	0.00182
30.1743	3.9998	30.1743	2.00136	30.1743	0.000405259
30.1943	3.99513	30.1943	2.00215	30.1943	-0.000688434
30.2143	3.99565	30.2143	2.00014	30.2143	-0.00038293
30.2343	3.99979	30.2343	2	30.2343	0.00215
30.2543	4.00359	30.2543	1.9993	30.2543	0.00104
30.2743	4.00296	30.2743	1.9998	30.2743	0.00145
30.2943	4.00151	30.2943	1.99918	30.2943	0.00016205
30.3143	3.99969	30.3143	2.00021	30.3143	0.000427732
30.3343	3.99981	30.3343	2.00262	30.3343	0.000674439
30.3543	4.00236	30.3543	2.0037	30.3543	-0.000321084
30.3743	4.0028	30.3743	2.00097	30.3743	-4.43274e-05
30.3943	4.00216	30.3943	1.99958	30.3943	0.00205
30.4143	4.00231	30.4143	2.00092	30.4143	0.00188
30.4343	4.00186	30.4343	2.00067	30.4343	-0.000298792
30.4543	3.99938	30.4543	2.00141	30.4543	0.000497325
30.4743	3.99995	30.4743	2.00087	30.4743	0.00155
30.4943	4.00086	30.4943	2.00079	30.4943	0.00163
30.5143	3.99724	30.5143	2.00219	30.5143	0.00167
30.5343	3.99951	30.5343	2.00142	30.5343	0.000833608
30.5543	4.00104	30.5543	2.00131	30.5543	0.00101
30.5743	3.99877	30.5743	1.99998	30.5743	0.00147
30.5943	4.00239	30.5943	1.99955	30.5943	0.000259362
30.6143	4.00149	30.6143	2.0004	30.6143	0.000356291
30.6343	4.00062	30.6343	1.9999	30.6343	0.0016
30.6543	4.00135	30.6543	2.00174	30.6543	0.0026
30.6743	4.00069	30.6743	2.00204	30.6743	0.00216
30.6943	4.00079	30.6943	2.0019	30.6943	7.32931e-05
30.7143	4.00071	30.7143	2.00273	30.7143	0.0019
30.7343	4.00096	30.7343	2.00335	30.7343	0.00185
30.7543	4.00566	30.7543	2.00201	30.7543	0.00145
30.7743	4.00454	30.7743	2.00131	30.7743	0.00106
30.7943	4.00265	30.7943	1.99925	30.7943	0.00178
30.8143	3.99885	30.8143	1.99845	30.8143	-0.000609284
30.8343	4.00235	30.8343	1.99974	30.8343	0.00224
30.8543	3.99843	30.8543	2.00186	30.8543	0.00298
30.8743	3.99965	30.8743	2.00069	30.8743	0.00226
30.8943	4.00208	30.8943	2.00257	30.8943	0.00152
30.9143	4.00374	30.9143	2.00247	30.9143	-0.0011
30.9343	4.00252	30.9343	1.99807	30.9343	0.000574495
30.9543	4.00288	30.9543	2.00046	30.9543	0.00046825
30.9743	4.00325	30.9743	2.00006	30.9743	-0.00109
30.9943	3.9973	30.9943	2.00038	30.9943	0.000192897
31.0143	4.00108	31.0143	2.00093	31.0143	0.000425744
31.0343	4.00481	31.0343	2.00045	31.0343	0.00255
31.0543	4.00442	31.0543	2.00213	31.0543	0.00217
31.0743	4.00384	31.0743	2.00049	31.0743	0.00087646
31.0943	4.00076	31.0943	1.99975	31.0943	0.000222661
31.1143	4.00138	31.1143	2.0003	31.1143	-0.000352086
31.1343	4.0002	31.1343	1.99977	31.1343	0.0023
31.1543	3.9997	31.1543	1.99927	31.1543	0.00291
31.1743	4.00103	31.1743	2.00105	31.1743	0.00666
31.1943	4.00238	31.1943	2.00008	31.1943	0.00164
31.2143	4.00053	31.2143	1.9992	31.2143	0.00385
31.2343	4.00324	31.2343	2.00031	31.2343	0.00168
31.2543	3.99565	31.2543	1.99952	31.2543	0.00291
31.2743	3.9992	31.2743	1.99931	31.2743	0.00155
31.2943	3.99919	31.2943	2.00097	31.2943	0.00136
31.3143	4.00039	31.3143	2.00235	31.3143	-8.48981e-05
31.3343	4.0003	31.3343	2.00038	31.3343	0.00264
31.3543	4.00268	31.3543	2.00226	31.3543	0.00337
31.3743	3.99767	31.3743	2.00285	31.3743	0.00086129
31.3943	3.99984	31.3943	1.99948	31.3943	0.00293
31.4143	4.00036	31.4143	1.99841	31.4143	0.00288
31.4343	4.00037	31.4343	2.0024	31.4343	0.000537685
31.4543	3.9977	31.4543	2.00036	31.4543	0.00269
31.4743	3.99885	31.4743	1.99771	31.4743	0.00221
31.4943	3.99908	31.4943	1.99656	31.4943	0.000600664
31.5143	4.00343	31.5143	2.00046	31.5143	-0.000207683
31.5343	4.0032	31.5343	1.99992	31.5343	-0.000845857
31.5543	3.99834	31.5543	2.00131	31.5543	-0.000416846
31.5743	4.00228	31.5743	1.99904	31.5743	0.00221
31.5943	4.0016	31.5943	1.99902	31.5943	0.00175
31.6143	4.00054	31.6143	1.99955	31.6143	0.00144
31.6343	4.00297	31.6343	2.00062	31.6343	0.00136
31.6543	4.00193	31.6543	1.99988	31.6543	0.00241
31.6743	3.99968	31.6743	1.99982	31.6743	0.00234
31.6943	3.99752	31.6943	1.99964	31.6943	0.00329
31.7143	3.99773	31.7143	2.00028	31.7143	-0.0009149
31.7343	3.99955	31.7343	1.9992	31.7343	0.00228
31.7543	4.00072	31.7543	2.00022	31.7543	0.00222
31.7743	3.99958	31.7743	1.99818	31.7743	0.00444
31.7943	3.99958	31.7943	1.99859	31.7943	0.0038
31.8143	4.00061	31.8143	2.00249	31.8143	0.00263
31.8343	3.99889	31.8343	2.00158	31.8343	0.00159
31.8543	3.99767	31.8543	2.00057	31.8543	-0.00142
31.8743	4.00039	31.8743	2.00109	31.8743	-0.000789078
31.8943	4.00109	31.8943	1.99979	31.8943	0.000432512
31.9143	3.9988	31.9143	1.99975	31.9143	-0.000121547
31.9343	3.9995	31.9343	2.00053	31.9343	0.00139
31.9543	3.99974	31.9543	1.99963	31.9543	0.003
31.9743	3.99855	31.9743	2.00035	31.9743	0.00448
31.9943	3.99942	31.9943	2.00084	31.9943	0.0029
32.0143	4.00176	32.0143	1.99909	32.0143	-8.98293e-05
32.0343	4.00265	32.0343	1.99931	32.0343	0.00142
32.0543	4.0009	32.0543	2.0009	32.0543	0.00288
32.0743	4.00115	32.0743	2.00123	32.0743	0.00105
32.0943	4.00168	32.0943	2.00007	32.0943	0.000647321
32.1143	3.99943	32.1143	1.99978	32.1143	0.00188
32.1343	3.99808	32.1343	2.00103	32.1343	0.00208
32.1543	3.99905	32.1543	1.99959	32.1543	0.002
32.1743	4.00102	32.1743	1.99917	32.1743	0.00205
32.1943	4.00075	32.1943	2.00081	32.1943	0.0014
32.2143	4.00156	32.2143	1.99976	32.2143	0.00159
32.2343	4.00256	32.2343	1.99795	32.2343	0.00335
32.2543	4.00148	32.2543	1.99952	32.2543	0.00329
32.2743	3.99706	32.2743	2.00136	32.2743	0.00293
32.2943	3.99849	32.2943	1.99942	32.2943	0.00337
32.3143	3.99838	32.3143	2.00019	32.3143	0.00308
32.3343	4.00103	32.3343	1.99971	32.3343	0.00327
32.3543	4.00185	32.3543	1.99893	32.3543	0.00335
32.3743	4.004	32.3743	1.99943	32.3743	0.00378
32.3943	4.00543	32.3943	2.00097	32.3943	0.0048
32.4143	4.00029	32.4143	1.99972	32.4143	0.00479
32.4343	3.99988	32.4343	2.00139	32.4343	0.00507
32.4543	4	32.4543	2.00387	32.4543	0.00453
32.4743	4.00053	32.4743	2.00298	32.4743	0.00447
32.4943	4.00221	32.4943	2.00266	32.4943	0.00458
32.5143	3.99909	32.5143	2.00165	32.5143	0.00676
32.5343	3.99875	32.5343	1.9993	32.5343	0.00441
32.5543	4.00104	32.5543	2.00227	32.5543	0.00485
32.5743	4.00214	32.5743	2.00264	32.5743	0.000960451
32.5943	3.99768	32.5943	2.00103	32.5943	0.00184
32.6143	4.00017	32.6143	2.00293	32.6143	0.00355
32.6343	3.99962	32.6343	2.00006	32.6343	0.00451
32.6543	4.00117	32.6543	2.00098	32.6543	0.00233
32.6743	4.00185	32.6743	2.00108	32.6743	0.00216
32.6943	3.99868	32.6943	2.00144	32.6943	0.00373
32.7143	3.99953	32.7143	1.99865	32.7143	0.0025
32.7343	3.99896	32.7343	1.9998	32.7343	0.00356
32.7543	3.9984	32.7543	2.00116	32.7543	0.000761309
32.7743	4.00003	32.7743	2.00021	32.7743	0.00437
32.7943	3.99933	32.7943	1.9989	32.7943	0.00112
32.8143	3.9996	32.8143	1.99759	32.8143	6.90169e-05
32.8343	3.99885	32.8343	2.00165	32.8343	0.000447987
32.8543	3.99871	32.8543	2.00106	32.8543	0.00205
32.8743	3.99936	32.8743	2.00073	32.8743	0.000218983
32.8943	3.99503	32.8943	2.00295	32.8943	0.000134326
32.9143	3.99929	32.9143	1.99861	32.9143	0.00188
32.9343	3.99822	32.9343	2.00026	32.9343	0.00347
32.9543	4.00019	32.9543	2.00229	32.9543	0.000467956
32.9743	3.99809	32.9743	2.00083	32.9743	0.00231
32.9943	3.99808	32.9943	2.00108	32.9943	0.00328
33.0143	4.00001	33.0143	2.00072	33.0143	0.00195
33.0343	3.99721	33.0343	1.99877	33.0343	0.00186
33.0543	3.99743	33.0543	1.99616	33.0543	8.6641e-05
33.0743	4.00077	33.0743	1.99732	33.0743	0.00286
33.0943	4.00216	33.0943	1.99984	33.0943	0.00232
33.1143	4.00153	33.1143	1.99992	33.1143	0.00191
33.1343	3.9998	33.1343	2.00084	33.1343	-0.000505546
33.1543	3.99806	33.1543	2.00194	33.1543	0.00105
33.1743	3.99982	33.1743	2.00244	33.1743	-0.000443191
33.1943	4.00284	33.1943	2.0011	33.1943	-0.00141
33.2143	4.00074	33.2143	1.99952	33.2143	0.00204
33.2343	4.00013	33.2343	1.99961	33.2343	0.00185
33.2543	3.99841	33.2543	2.00095	33.2543	2.78326e-05
33.2743	4.00027	33.2743	1.99953	33.2743	-0.000453686
33.2943	3.99937	33.2943	1.9994	33.2943	0.000792898
33.3143	3.99903	33.3143	2.00062	33.3143	0.00138
33.3343	4.00051	33.3343	2.00223	33.3343	0.00184
33.3543	3.99912	33.3543	2.00179	33.3543	0.000461538
33.3743	3.99872	33.3743	1.99982	33.3743	-4.36649e-05
33.3943	3.99885	33.3943	2.00095	33.3943	0.000321867
33.4143	4.0005	33.4143	2.00147	33.4143	0.000644001
33.4343	4.0007	33.4343	2.00087	33.4343	0.000523392
33.4543	3.99957	33.4543	2.00022	33.4543	0.00177
33.4743	3.99993	33.4743	2.00056	33.4743	0.00328
33.4943	3.9996	33.4943	2.00034	33.4943	0.00124
33.5143	3.99795	33.5143	2.00186	33.5143	-0.000340579
33.5343	3.99828	33.5343	2.00411	33.5343	0.000714629
33.5543	3.99816	33.5543	2.00396	33.5543	0.00162
33.5743	3.99784	33.5743	2.00043	33.5743	0.00046339
33.5943	4.00152	33.5943	1.99847	33.5943	0.00030308
33.6143	4.00352	33.6143	2.00152	33.6143	0.001
33.6343	4.00134	33.6343	2.00313	33.6343	0.000763605
33.6543	3.99895	33.6543	2.00337	33.6543	0.000192641
33.6743	3.99753	33.6743	2.0013	33.6743	-0.000945635
33.6943	3.99703	33.6943	1.99902	33.6943	-0.000731877
33.7143	3.99864	33.7143	1.99997	33.7143	0.000969817
33.7343	3.99939	33.7343	2.00033	33.7343	0.00142
33.7543	3.99719	33.7543	1.99977	33.7543	0.00093828
33.7743	3.99587	33.7743	2.00057	33.7743	0.000592668
33.7943	4.00005	33.7943	1.99999	33.7943	-0.001
33.8143	4.00188	33.8143	2.00099	33.8143	-0.000253226
33.8343	3.99909	33.8343	2.0038	33.8343	-0.00108
33.8543	3.99754	33.8543	2.00245	33.8543	0.000446986
33.8743	3.99829	33.8743	2.00153	33.8743	0.000732494
33.8943	3.99737	33.8943	2.00147	33.8943	0.00289
33.9143	3.99843	33.9143	2.00202	33.9143	0.00118
33.9343	3.99524	33.9343	2.00348	33.9343	0.000408854
33.9543	3.99721	33.9543	2.00142	33.9543	0.00187
33.9743	3.99919	33.9743	2.00074	33.9743	0.00066298
33.9943	4.00275	33.9943	2.00174	33.9943	-0.000283543
34.0143	3.99867	34.0143	1.99943	34.0143	-0.000781425
34.0343	4.00011	34.0343	2.00059	34.0343	-0.00105
34.0543	3.99919	34.0543	1.99799	34.0543	0.000503596
34.0743	4.00045	34.0743	1.99996	34.0743	0.00103
34.0943	4.00081	34.0943	2.00021	34.0943	0.00182
34.1143	4.00331	34.1143	2.00291	34.1143	3.87338e-06
34.1343	4.00188	34.1343	2.00163	34.1343	0.00175
34.1543	3.999	34.1543	2.00049	34.1543	-0.000617738
34.1743	3.99915	34.1743	1.99917	34.1743	-0.000181721
34.1943	4.00139	34.1943	2.00027	34.1943	-0.00266
34.2143	4.00128	34.2143	2.00086	34.2143	0.00126
34.2343	4.00376	34.2343	1.99935	34.2343	-0.00134
34.2543	4.00046	34.2543	2.00021	34.2543	-0.00232
34.2743	4.00118	34.2743	2.00458	34.2743	-0.00304
34.2943	4.00087	34.2943	1.99996	34.2943	0.00123
34.3143	3.99675	34.3143	1.99959	34.3143	0.0012
34.3343	3.99864	34.3343	1.99942	34.3343	-0.000337263
34.3543	3.99688	34.3543	1.99763	34.3543	-0.0021
34.3743	4.00125	34.3743	2.00008	34.3743	0.000416763
34.3943	3.99921	34.3943	1.99884	34.3943	0.00116
34.4143	4.00212	34.4143	1.99869	34.4143	0.000210856
34.4343	4.00026	34.4343	2.0018	34.4343	0.00132
34.4543	3.99849	34.4543	2.00142	34.4543	0.00122
34.4743	3.9991	34.4743	2.00097	34.4743	-0.00143
34.4943	3.99909	34.4943	2.00011	34.4943	-0.000462539
34.5143	3.9964	34.5143	2.00191	34.5143	0.00164
34.5343	4.00078	34.5343	2.00181	34.5343	0.000131104
34.5543	4.00307	34.5543	1.99784	34.5543	0.00153
34.5743	4.00036	34.5743	2.0006	34.5743	0.00138
34.5943	4.00052	34.5943	1.9993	34.5943	0.000418777
34.6143	4.00114	34.6143	2.00271	34.6143	0.00297
34.6343	4.0008	34.6343	2.00223	34.6343	0.00105
34.6543	3.99969	34.6543	2.00236	34.6543	0.0016
34.6743	4.00188	34.6743	1.99994	34.6743	0.00304
34.6943	4.00247	34.6943	1.99706	34.6943	0.00149
34.7143	4.00178	34.7143	1.9989	34.7143	0.000574589
34.7343	4.00081	34.7343	2.00023	34.7343	0.000271743
34.7543	4.00156	34.7543	2.00039	34.7543	0.000402914
34.7743	4.00347	34.7743	2.00039	34.7743	0.000153418
34.7943	4.00014	34.7943	2.00063	34.7943	-0.00018555
34.8143	4.00186	34.8143	1.99925	34.8143	-0.000227807
34.8343	4.0013	34.8343	1.99829	34.8343	-0.000139103
34.8543	3.99826	34.8543	1.99856	34.8543	0.00078281
34.8743	3.99982	34.8743	1.99898	34.8743	-0.000625594
34.8943	4.00005	34.8943	2.00019	34.8943	0.000345521
34.9143	4.0001	34.9143	2.001	34.9143	0.000347155
34.9343	4.00214	34.9343	1.99897	34.9343	1.23278e-05
34.9543	4.0009	34.9543	1.99985	34.9543	0.000125698
34.9743	3.99836	34.9743	2.00042	34.9743	-0.000341207
34.9943	3.99866	34.9943	1.99911	34.9943	0.000217673
35.0143	4.0017	35.0143	2.00004	35.0143	-0.000501047
35.0343	4.00241	35.0343	2.00093	35.0343	-0.00027271
35.0543	4.00128	35.0543	2.00095	35.0543	-0.000138079
35.0743	4.00243	35.0743	2.00237	35.0743	0.000607748
35.0943	4.00343	35.0943	2.00208	35.0943	-0.000216631
35.1143	4.00364	35.1143	2.00083	35.1143	-0.000630951
35.1343	4.00252	35.1343	2.00031	35.1343	0.0011
35.1543	4.00098	35.1543	1.99943	35.1543	9.5837e-05
35.1743	4.00143	35.1743	1.99983	35.1743	0.000211884
35.1943	4.00171	35.1943	2.00024	35.1943	0.000549203
35.2143	4.00093	35.2143	1.99955	35.2143	-0.000448996
35.2343	3.99971	35.2343	1.99963	35.2343	5.84357e-05
35.2543	4.00035	35.2543	2.00051	35.2543	-0.000190646
35.2743	4.00098	35.2743	2.00038	35.2743	-7.52429e-05
35.2943	4.00097	35.2943	2.00234	35.2943	-0.00117
35.3143	4.00196	35.3143	2.00155	35.3143	-0.00196
35.3343	4.002	35.3343	2.0006	35.3343	-0.00137
35.3543	4.00031	35.3543	1.99921	35.3543	-0.000858144
35.3743	4.00092	35.3743	1.99943	35.3743	0.000748277
35.3943	3.99931	35.3943	2.00082	35.3943	0.000690165
35.4143	3.99964	35.4143	1.99938	35.4143	3.14801e-05
35.4343	4.00185	35.4343	2.00149	35.4343	3.77099e-05
35.4543	3.9994	35.4543	2.00139	35.4543	-0.00119
35.4743	4.00149	35.4743	2.0019	35.4743	-0.000901857
35.4943	4.00195	35.4943	1.99917	35.4943	0.00103
35.5143	4.00053	35.5143	1.99921	35.5143	0.00325
35.5343	4.00157	35.5343	2.00029	35.5343	0.000911351
35.5543	3.99882	35.5543	1.99989	35.5543	-0.00087299
35.5743	4.003	35.5743	2.0009	35.5743	-0.00193
35.5943	4.00225	35.5943	2.00064	35.5943	-0.000157325
35.6143	4.00355	35.6143	1.99777	35.6143	0.000234635
35.6343	4.00058	35.6343	1.99918	35.6343	0.00247
35.6543	3.9993	35.6543	2.00203	35.6543	0.00124
35.6743	4.00411	35.6743	2.00262	35.6743	0.00188
35.6943	4.00018	35.6943	1.99969	35.6943	0.00183
35.7143	4.00188	35.7143	2.00171	35.7143	0.00109
35.7343	4.00061	35.7343	2.00218	35.7343	0.0012
35.7543	4.00142	35.7543	2.00163	35.7543	-0.000604401
35.7743	4.00053	35.7743	2.00011	35.7743	0.000701082
35.7943	4.00299	35.7943	2.00296	35.7943	0.0025
35.8143	4.00518	35.8143	2.00187	35.8143	-0.00205
35.8343	4.00012	35.8343	2.00039	35.8343	-0.000859721
35.8543	4.00535	35.8543	2.00076	35.8543	-0.00229
35.8743	4.00203	35.8743	1.99998	35.8743	0.0016
35.8943	4.00502	35.8943	2.00196	35.8943	6.36529e-06
35.9143	4.00433	35.9143	2.00097	35.9143	0.00189
35.9343	4.00746	35.9343	2.00147	35.9343	0.00166
35.9543	4.00677	35.9543	2.00048	35.9543	-0.00028672
35.9743	4.00688	35.9743	2.00154	35.9743	0.00121
35.9943	4.00745	35.9943	2.00258	35.9943	-0.000179497
36.0143	4.00606	36.0143	2.00288	36.0143	0.00118
36.0343	4.00518	36.0343	2.00152	36.0343	0.000969418
36.0543	4.00968	36.0543	2.00224	36.0543	0.00205
36.0743	4.00857	36.0743	2.00122	36.0743	0.00128
36.0943	4.00976	36.0943	2.0028	36.0943	0.00215
36.1143	4.00694	36.1143	2.00168	36.1143	0.00143
36.1343	4.00797	36.1343	2.0011	36.1343	0.00166
36.1543	4.00908	36.1543	1.9984	36.1543	0.00297
36.1743	4.00794	36.1743	2.00034	36.1743	0.000567907
36.1943	4.00677	36.1943	2.00003	36.1943	0.0028
36.2143	4.00616	36.2143	2.00217	36.2143	0.000162998
36.2343	4.00537	36.2343	1.99916	36.2343	0.00115
36.2543	4.00364	36.2543	1.99903	36.2543	0.000561331
36.2743	4.00441	36.2743	1.9994	36.2743	-0.00171
36.2943	4.00227	36.2943	2.0029	36.2943	-0.00226
36.3143	4.00393	36.3143	2.00142	36.3143	0.000177498
36.3343	4.00264	36.3343	1.9989	36.3343	0.0005868
36.3543	4.00173	36.3543	1.99924	36.3543	0.000684598
36.3743	4.0034	36.3743	1.99997	36.3743	-0.000697822
36.3943	4.00349	36.3943	2.00153	36.3943	-0.00173
36.4143	4.00299	36.4143	2.00104	36.4143	-0.00189
36.4343	4.00132	36.4343	2.00104	36.4343	8.06408e-05
36.4543	4.00033	36.4543	2.00135	36.4543	0.00142
36.4743	3.99974	36.4743	2.00064	36.4743	-0.000633537
36.4943	3.99987	36.4943	2.00195	36.4943	0.000240556
36.5143	3.99998	36.5143	2.00293	36.5143	0.000181379
36.5343	4.00062	36.5343	2.00127	36.5343	0.000291915
36.5543	4.00144	36.5543	2.0002	36.5543	0.00237
36.5743	4.00075	36.5743	2.00085	36.5743	0.00121
36.5943	4.00022	36.5943	2.00059	36.5943	-0.00129
36.6143	3.99946	36.6143	1.99911	36.6143	6.93519e-05
36.6343	4.00246	36.6343	1.99892	36.6343	0.0017
36.6543	4.00646	36.6543	1.99984	36.6543	0.000467855
36.6743	4.00256	36.6743	2.00038	36.6743	0.000406148
36.6943	4.00051	36.6943	2.0004	36.6943	2.81225e-05
36.7143	4.00336	36.7143	2.001	36.7143	0.000271897
36.7343	4.00209	36.7343	2.00151	36.7343	0.00209
36.7543	4.00083	36.7543	2.00048	36.7543	0.00142
36.7743	4.00159	36.7743	1.99894	36.7743	0.000661505
36.7943	4.00068	36.7943	1.99905	36.7943	0.00059085
36.8143	4.00063	36.8143	2.00098	36.8143	0.00051275
36.8343	4.001	36.8343	1.99986	36.8343	-2.71137e-05
36.8543	3.99866	36.8543	2.00046	36.8543	-0.000375225
36.8743	3.99869	36.8743	1.99905	36.8743	0.000546937
36.8943	3.99904	36.8943	1.9994	36.8943	0.000557902
36.9143	4.00041	36.9143	2.0007	36.9143	-0.00104
36.9343	4.00339	36.9343	2.00137	36.9343	0.000384503
36.9543	4.00354	36.9543	1.99994	36.9543	0.000363507
36.9743	4.00139	36.9743	1.99819	36.9743	-0.000921281
36.9943	4.00216	36.9943	2.00059	36.9943	0.00163
37.0143	3.99866	37.0143	2.00396	37.0143	0.00134
37.0343	4.00005	37.0343	2.00312	37.0343	0.000486039
37.0543	4.0022	37.0543	2.00307	37.0543	0.000951146
37.0743	4.00225	37.0743	2.00143	37.0743	0.0026
37.0943	4.00155	37.0943	2.00156	37.0943	0.00304
37.1143	3.99902	37.1143	2.00164	37.1143	0.0029
37.1343	4.00344	37.1343	2.00416	37.1343	0.00348
37.1543	4.00263	37.1543	2.00228	37.1543	0.00107
37.1743	4.00062	37.1743	1.99989	37.1743	0.00197
37.1943	4.00504	37.1943	2.00346	37.1943	0.0028
37.2143	3.99869	37.2143	2.00433	37.2143	0.00166
37.2343	4.00413	37.2343	2.00133	37.2343	0.00189
37.2543	4.00211	37.2543	2.00191	37.2543	0.00228
37.2743	4.00209	37.2743	1.99919	37.2743	0.00232
37.2943	3.99911	37.2943	1.99919	37.2943	0.00408
37.3143	4.00265	37.3143	2.00158	37.3143	0.000428345
37.3343	4.00262	37.3343	1.9992	37.3343	0.00448
37.3543	4.00354	37.3543	2.00046	37.3543	0.00317
37.3743	4.00158	37.3743	2.00111	37.3743	0.00152
37.3943	4.001	37.3943	1.99902	37.3943	-0.000994593
37.4143	4.00156	37.4143	2.00041	37.4143	0.0037
37.4343	3.99874	37.4343	2.0006	37.4343	0.00060672
37.4543	4.0023	37.4543	1.99886	37.4543	0.00269
37.4743	4.00108	37.4743	2.00102	37.4743	0.00187
37.4943	3.9999	37.4943	1.99956	37.4943	0.0024
37.5143	4.00202	37.5143	2.00064	37.5143	0.00084507
37.5343	3.99968	37.5343	1.99933	37.5343	0.00169
37.5543	4.00207	37.5543	2.00152	37.5543	-0.000582652
37.5743	3.9999	37.5743	1.99886	37.5743	0.00401
37.5943	3.99929	37.5943	1.99932	37.5943	0.000473941
37.6143	3.99985	37.6143	2.0022	37.6143	-0.000133133
37.6343	4.00036	37.6343	1.99952	37.6343	0.00103
37.6543	4.00022	37.6543	1.99999	37.6543	0.00205
37.6743	3.99719	37.6743	2.00169	37.6743	0.00101
37.6943	3.99923	37.6943	2.00172	37.6943	0.00134
37.7143	3.9974	37.7143	2.0001	37.7143	0.00231
37.7343	4.00017	37.7343	2.00055	37.7343	0.00174
37.7543	3.99966	37.7543	1.99743	37.7543	0.00289
37.7743	4.00067	37.7743	2.00033	37.7743	0.00382
37.7943	4.00127	37.7943	2.00056	37.7943	0.00248
37.8143	3.998	37.8143	2.0006	37.8143	0.00158
37.8343	3.99908	37.8343	1.99834	37.8343	0.00163
37.8543	3.99897	37.8543	1.99756	37.8543	0.00276
37.8743	3.99702	37.8743	2.00112	37.8743	0.00263
37.8943	3.99979	37.8943	1.99965	37.8943	0.00354
37.9143	4.00188	37.9143	1.99907	37.9143	0.00359
37.9343	4.00222	37.9343	2.00057	37.9343	0.00423
37.9543	4.00564	37.9543	2.00103	37.9543	0.00712
37.9743	4.0065	37.9743	2.00038	37.9743	0.00895
37.9943	4.00572	37.9943	2.00056	37.9943	0.00944
38.0143	4.00791	38.0143	1.99959	38.0143	0.00983
38.0343	4.01	38.0343	2.00166	38.0343	0.0116
38.0543	4.0093	38.0543	2.00639	38.0543	0.01272
38.0743	4.00938	38.0743	2.00728	38.0743	0.01476
38.0943	4.00861	38.0943	2.00724	38.0943	0.01735
38.1143	4.01238	38.1143	2.01051	38.1143	0.01887
38.1343	4.01876	38.1343	2.0139	38.1343	0.02118
38.1543	4.02414	38.1543	2.01708	38.1543	0.02318
38.1743	4.03388	38.1743	2.02372	38.1743	0.02758
38.1943	4.04372	38.1943	2.03541	38.1943	0.03301
38.2143	4.05924	38.2143	2.04935	38.2143	0.03953
38.2343	4.07681	38.2343	2.0649	38.2343	0.05197
38.2543	4.0939	38.2543	2.08801	38.2543	0.06827
38.2743	4.12667	38.2743	2.11844	38.2743	0.08676
38.2943	4.15878	38.2943	2.15393	38.2943	0.12086
38.3143	4.18731	38.3143	2.20147	38.3143	0.17788
38.3343	4.22392	38.3343	2.2629	38.3343	0.25561
38.3543	4.26168	38.3543	2.33454	38.3543	0.37218
38.3743	4.30344	38.3743	2.43287	38.3743	0.51547
38.3943	4.33757	38.3943	2.56957	38.3943	0.6671
38.4143	4.36193	38.4143	2.72385	38.4143	0.81472
38.4343	4.38251	38.4343	2.85947	38.4343	0.91262
38.4543	4.41446	38.4543	2.96546	38.4543	0.98138
38.4743	4.43573	38.4743	3	38.4743	1
38.4943	4.42578	38.4943	2.94109	38.4943	0.96022
38.5143	4.41331	38.5143	2.81332	38.5143	0.87936
38.5343	4.37783	38.5343	2.69708	38.5343	0.76361
38.5543	4.3219	38.5543	2.59351	38.5543	0.6295
38.5743	4.26708	38.5743	2.52178	38.5743	0.51752
38.5943	4.22486	38.5943	2.42636	38.5943	0.41899
38.6143	4.18446	38.6143	2.30101	38.6143	0.32313
38.6343	4.15054	38.6343	2.19741	38.6343	0.22568
38.6543	4.11254	38.6543	2.12273	38.6543	0.15449
38.6743	4.07571	38.6743	2.07457	38.6743	0.10117
38.6943	4.05424	38.6943	2.05106	38.6943	0.07164
38.7143	4.03931	38.7143	2.0378	38.7143	0.05399
38.7343	4.02564	38.7343	2.0272	38.7343	0.03908
38.7543	4.02144	38.7543	2.02293	38.7543	0.03607
38.7743	4.01895	38.7743	2.01452	38.7743	0.0246
38.7943	4.01698	38.7943	2.0135	38.7943	0.021
38.8143	4.01597	38.8143	2.01399	38.8143	0.01651
38.8343	4.01056	38.8343	2.00597	38.8343	0.01379
38.8543	4.01059	38.8543	2.00699	38.8543	0.01202
38.8743	4.00901	38.8743	2.00497	38.8743	0.01021
38.8943	4.00464	38.8943	2.00155	38.8943	0.01091
38.9143	4.00721	38.9143	2.0017	38.9143	0.00829
38.9343	4.00285	38.9343	2.00164	38.9343	0.00439
38.9543	4.00107	38.9543	1.99989	38.9543	0.00465
38.9743	4.00308	38.9743	2.00082	38.9743	0.00724
38.9943	4.00381	38.9943	2.00163	38.9943	0.004
39.0143	4.00392	39.0143	1.99831	39.0143	0.00555
39.0343	4.00234	39.0343	2.00555	39.0343	0.00243
39.0543	4.00126	39.0543	1.99826	39.0543	0.00202
39.0743	4.00049	39.0743	1.99884	39.0743	0.00123
39.0943	4.00282	39.0943	2.00123	39.0943	0.00173
39.1143	4.00244	39.1143	2.00132	39.1143	0.000919271
39.1343	4.0001	39.1343	1.99719	39.1343	0.00229
39.1543	3.99669	39.1543	2.00068	39.1543	0.00252
39.1743	4.00012	39.1743	1.99903	39.1743	0.000654021
39.1943	4.00408	39.1943	2.00257	39.1943	0.000507258
39.2143	4.00478	39.2143	2.00018	39.2143	0.000654383
39.2343	4.00358	39.2343	2.00026	39.2343	-0.00139
39.2543	4.00365	39.2543	1.99992	39.2543	-0.00108
39.2743	4.00113	39.2743	1.99696	39.2743	0.00184
39.2943	4.00466	39.2943	1.99782	39.2943	-0.000807933
39.3143	4.00282	39.3143	1.99824	39.3143	-0.00149
39.3343	4.00312	39.3343	2.00022	39.3343	-0.00253
39.3543	4.00349	39.3543	2.00052	39.3543	-0.00226
39.3743	4.00582	39.3743	2.00044	39.3743	0.00124
39.3943	4.0056	39.3943	1.99893	39.3943	-2.44222e-05
39.4143	4.00576	39.4143	1.99824	39.4143	0.000377156
39.4343	4.00791	39.4343	2.00026	39.4343	-0.000320237
39.4543	4.00856	39.4543	1.99854	39.4543	-0.000542887
39.4743	4.01008	39.4743	1.99914	39.4743	-0.00105
39.4943	4.01199	39.4943	2.00128	39.4943	-0.000243586
39.5143	4.01337	39.5143	2.00206	39.5143	0.000662431
39.5343	4.01567	39.5343	2.00212	39.5343	0.00136
39.5543	4.01818	39.5543	2.00321	39.5543	0.00163
39.5743	4.0217	39.5743	2.00307	39.5743	0.00148
39.5943	4.02833	39.5943	2.00609	39.5943	0.0028
39.6143	4.03647	39.6143	2.00912	39.6143	0.00283
39.6343	4.04245	39.6343	2.00907	39.6343	0.00349
39.6543	4.04754	39.6543	2.00901	39.6543	0.00489
39.6743	4.05594	39.6743	2.00998	39.6743	0.00424
39.6943	4.0653	39.6943	2.01559	39.6943	0.0069
39.7143	4.07863	39.7143	2.02147	39.7143	0.01035
39.7343	4.09786	39.7343	2.02653	39.7343	0.01053
39.7543	4.11592	39.7543	2.03652	39.7543	0.01429
39.7743	4.14146	39.7743	2.04736	39.7743	0.01888
39.7943	4.17891	39.7943	2.05917	39.7943	0.02049
39.8143	4.21385	39.8143	2.07518	39.8143	0.02692
39.8343	4.25559	39.8343	2.09557	39.8343	0.03715
39.8543	4.31613	39.8543	2.12478	39.8543	0.04754
39.8743	4.38183	39.8743	2.16054	39.8743	0.0618
39.8943	4.4575	39.8943	2.20687	39.8943	0.08059
39.9143	4.53778	39.9143	2.26989	39.9143	0.10423
39.9343	4.61681	39.9343	2.33911	39.9343	0.13189
39.9543	4.69924	39.9543	2.41672	39.9543	0.16739
39.9743	4.79021	39.9743	2.49252	39.9743	0.20935
39.9943	4.86196	39.9943	2.55854	39.9943	0.24711
40.0143	4.92648	40.0143	2.61669	40.0143	0.28074
40.0343	4.97312	40.0343	2.65934	40.0343	0.30161
40.0543	4.99928	40.0543	2.67745	40.0543	0.31386
40.0743	5	40.0743	2.66757	40.0743	0.30516
40.0943	4.95967	40.0943	2.62875	40.0943	0.29175
40.1143	4.92444	40.1143	2.56393	40.1143	0.26938
40.1343	4.8509	40.1343	2.50813	40.1343	0.23863
40.1543	4.75136	40.1543	2.44153	40.1543	0.21172
40.1743	4.65579	40.1743	2.37636	40.1743	0.1796
40.1943	4.56886	40.1943	2.30175	40.1943	0.1506
40.2143	4.48468	40.2143	2.24501	40.2143	0.12074
40.2343	4.39757	40.2343	2.18619	40.2343	0.0962
40.2543	4.31885	40.2543	2.14233	40.2543	0.07275
40.2743	4.25743	40.2743	2.10516	40.2743	0.0563
40.2943	4.19872	40.2943	2.07757	40.2943	0.04217
40.3143	4.15626	40.3143	2.05195	40.3143	0.03291
40.3343	4.12405	40.3343	2.04237	40.3343	0.02513
40.3543	4.09536	40.3543	2.03322	40.3543	0.02052
40.3743	4.07833	40.3743	2.02602	40.3743	0.01428
40.3943	4.06375	40.3943	2.01696	40.3943	0.01229
40.4143	4.04999	40.4143	2.01477	40.4143	0.00998
40.4343	4.04222	40.4343	2.00792	40.4343	0.00896
40.4543	4.03388	40.4543	2.00741	40.4543	0.00863
40.4743	4.03232	40.4743	2.00609	40.4743	0.00808
40.4943	4.02015	40.4943	2.00215	40.4943	0.00452
40.5143	4.01798	40.5143	2.00209	40.5143	0.00587
40.5343	4.01554	40.5343	2.00338	40.5343	0.000419063
40.5543	4.01475	40.5543	2.00135	40.5543	-0.00165
40.5743	4.01215	40.5743	2.00166	40.5743	0.00127
40.5943	4.00865	40.5943	1.99825	40.5943	0.00226
40.6143	4.0058	40.6143	2.00066	40.6143	0.00195
40.6343	4.00661	40.6343	1.99862	40.6343	-0.00055791
40.6543	4.00573	40.6543	2.00046	40.6543	-0.000473444
40.6743	4.00582	40.6743	2.00211	40.6743	-0.000862841
40.6943	4.00811	40.6943	1.99875	40.6943	-0.000925181
40.7143	4.00532	40.7143	1.99726	40.7143	-0.00255
40.7343	4.00381	40.7343	1.99985	40.7343	-0.00264
40.7543	4.00381	40.7543	2.00015	40.7543	0.000168287
40.7743	4.0047	40.7743	1.99956	40.7743	-0.00111
40.7943	4.00005	40.7943	1.99944	40.7943	-0.00134
40.8143	4.00113	40.8143	1.99948	40.8143	0.00177
40.8343	4.00163	40.8343	2.00136	40.8343	0.00155
40.8543	4.00127	40.8543	2.00204	40.8543	0.000786876
40.8743	3.99914	40.8743	1.99947	40.8743	-0.000234955
40.8943	3.99972	40.8943	2.00123	40.8943	-0.000429599
40.9143	4.00045	40.9143	2.00064	40.9143	-5.5014e-05
40.9343	4.00096	40.9343	1.9997	40.9343	0.000166284
40.9543	4.00037	40.9543	1.99756	40.9543	-0.00188
40.9743	3.99947	40.9743	1.99974	40.9743	-0.000795812
40.9943	4.00033	40.9943	2.00276	40.9943	-0.00167
41.0143	3.99872	41.0143	2.00083	41.0143	-0.00187
41.0343	3.99664	41.0343	1.99934	41.0343	-0.000903566
41.0543	3.99812	41.0543	1.99873	41.0543	0.000536518
41.0743	3.99762	41.0743	1.99903	41.0743	0.0013
41.0943	3.99777	41.0943	1.9984	41.0943	-0.000282742
41.1143	3.99753	41.1143	1.99711	41.1143	0.000305801
41.1343	3.99839	41.1343	1.99865	41.1343	0.00113
41.1543	3.99966	41.1543	2.00136	41.1543	0.000641822
41.1743	3.99995	41.1743	2.00125	41.1743	0.00096781
41.1943	3.99969	41.1943	1.99923	41.1943	0.000188072
41.2143	3.99881	41.2143	2.00092	41.2143	-0.00119
41.2343	3.99853	41.2343	2.00145	41.2343	-0.00223
41.2543	3.99948	41.2543	1.9989	41.2543	-0.000468555
41.2743	4.00069	41.2743	1.99926	41.2743	0.000713361
41.2943	3.99947	41.2943	2.00117	41.2943	-0.000440229
41.3143	3.99831	41.3143	2.00054	41.3143	-0.0011
41.3343	3.99814	41.3343	1.99883	41.3343	-0.00195
41.3543	3.99851	41.3543	2.00001	41.3543	-0.00149
41.3743	4.00108	41.3743	2.00071	41.3743	-0.000137484
41.3943	4.00116	41.3943	2.0004	41.3943	0.000424193
41.4143	3.99962	41.4143	1.99948	41.4143	-4.32132e-05
41.4343	4.00014	41.4343	1.99924	41.4343	-7.07673e-07
41.4543	3.99936	41.4543	2.00007	41.4543	2.83935e-05
41.4743	3.99929	41.4743	2.00146	41.4743	-0.00174
41.4943	3.99953	41.4943	1.99894	41.4943	-0.000417644
41.5143	3.99941	41.5143	1.99985	41.5143	0.00112
41.5343	3.99719	41.5343	2.00071	41.5343	0.000365536
41.5543	3.9989	41.5543	1.99954	41.5543	-0.000516089
41.5743	3.99958	41.5743	2.00008	41.5743	0.000510883
41.5943	3.9987	41.5943	2.00087	41.5943	0.00175
41.6143	3.99868	41.6143	2.00169	41.6143	0.000419258
41.6343	3.99861	41.6343	2.00154	41.6343	0.000213284
41.6543	3.99853	41.6543	2.00241	41.6543	-0.000738468
41.6743	3.99924	41.6743	2.00121	41.6743	0.0014
41.6943	3.99724	41.6943	2.0016	41.6943	0.000829389
41.7143	3.9985	41.7143	2.00034	41.7143	6.90922e-05
41.7343	3.9985	41.7343	2.00092	41.7343	0.00123
41.7543	3.99727	41.7543	1.99914	41.7543	0.000292322
41.7743	3.99946	41.7743	1.99977	41.7743	-8.89409e-05
41.7943	3.99768	41.7943	2.00013	41.7943	-8.29069e-05
41.8143	3.99864	41.8143	2.00206	41.8143	0.000727868
41.8343	3.99712	41.8343	1.99948	41.8343	-0.00142
41.8543	4.00239	41.8543	2.00099	41.8543	-0.000130261
41.8743	4.00083	41.8743	1.99918	41.8743	0.00282
41.8943	3.99856	41.8943	2.00274	41.8943	0.000447761
41.9143	3.99916	41.9143	2.00156	41.9143	0.000447614
41.9343	4.00041	41.9343	2.00204	41.9343	0.00145
41.9543	4.00115	41.9543	2.00017	41.9543	0.00179
41.9743	4.0012	41.9743	2.00302	41.9743	0.000605832
41.9943	3.99756	41.9943	2.00179	41.9943	7.96508e-06
42.0143	3.99453	42.0143	1.99959	42.0143	0.000132293
42.0343	3.99995	42.0343	2.00496	42.0343	0.00192
42.0543	4.0009	42.0543	1.99921	42.0543	-0.00012073
42.0743	3.99776	42.0743	2.00129	42.0743	0.000772828
42.0943	3.99947	42.0943	1.99938	42.0943	0.000793181
42.1143	3.99681	42.1143	2.00042	42.1143	0.000908539
42.1343	3.99997	42.1343	1.99931	42.1343	0.00142
42.1543	4.00094	42.1543	2.00111	42.1543	0.000857026
42.1743	3.99939	42.1743	2.00202	42.1743	-0.00126
42.1943	4.00054	42.1943	2.00248	42.1943	0.000584594
42.2143	4.00037	42.2143	2.00185	42.2143	0.00248
42.2343	3.99898	42.2343	2.0005	42.2343	0.000895774
42.2543	3.99923	42.2543	2.00006	42.2543	7.30333e-05
42.2743	4.00097	42.2743	2.00253	42.2743	0.00166
42.2943	3.9999	42.2943	1.99957	42.2943	-0.00119
42.3143	3.99727	42.3143	1.99913	42.3143	-0.00223
42.3343	4.00047	42.3343	2.00016	42.3343	-0.000468555
42.3543	4.00003	42.3543	2.00094	42.3543	0.000713361
42.3743	3.99938	42.3743	1.99956	42.3743	-0.000440229
42.3943	4.00304	42.3943	1.99906	42.3943	-0.0011
42.4143	4.00026	42.4143	1.99992	42.4143	-0.00195
42.4343	3.99943	42.4343	1.99966	42.4343	-0.00149
42.4543	4.00076	42.4543	1.99815	42.4543	-0.000137484
42.4743	4.00308	42.4743	2.00054	42.4743	0.000424193
42.4943	4.0006	42.4943	2.00174	42.4943	-4.32132e-05
42.5143	3.9999	42.5143	1.99994	42.5143	-7.07673e-07
42.5343	4.00095	42.5343	2.0003	42.5343	2.83935e-05
42.5543	4.0001	42.5543	2.00118	42.5543	-0.00174
42.5743	3.9994	42.5743	2.00179	42.5743	-0.000417644
42.5943	4.00184	42.5943	2.0011	42.5943	0.00112
42.6143	3.99981	42.6143	2.00058	42.6143	0.000365536
42.6343	4.00219	42.6343	2.00039	42.6343	-0.000516089
42.6543	4.00421	42.6543	1.99979	42.6543	0.000510883
42.6743	4.00058	42.6743	1.9999	42.6743	0.00175
42.6943	4.0003	42.6943	1.9988	42.6943	0.000419258
42.7143	4.00158	42.7143	2.00044	42.7143	0.000213284
42.7343	4.00173	42.7343	2.00051	42.7343	-0.000738468
42.7543	4.00129	42.7543	2.00129	42.7543	0.0014
42.7743	4.00083	42.7743	1.99938	42.7743	0.000829389
42.7943	3.99856	42.7943	2.00042	42.7943	6.90922e-05
42.8143	3.99916	42.8143	1.99931	42.8143	0.00123
42.8343	4.00041	42.8343	2.00111	42.8343	0.000292322
42.8543	4.00115	42.8543	2.00202	42.8543	-8.89409e-05
42.8743	4.0012	42.8743	2.00248	42.8743	-8.29069e-05
42.8943	3.99756	42.8943	2.00185	42.8943	0.000727868
42.9143	3.99453	42.9143	2.0005	42.9143	-0.00142
42.9343	3.99995	42.9343	2.00006	42.9343	-0.000130261
42.9543	4.0009	42.9543	2.00253	42.9543	0.00282
42.9743	3.99776	42.9743	1.99957	42.9743	0.000447761
42.9943	3.99947	42.9943	1.99913	42.9943	0.000447614
43.0143	3.99681	43.0143	2.00016	43.0143	0.00145
43.0343	3.99997	43.0343	2.00094	43.0343	0.00179
43.0543	4.00094	43.0543	1.99956	43.0543	0.000605832
43.0743	3.99939	43.0743	1.99906	43.0743	7.96508e-06
43.0943	4.00054	43.0943	1.99992	43.0943	0.000132293
43.1143	4.00037	43.1143	1.99966	43.1143	0.00192
43.1343	3.99898	43.1343	1.99815	43.1343	-0.00012073
43.1543	3.99923	43.1543	2.00054	43.1543	0.000772828
43.1743	4.00097	43.1743	2.00174	43.1743	0.000793181
43.1943	3.9999	43.1943	1.99994	43.1943	0.000908539
43.2143	3.99727	43.2143	2.0003	43.2143	0.00142
43.2343	4.00047	43.2343	2.00118	43.2343	0.000857026
43.2543	4.00003	43.2543	2.00179	43.2543	-0.00126
43.2743	3.99938	43.2743	2.0011	43.2743	0.000584594
43.2943	4.00304	43.2943	2.00058	43.2943	0.00248
43.3143	4.00026	43.3143	2.00039	43.3143	0.000895774
43.3343	3.99943	43.3343	1.99979	43.3343	7.30333e-05
43.3543	4.00076	43.3543	1.9999	43.3543	0.00166
43.3743	4.00308	43.3743	1.9988	43.3743	-0.00142
43.3943	4.0006	43.3943	2.00044	43.3943	-0.000130261
43.4143	3.9999	43.4143	2.00051	43.4143	0.00282
43.4343	4.00095	43.4343	1.99974	43.4343	0.000447761
43.4543	4.0001	43.4543	1.99991	43.4543	0.000447614
43.4743	3.9994	43.4743	2.00082	43.4743	0.00145
43.4943	4.00184	43.4943	1.99953	43.4943	0.00179
43.5143	3.99981	43.5143	1.99967	43.5143	0.000605832
43.5343	4.00219	43.5343	2.00152	43.5343	7.96508e-06
43.5543	4.00421	43.5543	2.00211	43.5543	0.000132293
43.5743	4.00058	43.5743	2.00042	43.5743	0.00192
43.5943	4.0003	43.5943	2.00191	43.5943	-0.00012073
43.6143	4.00158	43.6143	2.00168	43.6143	0.000772828
43.6343	4.00173	43.6343	2.00103	43.6343	0.000793181
43.6543	4.00129	43.6543	1.99834	43.6543	0.000908539
43.6743	3.9988	43.6743	2.00068	43.6743	0.00142
43.6943	4.00031	43.6943	1.99996	43.6943	0.000857026
43.7143	4.0036	43.7143	1.99937	43.7143	-0.00126
43.7343	3.999	43.7343	2.00099	43.7343	0.000584594
43.7543	3.99856	43.7543	1.9981	43.7543	0.00248
43.7743	3.99865	43.7743	1.99966	43.7743	0.000895774
43.7943	3.99993	43.7943	2.00155	43.7943	7.30333e-05
43.8143	4.00003	43.8143	1.99992	43.8143	0.00166
43.8343	4.00289	43.8343	1.99925	43.8343	-0.000250452
43.8543	4.00217	43.8543	2.00005	43.8543	-0.00187
43.8743	4.00231	43.8743	2.00027	43.8743	-0.00179
43.8943	4.00188	43.8943	1.99966	43.8943	-0.000505049
43.9143	4.00188	43.9143	2.00064	43.9143	-2.08726e-05
43.9343	3.99709	43.9343	1.99797	43.9343	-0.00206
43.9543	3.99746	43.9543	2.00188	43.9543	-0.00231
43.9743	4.00058	43.9743	2.00177	43.9743	-0.00163
43.9943	4.0009	43.9943	2.00036	43.9943	-0.000591486
44.0143	4.00123	44.0143	2.00039	44.0143	-0.0021
44.0343	4.00088	44.0343	2.00025	44.0343	-0.00064947
44.0543	4	44.0543	1.99956	44.0543	-0.000811095
44.0743	4.00145	44.0743	1.99918	44.0743	-0.000841589
44.0943	4.00094	44.0943	1.99954	44.0943	6.99166e-05
44.1143	4.00014	44.1143	1.99933	44.1143	3.46571e-05
44.1343	4.00005	44.1343	1.99971	44.1343	-0.000351559
44.1543	4.00275	44.1543	2.00132	44.1543	0.000364147
44.1743	4.00336	44.1743	1.99901	44.1743	0.000779509
44.1943	4.00249	44.1943	1.99918	44.1943	0.00262
44.2143	4.00229	44.2143	2.00274	44.2143	0.00506
44.2343	4.00267	44.2343	2.00136	44.2343	0.00444
44.2543	4.00408	44.2543	2.00066	44.2543	0.00518
44.2743	4.00787	44.2743	2.0013	44.2743	0.00486
44.2943	4.00797	44.2943	2.00186	44.2943	0.00376
44.3143	4.00747	44.3143	2.00343	44.3143	0.00682
44.3343	4.01102	44.3343	2.00566	44.3343	0.00922
44.3543	4.01033	44.3543	2.00728	44.3543	0.0107
44.3743	4.01383	44.3743	2.00812	44.3743	0.01294
44.3943	4.01812	44.3943	2.01305	44.3943	0.01413
44.4143	4.01848	44.4143	2.01894	44.4143	0.01606
44.4343	4.02611	44.4343	2.02306	44.4343	0.01968
44.4543	4.03152	44.4543	2.02904	44.4543	0.0246
44.4743	4.03917	44.4743	2.03803	44.4743	0.03071
44.4943	4.05064	44.4943	2.0472	44.4943	0.03992
44.5143	4.06373	44.5143	2.05847	44.5143	0.05352
44.5343	4.07674	44.5343	2.07671	44.5343	0.07256
44.5543	4.09358	44.5543	2.09923	44.5543	0.09942
44.5743	4.11483	44.5743	2.12831	44.5743	0.13673
44.5943	4.13257	44.5943	2.16923	44.5943	0.19173
44.6143	4.14012	44.6143	2.21587	44.6143	0.2613
44.6343	4.15693	44.6343	2.2754	44.6343	0.33723
44.6543	4.16757	44.6543	2.34487	44.6543	0.40591
44.6743	4.18096	44.6743	2.40502	44.6743	0.45411
44.6943	4.1932	44.6943	2.45147	44.6943	0.4794
44.7143	4.2028	44.7143	2.46577	44.7143	0.4786
44.7343	4.20241	44.7343	2.43784	44.7343	0.45428
44.7543	4.19471	44.7543	2.38245	44.7543	0.41158
44.7743	4.17933	44.7743	2.32544	44.7743	0.36754
44.7943	4.15063	44.7943	2.28464	44.7943	0.32539
44.8143	4.1339	44.8143	2.26346	44.8143	0.27972
44.8343	4.11578	44.8343	2.23192	44.8343	0.23858
44.8543	4.10152	44.8543	2.19982	44.8543	0.19957
44.8743	4.08157	44.8743	2.14265	44.8743	0.14909
44.8943	4.06743	44.8943	2.09055	44.8943	0.10621
44.9143	4.05369	44.9143	2.06391	44.9143	0.07632
44.9343	4.03794	44.9343	2.03725	44.9343	0.05323
44.9543	4.02694	44.9543	2.02814	44.9543	0.03761
44.9743	4.01932	44.9743	2.02047	44.9743	0.02681
44.9943	4.01607	44.9943	2.0177	44.9943	0.01997
45.0143	4.00712	45.0143	2.01011	45.0143	0.01628
45.0343	4.01147	45.0343	2.00691	45.0343	0.01071
45.0543	4.00686	45.0543	2.00446	45.0543	0.00895
45.0743	4.00536	45.0743	2.00356	45.0743	0.00651
45.0943	4.00507	45.0943	2.00331	45.0943	0.00711
45.1143	4.00312	45.1143	2.00015	45.1143	0.00182
45.1343	4.0076	45.1343	2.00194	45.1343	0.00276
45.1543	4.0046	45.1543	2.00198	45.1543	0.00093898
45.1743	4.00702	45.1743	1.99733	45.1743	0.00238
45.1943	4.00429	45.1943	1.99902	45.1943	-0.000398439
45.2143	3.99937	45.2143	1.9987	45.2143	0.00243
45.2343	4.00151	45.2343	2	45.2343	-0.000621066
45.2543	4.00137	45.2543	2.0017	45.2543	-0.00223
45.2743	4.00053	45.2743	2.0006	45.2743	0.00212
45.2943	4.00216	45.2943	2.00385	45.2943	0.000937177
45.3143	4.00084	45.3143	2.00262	45.3143	-0.000835709
45.3343	3.99891	45.3343	2.00138	45.3343	-0.00192
45.3543	4.00064	45.3543	1.99871	45.3543	-0.0008513
45.3743	4.00051	45.3743	1.99851	45.3743	0.000510488
45.3943	4.00073	45.3943	1.99962	45.3943	-0.00143
45.4143	4.00319	45.4143	1.99991	45.4143	-0.00073665
45.4343	4.00152	45.4343	1.99899	45.4343	0.00126
45.4543	3.99966	45.4543	1.9997	45.4543	-0.000599772
45.4743	3.99931	45.4743	1.99989	45.4743	-0.000278142
45.4943	4.00064	45.4943	2.0005	45.4943	0.000214218
45.5143	4.00052	45.5143	1.99953	45.5143	-0.000688009
45.5343	4.00054	45.5343	2.00036	45.5343	-0.00117
45.5543	3.99958	45.5543	2.00026	45.5543	-0.00124
45.5743	3.99887	45.5743	1.99885	45.5743	-0.00174
45.5943	4.00045	45.5943	2.00056	45.5943	-0.0024
45.6143	4.00208	45.6143	2.00065	45.6143	-0.000838555
45.6343	4.00255	45.6343	1.99994	45.6343	-0.000534511
45.6543	4.00269	45.6543	2.00041	45.6543	0.000802648
45.6743	4.00174	45.6743	2.00145	45.6743	0.000152575
45.6943	3.99863	45.6943	2.00017	45.6943	-0.000290793
45.7143	3.99796	45.7143	1.99961	45.7143	0.00088138
45.7343	4.00127	45.7343	2.00012	45.7343	0.000947066
45.7543	3.99978	45.7543	1.99951	45.7543	0.000401153
45.7743	3.99649	45.7743	2.00073	45.7743	0.000912299
45.7943	3.99785	45.7943	2.0016	45.7943	0.000854703
45.8143	4.0004	45.8143	2.00052	45.8143	-3.5346e-05
45.8343	4.00113	45.8343	2.0002	45.8343	-0.000486996
45.8543	4.00085	45.8543	1.99907	45.8543	-0.00171
45.8743	4.00011	45.8743	1.99904	45.8743	-0.00136
45.8943	4.00005	45.8943	2.00037	45.8943	-0.00107
45.9143	4.00199	45.9143	2.0004	45.9143	-0.00217
45.9343	4.00183	45.9343	2.00145	45.9343	-0.00178
45.9543	4.00035	45.9543	2.00145	45.9543	-0.00107
45.9743	4.00125	45.9743	1.99915	45.9743	-0.00208
45.9943	4.00112	45.9943	1.99938	45.9943	-0.0028
46.0143	4.0003	46.0143	2.0036	46.0143	-0.00174
46.0343	4.00015	46.0343	2.00341	46.0343	-0.0024
46.0543	3.99958	46.0543	1.99872	46.0543	-0.00221
46.0743	4.00018	46.0743	1.99887	46.0743	-0.000195656
46.0943	4.00027	46.0943	2.00009	46.0943	0.00106
46.1143	4.00361	46.1143	2.00121	46.1143	0.000781297
46.1343	4.00278	46.1343	2.00162	46.1343	-0.0012
46.1543	4.00393	46.1543	2.00332	46.1543	-0.00199
46.1743	4.00159	46.1743	2.00116	46.1743	-0.0027
46.1943	3.99883	46.1943	2.00216	46.1943	-0.00138
46.2143	3.99905	46.2143	2.00101	46.2143	-0.0015
46.2343	4.00162	46.2343	2.00196	46.2343	0.000367007
46.2543	4.00383	46.2543	2.00008	46.2543	-0.00132
46.2743	4.00108	46.2743	1.99922	46.2743	-0.00193
46.2943	3.99954	46.2943	1.99984	46.2943	-0.000761245
46.3143	3.99639	46.3143	2.00023	46.3143	0.000480047
46.3343	4.00046	46.3343	2.00083	46.3343	0.000992153
46.3543	3.99829	46.3543	1.99952	46.3543	0.00113
46.3743	4.00049	46.3743	1.99766	46.3743	-0.000960256
46.3943	3.99941	46.3943	2.00034	46.3943	-0.00179
46.4143	3.99971	46.4143	1.99809	46.4143	-0.00195
46.4343	4.00162	46.4343	1.99993	46.4343	-0.00245
46.4543	3.99865	46.4543	2.00174	46.4543	-0.00108
46.4743	4.00289	46.4743	2.0005	46.4743	-0.00274
46.4943	4.00159	46.4943	2.00258	46.4943	-0.00115
46.5143	3.99874	46.5143	1.99919	46.5143	-0.000295999
46.5343	4.00029	46.5343	2.00212	46.5343	-0.000473151
46.5543	3.99784	46.5543	1.99691	46.5543	-0.00118
46.5743	4.00049	46.5743	2.00371	46.5743	-0.000307314
46.5943	4.00049	46.5943	1.9999	46.5943	0.000842503
46.6143	3.99998	46.6143	2.00323	46.6143	0.00147
46.6343	4.00308	46.6343	1.99669	46.6343	-0.00079335
46.6543	4.00091	46.6543	1.99893	46.6543	7.78816e-05
46.6743	4.00047	46.6743	2.00112	46.6743	0.000690444
46.6943	4.00267	46.6943	1.99919	46.6943	0.000528895
46.7143	4.00194	46.7143	2.00208	46.7143	0.000834105
46.7343	4.00175	46.7343	2.00176	46.7343	-0.00316
46.7543	4.00388	46.7543	2.00015	46.7543	-0.000680921
46.7743	4.00502	46.7743	1.99898	46.7743	0.00104
46.7943	4.00646	46.7943	2.00082	46.7943	0.000113442
46.8143	4.00722	46.8143	1.99988	46.8143	-0.000952309
46.8343	4.00781	46.8343	2.00037	46.8343	-0.00178
46.8543	4.01047	46.8543	1.99848	46.8543	0.000717633
46.8743	4.01083	46.8743	1.99816	46.8743	0.000907474
46.8943	4.01429	46.8943	1.9992	46.8943	0.00015929
46.9143	4.01431	46.9143	2.00082	46.9143	0.00181
46.9343	4.01705	46.9343	2.0032	46.9343	9.69248e-05
46.9543	4.01981	46.9543	2.00314	46.9543	0.000583875
46.9743	4.02206	46.9743	2.00528	46.9743	0.00202
46.9943	4.02705	46.9943	2.006	46.9943	0.00302
47.0143	4.0339	47.0143	2.00831	47.0143	0.00395
47.0343	4.04103	47.0343	2.01185	47.0343	0.00493
47.0543	4.04953	47.0543	2.01587	47.0543	0.0062
47.0743	4.0561	47.0743	2.02016	47.0743	0.00766
47.0943	4.06595	47.0943	2.02587	47.0943	0.01039
47.1143	4.07927	47.1143	2.03019	47.1143	0.01335
47.1343	4.09135	47.1343	2.03544	47.1343	0.01722
47.1543	4.11012	47.1543	2.04526	47.1543	0.01957
47.1743	4.1331	47.1743	2.06193	47.1743	0.0262
47.1943	4.15249	47.1943	2.07696	47.1943	0.03003
47.2143	4.16946	47.2143	2.09133	47.2143	0.03749
47.2343	4.19273	47.2343	2.10698	47.2343	0.04968
47.2543	4.21431	47.2543	2.12517	47.2543	0.057
47.2743	4.23726	47.2743	2.14382	47.2743	0.06524
47.2943	4.25668	47.2943	2.15434	47.2943	0.07121
47.3143	4.26608	47.3143	2.1657	47.3143	0.07687
47.3343	4.27195	47.3343	2.17698	47.3343	0.08104
47.3543	4.27567	47.3543	2.17663	47.3543	0.0797
47.3743	4.27708	47.3743	2.17028	47.3743	0.07734
47.3943	4.27141	47.3943	2.16058	47.3943	0.07453
47.4143	4.25514	47.4143	2.1486	47.4143	0.07132
47.4343	4.23522	47.4343	2.13784	47.4343	0.06458
47.4543	4.21719	47.4543	2.12651	47.4543	0.05774
47.4743	4.20014	47.4743	2.11088	47.4743	0.0526
47.4943	4.17627	47.4943	2.09241	47.4943	0.04313
47.5143	4.14877	47.5143	2.07864	47.5143	0.03631
47.5343	4.13245	47.5343	2.06664	47.5343	0.03055
47.5543	4.11642	47.5543	2.05487	47.5543	0.02325
47.5743	4.09595	47.5743	2.04414	47.5743	0.02032
47.5943	4.07854	47.5943	2.03372	47.5943	0.0159
47.6143	4.06503	47.6143	2.02485	47.6143	0.01188
47.6343	4.05184	47.6343	2.01579	47.6343	0.00972
47.6543	4.04231	47.6543	2.01451	47.6543	0.0081
47.6743	4.0366	47.6743	2.01283	47.6743	0.00671
47.6943	4.03233	47.6943	2.00754	47.6943	0.0064
47.7143	4.02984	47.7143	2.00487	47.7143	0.00398
47.7343	4.02318	47.7343	2.00259	47.7343	0.00353
47.7543	4.01671	47.7543	1.99796	47.7543	0.00228
47.7743	4.016	47.7743	1.99906	47.7743	0.0014
47.7943	4.01113	47.7943	2.00092	47.7943	0.00149
47.8143	4.01007	47.8143	2.00012	47.8143	0.00133
47.8343	4.00501	47.8343	1.99952	47.8343	0.000701108
47.8543	4.00344	47.8543	2.00183	47.8543	-0.000817253
47.8743	4.0089	47.8743	2.00185	47.8743	-0.000743327
47.8943	4.00414	47.8943	1.99934	47.8943	0.000384624
47.9143	4.00645	47.9143	1.99848	47.9143	-0.00121
47.9343	4.00085	47.9343	1.99761	47.9343	-0.000704477
47.9543	4.00039	47.9543	1.99939	47.9543	0.00141
47.9743	4.00088	47.9743	1.99951	47.9743	0.00164
47.9943	3.99767	47.9943	2.00095	47.9943	0.00104
48.0143	4.00087	48.0143	1.99954	48.0143	-0.00169
48.0343	4.00183	48.0343	1.9996	48.0343	-0.00297
48.0543	4.00208	48.0543	1.99901	48.0543	-0.0015
48.0743	3.99985	48.0743	1.99846	48.0743	-0.00228
48.0943	3.99834	48.0943	1.99988	48.0943	-0.00163
48.1143	4.00227	48.1143	1.99971	48.1143	-0.00141
48.1343	4.00263	48.1343	2.001	48.1343	0.000159682
48.1543	4.00133	48.1543	1.99983	48.1543	-0.00179
48.1743	3.99996	48.1743	2.00169	48.1743	-0.00361
48.1943	4.00081	48.1943	1.99926	48.1943	-0.00196
48.2143	3.99944	48.2143	2.00051	48.2143	-0.000824303
48.2343	3.99974	48.2343	2.00004	48.2343	-0.00131
48.2543	3.99951	48.2543	1.99932	48.2543	-0.000687561
48.2743	3.99987	48.2743	2.00156	48.2743	3.35279e-05
48.2943	3.99696	48.2943	2.00088	48.2943	-0.000231676
48.3143	4.00115	48.3143	2.00193	48.3143	-0.00264
48.3343	4.00067	48.3343	2.00151	48.3343	-0.00103
48.3543	3.99945	48.3543	2.00053	48.3543	-2.6421e-05
48.3743	4.00036	48.3743	1.99958	48.3743	0.000983202
48.3943	3.99881	48.3943	2.00094	48.3943	-0.00125
48.4143	3.99925	48.4143	2.0002	48.4143	-0.000312806
48.4343	3.99979	48.4343	1.99901	48.4343	0.000581368
48.4543	4.00003	48.4543	1.9977	48.4543	0.000349843
48.4743	4.00234	48.4743	2.00158	48.4743	0.00172
48.4943	3.99976	48.4943	2.00002	48.4943	0.000351935
48.5143	4.00133	48.5143	2.001	48.5143	0.000570847
48.5343	4.00085	48.5343	2.00053	48.5343	0.000985126
48.5543	4.00093	48.5543	2.00096	48.5543	-0.000430299
48.5743	4.00217	48.5743	1.99922	48.5743	-0.000886036
48.5943	3.99787	48.5943	2.00029	48.5943	-0.00107
48.6143	3.99697	48.6143	2.0008	48.6143	-0.000367549
48.6343	4.00102	48.6343	1.99943	48.6343	-0.000203697
48.6543	4.00149	48.6543	2.00198	48.6543	0.000562739
48.6743	3.99969	48.6743	2.00199	48.6743	-1.50907e-05
48.6943	4.00183	48.6943	2.00169	48.6943	0.000484218
48.7143	4.00277	48.7143	2.00195	48.7143	-0.000293823
48.7343	4.00016	48.7343	2.00144	48.7343	-0.000371588
48.7543	3.9991	48.7543	2.00128	48.7543	-4.79448e-05
48.7743	4.0007	48.7743	2.00037	48.7743	-5.69375e-05
48.7943	4.00143	48.7943	1.9996	48.7943	-0.000198995
48.8143	4.00205	48.8143	1.99973	48.8143	-0.000555463
48.8343	4.00044	48.8343	1.99984	48.8343	-0.000660357
48.8543	3.99909	48.8543	2.00073	48.8543	-0.00093487
48.8743	4.00002	48.8743	2.00024	48.8743	0.000353486
48.8943	4.00103	48.8943	2.00054	48.8943	0.000660323
48.9143	4.00065	48.9143	2.00139	48.9143	0.000620836
48.9343	4.00038	48.9343	2.00103	48.9343	0.00169
48.9543	4.00117	48.9543	2.00024	48.9543	0.00226
48.9743	4.00149	48.9743	1.99893	48.9743	0.00152
48.9943	4.00195	48.9943	1.99861	48.9943	0.000273105
49.0143	4.00083	49.0143	1.99906	49.0143	0.000633559
49.0343	4.00016	49.0343	2.0005	49.0343	0.000753924
49.0543	4.00058	49.0543	2.00079	49.0543	-0.00019714
49.0743	3.99979	49.0743	1.99913	49.0743	0.000134985
49.0943	4.00013	49.0943	1.99946	49.0943	0.000885231
49.1143	4.00044	49.1143	2.00067	49.1143	0.00165
49.1343	4.00045	49.1343	1.99985	49.1343	0.00184
49.1543	4.00237	49.1543	2.00119	49.1543	0.00012009
49.1743	4.00133	49.1743	1.99893	49.1743	-0.000377348
49.1943	4.00101	49.1943	2.00097	49.1943	-0.000266586
49.2143	4.00104	49.2143	1.99968	49.2143	-0.00137
49.2343	3.99996	49.2343	1.99902	49.2343	0.00043596
49.2543	4.00007	49.2543	2.00042	49.2543	-4.14327e-05
49.2743	3.99853	49.2743	1.99958	49.2743	-0.00197
49.2943	4.00203	49.2943	1.99833	49.2943	-0.000752926
49.3143	4.00107	49.3143	1.99977	49.3143	-1.753e-05
49.3343	3.99993	49.3343	2.00121	49.3343	0.000982555
49.3543	4.00117	49.3543	2.00157	49.3543	-0.000398326
49.3743	4.0012	49.3743	2.00049	49.3743	-0.000656626
49.3943	4.00263	49.3943	1.99971	49.3943	0.0019
49.4143	4.00241	49.4143	1.99987	49.4143	-0.000119092
49.4343	4.00016	49.4343	1.99901	49.4343	0.00143
49.4543	4.00576	49.4543	2.00097	49.4543	-0.00224
49.4743	4.00154	49.4743	2.00146	49.4743	-0.00195
49.4943	3.99857	49.4943	2.00027	49.4943	-0.00175
49.5143	3.99926	49.5143	1.99981	49.5143	-0.000134341
49.5343	3.99719	49.5343	2.00075	49.5343	0.00144
49.5543	4.00245	49.5543	1.99968	49.5543	0.000223335
49.5743	3.99961	49.5743	1.99968	49.5743	0.00030675
49.5943	4.00039	49.5943	2.00095	49.5943	0.000721615
49.6143	3.99901	49.6143	1.99974	49.6143	0.00227
49.6343	4.00148	49.6343	1.99985	49.6343	0.00206
49.6543	3.99827	49.6543	2.00369	49.6543	0.000295984
49.6743	4.00123	49.6743	2.00168	49.6743	0.000928839
49.6943	4.00002	49.6943	2.00118	49.6943	-0.00148
49.7143	4.00192	49.7143	2.00102	49.7143	-0.00177
49.7343	3.99781	49.7343	2.00068	49.7343	-0.000481857
49.7543	4.00143	49.7543	2.00144	49.7543	0.000135004
49.7743	4.00205	49.7743	1.999	49.7743	-0.000826987
49.7943	4.00044	49.7943	2.00104	49.7943	0.00127
49.8143	3.99909	49.8143	1.99848	49.8143	0.00166
49.8343	4.00002	49.8343	2.00037	49.8343	-0.000591426
49.8543	4.00103	49.8543	2.00097	49.8543	0.00202
49.8743	4.00065	49.8743	1.99968	49.8743	-0.00109
49.8943	4.00038	49.8943	1.99902	49.8943	0.001
49.9143	4.00117	49.9143	2.00042	49.9143	0.000567685
49.9343	4.00149	49.9343	1.99958	49.9343	0.00184
49.9543	4.00195	49.9543	1.99833	49.9543	0.00012009
49.9743	4.00083	49.9743	1.99977	49.9743	-0.000377348
49.9943	4.00016	49.9943	2.00121	49.9943	-0.000266586
50.0143	4.00058	50.0143	2.00157	50.0143	-0.00137
50.0343	3.99979	50.0343	2.00049	50.0343	0.00043596
50.0543	4.00013	50.0543	1.99971	50.0543	-4.14327e-05
50.0743	4.00044	50.0743	1.99987	50.0743	-0.00197
50.0943	4.00045	50.0943	1.99901	50.0943	-0.000752926
50.1143	4.00237	50.1143	2.00097	50.1143	-1.753e-05
50.1343	4.00133	50.1343	2.00146	50.1343	0.000982555
50.1543	4.00101	50.1543	2.00027	50.1543	-0.000398326
50.1743	4.00104	50.1743	1.99981	50.1743	-0.000656626
50.1943	3.99996	50.1943	2.00075	50.1943	0.0019
50.2143	4.00007	50.2143	1.99968	50.2143	-0.000119092
50.2343	3.99853	50.2343	1.99968	50.2343	0.00143
50.2543	4.00203	50.2543	2.00095	50.2543	-0.00224
50.2743	4.00107	50.2743	1.99974	50.2743	-0.00195
50.2943	3.99993	50.2943	1.99985	50.2943	-0.00175
50.3143	4.00117	50.3143	2.00369	50.3143	-0.000134341
50.3343	4.0012	50.3343	2.00168	50.3343	0.00144
50.3543	4.00263	50.3543	2.00118	50.3543	0.000223335
50.3743	4.00241	50.3743	2.00102	50.3743	0.00030675
50.3943	4.00016	50.3943	2.00068	50.3943	0.000721615
50.4143	4.00576	50.4143	2.00144	50.4143	0.00227
50.4343	4.00154	50.4343	1.999	50.4343	0.00206
50.4543	3.99857	50.4543	2.00104	50.4543	0.000295984
50.4743	3.99926	50.4743	1.99848	50.4743	0.000928839
50.4943	3.99719	50.4943	2.00037	50.4943	-0.00148
50.5143	4.00245	50.5143	1.99969	50.5143	-0.00177
50.5343	3.99961	50.5343	2.00091	50.5343	-0.000481857
50.5543	4.00039	50.5543	2.00113	50.5543	0.000135004
50.5743	3.99901	50.5743	1.99896	50.5743	-0.000826987
50.5943	4.00148	50.5943	1.99992	50.5943	0.00127
50.6143	3.99827	50.6143	2.00199	50.6143	0.00166
50.6343	4.00123	50.6343	2.00214	50.6343	-0.000591426
50.6543	4.00002	50.6543	2.00251	50.6543	0.00202
50.6743	4.00192	50.6743	2.00244	50.6743	-0.00109
50.6943	3.99781	50.6943	1.99949	50.6943	0.001
50.7143	3.99886	50.7143	1.99912	50.7143	0.000567685
50.7343	3.99881	50.7343	2.00055	50.7343	-0.000455429
50.7543	4.00257	50.7543	1.99969	50.7543	0.000772278
50.7743	3.9989	50.7743	1.99927	50.7743	0.00157
50.7943	3.99957	50.7943	2.00115	50.7943	0.00187
50.8143	3.9999	50.8143	2.00092	50.8143	0.000731079
50.8343	4.00161	50.8343	1.99882	50.8343	-0.000300512
50.8543	4.00349	50.8543	1.99949	50.8543	-0.00085977
50.8743	4.00126	50.8743	2.00081	50.8743	9.14404e-05
50.8943	4.0009	50.8943	2.00051	50.8943	0.000982438
50.9143	4.00024	50.9143	1.99998	50.9143	-0.000219296
50.9343	4.00037	50.9343	1.99891	50.9343	-0.000165159
50.9543	4.00164	50.9543	2.0009	50.9543	-0.000473143
50.9743	4.0018	50.9743	2.00045	50.9743	-0.00151
50.9943	4.00153	50.9943	2.00145	50.9943	0.000244527
51.0143	4.00047	51.0143	1.99782	51.0143	0.000805753
51.0343	4.00239	51.0343	1.9995	51.0343	0.000606984
51.0543	4.00005	51.0543	1.99953	51.0543	0.00112
51.0743	3.99994	51.0743	1.99878	51.0743	0.000578771
51.0943	3.99957	51.0943	2.00098	51.0943	-0.000346447
51.1143	3.9988	51.1143	1.99958	51.1143	0.000826603
51.1343	4.00375	51.1343	2.00077	51.1343	-0.000776385
51.1543	4.00002	51.1543	1.99861	51.1543	0.00028095
51.1743	4.00014	51.1743	1.99967	51.1743	-0.000154073
51.1943	4.00163	51.1943	1.99804	51.1943	0.00128
51.2143	4.00307	51.2143	2.00018	51.2143	-0.00132
51.2343	4.00131	51.2343	2.00206	51.2343	0.000457239
51.2543	4.00074	51.2543	1.99825	51.2543	0.00352
51.2743	4.00337	51.2743	1.9999	51.2743	0.00207
51.2943	4.00006	51.2943	2.0014	51.2943	0.00136
51.3143	4.0018	51.3143	2.0018	51.3143	0.000292427
51.3343	4.0017	51.3343	2.00036	51.3343	0.000950453
51.3543	4.00103	51.3543	2.00147	51.3543	0.0023
51.3743	4.00084	51.3743	2.00267	51.3743	0.00118
51.3943	3.99867	51.3943	2.00441	51.3943	0.00165
51.4143	4.0003	51.4143	2.00177	51.4143	0.00231
51.4343	4.00155	51.4343	2.00029	51.4343	0.00379
51.4543	4.00123	51.4543	2.00327	51.4543	0.00259
51.4743	3.99829	51.4743	2.00275	51.4743	0.00146
51.4943	3.99859	51.4943	1.99932	51.4943	0.00254
51.5143	3.99876	51.5143	2.00272	51.5143	0.000747837
51.5343	3.99919	51.5343	1.99956	51.5343	0.00266
51.5543	3.99922	51.5543	1.99856	51.5543	0.00116
51.5743	4.00179	51.5743	2.0004	51.5743	0.000745492
51.5943	4.00157	51.5943	1.99998	51.5943	0.00245
51.6143	4.0029	51.6143	2.00065	51.6143	0.00225
51.6343	4.00342	51.6343	2.0004	51.6343	0.000457078
51.6543	4.00092	51.6543	2.00138	51.6543	0.00143
51.6743	4.00072	51.6743	2.00152	51.6743	0.00167
51.6943	3.99961	51.6943	2.00054	51.6943	0.000542115
51.7143	3.99901	51.7143	1.99883	51.7143	0.00106
51.7343	4.00162	51.7343	1.99947	51.7343	0.00125
51.7543	4.00167	51.7543	2.00069	51.7543	-0.000618062
51.7743	4.00247	51.7743	2.00112	51.7743	0.000295412
51.7943	4.00386	51.7943	2.00082	51.7943	0.000979939
51.8143	4.00362	51.8143	2.00061	51.8143	-0.000609367
51.8343	4.00358	51.8343	2.00037	51.8343	0.000386773
51.8543	4.00173	51.8543	2.00112	51.8543	-2.16405e-05
51.8743	4.00077	51.8743	2.00083	51.8743	0.000243123
51.8943	4.00252	51.8943	2.00003	51.8943	0.00114
51.9143	4.00344	51.9143	2.00134	51.9143	0.000737335
51.9343	4.00197	51.9343	2.00067	51.9343	0.00203
51.9543	4.00086	51.9543	1.99911	51.9543	0.0012
51.9743	4.00167	51.9743	2.00013	51.9743	0.000818156
51.9943	4.0011	51.9943	1.9997	51.9943	-0.00029697
52.0143	4.00042	52.0143	1.99888	52.0143	-0.000972756
52.0343	4.00076	52.0343	1.99972	52.0343	0.000568465
52.0543	4.00032	52.0543	1.99924	52.0543	0.000237221
52.0743	4.00062	52.0743	1.99924	52.0743	0.000123767
52.0943	4.00026	52.0943	2.00151	52.0943	-0.000191892
52.1143	4.00134	52.1143	2.00134	52.1143	-0.000276979
52.1343	4.00279	52.1343	1.99965	52.1343	0.000541524
52.1543	4.00058	52.1543	2.00072	52.1543	-0.000759754
52.1743	4.00032	52.1743	2.0001	52.1743	-0.000769338
52.1943	4.00232	52.1943	1.99996	52.1943	0.000412069
52.2143	4.00493	52.2143	2.00103	52.2143	1.80155e-05
52.2343	4.00195	52.2343	1.99829	52.2343	0.000405233
52.2543	3.99955	52.2543	1.99873	52.2543	6.04872e-05
52.2743	3.99921	52.2743	2.00274	52.2743	-0.000310107
52.2943	4.00163	52.2943	2.00151	52.2943	0.00116
52.3143	4.00137	52.3143	2.00029	52.3143	-0.000568871
52.3343	3.99835	52.3343	2.00053	52.3343	0.000256083
52.3543	3.99866	52.3543	1.99953	52.3543	0.000640892
52.3743	3.99973	52.3743	2.00169	52.3743	-0.000477122
52.3943	4.00098	52.3943	1.99968	52.3943	0.00016188
52.4143	3.99954	52.4143	1.99877	52.4143	0.000682253
52.4343	4.00101	52.4343	2.00094	52.4343	0.000975248
52.4543	4.0004	52.4543	1.99981	52.4543	0.00155
52.4743	3.99865	52.4743	1.99998	52.4743	0.00105
52.4943	4.00084	52.4943	2.00055	52.4943	0.000422695
52.5143	4.00088	52.5143	2.00021	52.5143	0.00129
52.5343	3.99714	52.5343	1.99951	52.5343	0.000913045
52.5543	4.00127	52.5543	1.99958	52.5543	-0.000464376
52.5743	4.00227	52.5743	2.00183	52.5743	-0.00121
52.5943	4.00142	52.5943	1.99837	52.5943	0.00108
52.6143	4.00195	52.6143	2.00064	52.6143	0.00105
52.6343	4.00229	52.6343	2.00025	52.6343	0.00223
52.6543	3.99996	52.6543	2.00131	52.6543	0.000331462
52.6743	3.99943	52.6743	1.99853	52.6743	-0.000344279
52.6943	4.00157	52.6943	1.99974	52.6943	0.00109
52.7143	4.00111	52.7143	2.00049	52.7143	0.00115
52.7343	4.00013	52.7343	2.00064	52.7343	0.00263
52.7543	4.00094	52.7543	1.9991	52.7543	0.00129
52.7743	4.0013	52.7743	1.99837	52.7743	-0.000166924
52.7943	4.00154	52.7943	1.99966	52.7943	-0.0001242
52.8143	4.00216	52.8143	2.00106	52.8143	0.000837339
52.8343	4.00269	52.8343	2.00257	52.8343	0.00132
52.8543	4.00101	52.8543	2.00303	52.8543	0.000661892
52.8743	4.00129	52.8743	2.00142	52.8743	0.000457804
52.8943	4.00102	52.8943	2.001	52.8943	0.00141
52.9143	4.00084	52.9143	2.00002	52.9143	0.00297
52.9343	3.9995	52.9343	1.99905	52.9343	0.00266
52.9543	3.99967	52.9543	1.99903	52.9543	0.000295182
52.9743	3.99936	52.9743	1.99969	52.9743	0.000757786
52.9943	4.00237	52.9943	2.00216	52.9943	0.00087069
53.0143	4.00111	53.0143	2.00088	53.0143	-0.000631312
53.0343	3.99967	53.0343	1.99782	53.0343	-0.000314628
53.0543	3.99948	53.0543	1.99932	53.0543	0.000833081
53.0743	3.99865	53.0743	2.00228	53.0743	0.00226
53.0943	3.99852	53.0943	2.00123	53.0943	0.00347
53.1143	3.99694	53.1143	2.00229	53.1143	0.00233
53.1343	4.00018	53.1343	1.99871	53.1343	-4.19484e-05
53.1543	4.00133	53.1543	1.99957	53.1543	-0.000696486
53.1743	4.00106	53.1743	2.00128	53.1743	-0.00173
53.1943	4.00047	53.1943	1.9992	53.1943	-0.00101
53.2143	4.00014	53.2143	1.9971	53.2143	0.000362449
53.2343	4.00086	53.2343	1.99899	53.2343	0.00134
53.2543	4.0026	53.2543	2.00042	53.2543	-0.000379644
53.2743	4.00241	53.2743	1.99964	53.2743	-0.000243492
53.2943	4.00082	53.2943	2.00063	53.2943	0.00248
53.3143	3.99969	53.3143	2.00028	53.3143	0.003
53.3343	4.0004	53.3343	1.99985	53.3343	0.00128
53.3543	4.00037	53.3543	2.00014	53.3543	-0.000199767
53.3743	4.00026	53.3743	2.00049	53.3743	-0.000804421
53.3943	3.9997	53.3943	2.00066	53.3943	-0.000475726
53.4143	3.99995	53.4143	1.99894	53.4143	-0.00109
53.4343	4.00035	53.4343	2.00001	53.4343	0.00168
53.4543	4.00065	53.4543	2.00211	53.4543	0.00138
53.4743	4.00022	53.4743	2.0025	53.4743	0.000323425
53.4943	4.00097	53.4943	2.00148	53.4943	0.00121
53.5143	4.0037	53.5143	1.99961	53.5143	0.000391968
53.5343	4.00353	53.5343	2.00023	53.5343	0.000617949
53.5543	4.00077	53.5543	2.00208	53.5543	0.000941453
53.5743	3.99895	53.5743	2.00221	53.5743	0.000520941
53.5943	3.99978	53.5943	2.00029	53.5943	7.15578e-05
53.6143	4.00211	53.6143	1.99903	53.6143	-0.000626768
53.6343	4.00208	53.6343	1.99925	53.6343	-0.00106
53.6543	4.00138	53.6543	2.00025	53.6543	-0.00172
53.6743	4.00192	53.6743	2.00259	53.6743	-0.00207
53.6943	4.00087	53.6943	2.00136	53.6943	-0.00152
53.7143	4.00091	53.7143	2.00068	53.7143	0.000100636
53.7343	4.0017	53.7343	2.00217	53.7343	0.00129
53.7543	4.00317	53.7543	2.00105	53.7543	0.00168
53.7743	4.00176	53.7743	1.9998	53.7743	0.00184
53.7943	4.00019	53.7943	2.00177	53.7943	0.00155
53.8143	3.99901	53.8143	2.00173	53.8143	0.000700826
53.8343	4.00314	53.8343	2.00369	53.8343	0.000566055
53.8543	4.0023	53.8543	2.00048	53.8543	0.000477514
53.8743	4.00004	53.8743	1.99938	53.8743	0.000188211
53.8943	4.00007	53.8943	1.99844	53.8943	0.00142
53.9143	4.00063	53.9143	2.00058	53.9143	0.00121
53.9343	3.99965	53.9343	1.99955	53.9343	0.00090313
53.9543	4.00029	53.9543	1.99952	53.9543	0.00109
53.9743	4.00047	53.9743	2	53.9743	-0.000405018
53.9943	3.99938	53.9943	2.00037	53.9943	-0.000522172
54.0143	3.99997	54.0143	1.99951	54.0143	-0.00117
54.0343	3.99969	54.0343	2.00083	54.0343	-3.80939e-06
54.0543	3.99874	54.0543	2.00041	54.0543	-0.000287733
54.0743	4.00429	54.0743	2.00051	54.0743	0.000373309
54.0943	4.00022	54.0943	2.0009	54.0943	0.000232847
54.1143	3.99956	54.1143	2.00158	54.1143	-0.000609826
54.1343	4.00272	54.1343	1.99697	54.1343	0.000343617
54.1543	4.00138	54.1543	2	54.1543	0.00284
54.1743	4.00054	54.1743	2.00095	54.1743	8.22331e-05
54.1943	3.99989	54.1943	2.0014	54.1943	-0.00102
54.2143	3.99782	54.2143	2.00236	54.2143	0.000848029
54.2343	4.00044	54.2343	2.00052	54.2343	-0.00020332
54.2543	4.00104	54.2543	2.00205	54.2543	0.000859115
54.2743	4.0029	54.2743	1.99845	54.2743	-0.00276
54.2943	4.00062	54.2943	1.99833	54.2943	-0.000415028
54.3143	3.99973	54.3143	2.00302	54.3143	-0.00045745
54.3343	3.99957	54.3343	2.00398	54.3343	0.000255978
54.3543	3.99767	54.3543	2.00015	54.3543	0.000159253
54.3743	3.99906	54.3743	2.00097	54.3743	-0.00168
54.3943	4.00141	54.3943	2.0004	54.3943	0.00104
54.4143	4.0018	54.4143	1.99946	54.4143	9.64392e-05
54.4343	3.99935	54.4343	1.99876	54.4343	0.000805339
54.4543	4.0014	54.4543	2.00146	54.4543	0.000439845
54.4743	3.99962	54.4743	2.00071	54.4743	0.00284
54.4943	4.00058	54.4943	1.9985	54.4943	0.000714573
54.5143	4.00058	54.5143	2.00029	54.5143	0.00185
54.5343	3.99994	54.5343	2.00076	54.5343	0.000112584
54.5543	4.00104	54.5543	2.00236	54.5543	0.00227
54.5743	4.0005	54.5743	2.00059	54.5743	-0.000555549
54.5943	4.0001	54.5943	2.00034	54.5943	0.000574593
54.6143	4.00066	54.6143	1.99844	54.6143	0.000811708
54.6343	4.00083	54.6343	1.99867	54.6343	0.0019
54.6543	4.00063	54.6543	1.99949	54.6543	0.0019
54.6743	4.0015	54.6743	2.00007	54.6743	0.00139
54.6943	4.00296	54.6943	1.99901	54.6943	0.000760312
54.7143	4.00134	54.7143	2.00136	54.7143	-0.000156087
54.7343	3.99901	54.7343	2.0005	54.7343	0.000259765
54.7543	4.00115	54.7543	1.99826	54.7543	0.000820061
54.7743	4.00196	54.7743	1.99902	54.7743	0.000541976
54.7943	3.99978	54.7943	2.00022	54.7943	0.000635889
54.8143	3.99944	54.8143	2.00103	54.8143	0.0015
54.8343	4.00045	54.8343	2.00115	54.8343	0.0012
54.8543	3.99937	54.8543	2.00254	54.8543	-0.000118776
54.8743	3.99941	54.8743	1.99954	54.8743	-0.000983055
54.8943	4.00061	54.8943	1.99989	54.8943	-0.00114
54.9143	4.00001	54.9143	2.00037	54.9143	-0.000287661
54.9343	3.99818	54.9343	1.99922	54.9343	0.00162
54.9543	3.99874	54.9543	2.00067	54.9543	0.00173
54.9743	4.00016	54.9743	2.00044	54.9743	0.00283
54.9943	4.00007	54.9943	1.99912	54.9943	0.00226
55.0143	3.99941	55.0143	1.99898	55.0143	0.00217
55.0343	4.00087	55.0343	1.99916	55.0343	0.00162
55.0543	4.00105	55.0543	2.00044	55.0543	0.00144
55.0743	3.99885	55.0743	2.00068	55.0743	0.0019
55.0943	3.9999	55.0943	1.99939	55.0943	0.00187
55.1143	4.00024	55.1143	1.99918	55.1143	0.00147
55.1343	3.99769	55.1343	1.9999	55.1343	0.00183
55.1543	3.99728	55.1543	2.00104	55.1543	0.00168
55.1743	3.99689	55.1743	2.00055	55.1743	0.000750818
55.1943	3.99732	55.1943	1.99924	55.1943	0.00128
55.2143	4.00096	55.2143	2	55.2143	0.00298
55.2343	4.00075	55.2343	2.00007	55.2343	0.00384
55.2543	3.99908	55.2543	1.99951	55.2543	-0.000239799
55.2743	4.00031	55.2743	2	55.2743	-0.00214
55.2943	3.99951	55.2943	1.99936	55.2943	0.000141324
55.3143	3.99828	55.3143	1.99968	55.3143	0.000432309
55.3343	3.99886	55.3343	2.00079	55.3343	0.000840203
55.3543	3.99978	55.3543	2.00056	55.3543	0.000753438
55.3743	3.99991	55.3743	2.00029	55.3743	-0.00032891
55.3943	4.00089	55.3943	2.00002	55.3943	0.000773979
55.4143	4.00043	55.4143	2.00073	55.4143	0.00229
55.4343	3.99691	55.4343	2.00002	55.4343	0.00249
55.4543	3.99949	55.4543	1.99925	55.4543	0.000534684
55.4743	4.00291	55.4743	1.99922	55.4743	-0.00145
55.4943	3.99676	55.4943	1.99967	55.4943	-0.000162023
55.5143	3.99788	55.5143	1.99828	55.5143	0.000837828
55.5343	4.00034	55.5343	2.00064	55.5343	0.00242
55.5543	4.00183	55.5543	2.00053	55.5543	0.00232
55.5743	4.00351	55.5743	1.99965	55.5743	0.0019
55.5943	4.00197	55.5943	1.99986	55.5943	0.00115
55.6143	4.00355	55.6143	1.99999	55.6143	0.00151
55.6343	4.00065	55.6343	1.99669	55.6343	0.00186
55.6543	3.99907	55.6543	2.0004	55.6543	-0.000646226
55.6743	4.00151	55.6743	2.00182	55.6743	0.000794562
55.6943	4.00222	55.6943	2.00057	55.6943	0.00117
55.7143	4.00236	55.7143	1.99769	55.7143	0.0017
55.7343	3.99953	55.7343	2.00031	55.7343	0.000899772
55.7543	4.00049	55.7543	2.00059	55.7543	0.00198
55.7743	4.00113	55.7743	2.00032	55.7743	-0.00142
55.7943	3.99926	55.7943	1.99934	55.7943	0.00118
55.8143	4.00469	55.8143	2.00228	55.8143	0.00327
55.8343	3.99989	55.8343	2.00133	55.8343	0.00139
55.8543	3.99984	55.8543	2.00383	55.8543	0.00124
55.8743	4.00296	55.8743	1.99949	55.8743	8.79133e-05
55.8943	4.00189	55.8943	1.99954	55.8943	0.000445856
55.9143	3.99843	55.9143	1.99998	55.9143	0.00298
55.9343	3.99972	55.9343	2.0007	55.9343	0.0016
55.9543	3.99822	55.9543	1.99921	55.9543	0.00279
55.9743	4.0022	55.9743	2.00266	55.9743	-0.00272
55.9943	4.00209	55.9943	2.00073	55.9943	0.00101
56.0143	4.00159	56.0143	2.00142	56.0143	0.000101385
56.0343	3.99818	56.0343	1.99936	56.0343	0.00117
56.0543	4.00342	56.0543	1.99933	56.0543	0.000644321
56.0743	3.99846	56.0743	1.99955	56.0743	0.00197
56.0943	3.99815	56.0943	2.00021	56.0943	0.000986534
56.1143	4.00034	56.1143	2.00092	56.1143	0.00178
56.1343	3.99986	56.1343	2.00003	56.1343	-0.00213
56.1543	3.99923	56.1543	2.00177	56.1543	-0.00277
56.1743	4.00092	56.1743	2.0022	56.1743	-0.000767599
56.1943	3.99986	56.1943	1.9996	56.1943	0.001
56.2143	4.00161	56.2143	2.0002	56.2143	0.000908528
56.2343	3.99994	56.2343	2.00052	56.2343	-0.000294031
56.2543	3.99937	56.2543	2.00039	56.2543	-0.000847352
56.2743	3.99976	56.2743	1.9992	56.2743	-0.000205519
56.2943	3.99957	56.2943	1.99988	56.2943	-0.000332742
56.3143	4.00059	56.3143	2.00154	56.3143	0.00142
56.3343	4.0005	56.3343	2.00103	56.3343	0.00222
56.3543	4.00014	56.3543	2.00016	56.3543	-0.000456935
56.3743	3.9989	56.3743	2.00201	56.3743	-0.00104
56.3943	3.99805	56.3943	2.00261	56.3943	0.000713711
56.4143	4.00012	56.4143	2.00099	56.4143	-0.000293353
56.4343	4.00227	56.4343	2.00093	56.4343	-0.00107
56.4543	4.00058	56.4543	2.00105	56.4543	0.000247554
56.4743	4.00034	56.4743	2.0007	56.4743	-0.000375225
56.4943	4.00078	56.4943	2.00013	56.4943	-0.00239
56.5143	4.00066	56.5143	2.00058	56.5143	-0.00205
56.5343	4.00124	56.5343	2.00139	56.5343	-0.00226
56.5543	3.99874	56.5543	1.99981	56.5543	-0.00142
56.5743	3.99755	56.5743	1.99923	56.5743	-0.000655644
56.5943	3.99979	56.5943	1.99942	56.5943	-0.00109
56.6143	4.0012	56.6143	2.00006	56.6143	-0.000247339
56.6343	4.00177	56.6343	2.00042	56.6343	0.000363973
56.6543	4.00214	56.6543	1.99987	56.6543	-0.00024901
56.6743	4.0009	56.6743	1.99979	56.6743	0.000180829
56.6943	4.00011	56.6943	1.99998	56.6943	-0.000264301
56.7143	4.00132	56.7143	2.00117	56.7143	-9.73954e-05
56.7343	4.00024	56.7343	1.99983	56.7343	0.000434537
56.7543	3.99933	56.7543	1.99926	56.7543	-0.000856438
56.7743	3.99809	56.7743	1.99986	56.7743	-0.000782212
56.7943	3.99973	56.7943	2.00056	56.7943	-0.00159
56.8143	3.99986	56.8143	2.00126	56.8143	-0.000503837
56.8343	3.99815	56.8343	2.00071	56.8343	0.000742021
56.8543	4.00062	56.8543	1.99998	56.8543	-6.52151e-05
56.8743	3.99772	56.8743	1.99983	56.8743	9.27992e-05
56.8943	3.99695	56.8943	2.00018	56.8943	1.62351e-05
56.9143	4.00004	56.9143	1.99933	56.9143	0.00244
56.9343	4.00086	56.9343	1.99846	56.9343	0.00121
56.9543	4.00029	56.9543	1.99893	56.9543	-0.000370196
56.9743	4.00094	56.9743	2.00015	56.9743	0.000183626
56.9943	3.9996	56.9943	1.99948	56.9943	-0.00086085
57.0143	4.00073	57.0143	2.00151	57.0143	-0.000887824
57.0343	4.00085	57.0343	2.00016	57.0343	-0.000395992
57.0543	4.00098	57.0543	1.99764	57.0543	0.00141
57.0743	4.00036	57.0743	1.9992	57.0743	0.000976506
57.0943	3.99856	57.0943	2.00143	57.0943	5.51307e-05
57.1143	4.00064	57.1143	2.00033	57.1143	0.00143
57.1343	4.00146	57.1343	1.99916	57.1343	0.000445631
57.1543	4.00455	57.1543	2.00008	57.1543	-6.70708e-05
57.1743	4.00431	57.1743	1.99777	57.1743	-0.00020134
57.1943	4.00257	57.1943	1.99931	57.1943	-0.00156
57.2143	4.00397	57.2143	2.00046	57.2143	0.000347241
57.2343	3.99918	57.2343	1.99977	57.2343	0.00075797
57.2543	4.00067	57.2543	2.00067	57.2543	0.000282523
57.2743	4.00293	57.2743	1.99797	57.2743	0.00102
57.2943	4.00419	57.2943	1.99963	57.2943	0.00125
57.3143	4.00516	57.3143	1.9964	57.3143	0.000683913
57.3343	4.00274	57.3343	2.00237	57.3343	-0.000714938
57.3543	4.00227	57.3543	2.00045	57.3543	0.00154
57.3743	4.0057	57.3743	1.99915	57.3743	-0.000402041
57.3943	4.00735	57.3943	1.99929	57.3943	0.000820494
57.4143	4.00562	57.4143	2.00019	57.4143	-0.00017265
57.4343	4.00921	57.4343	1.99978	57.4343	0.00079364
57.4543	4.01031	57.4543	1.99986	57.4543	0.00205
57.4743	4.01295	57.4743	1.99982	57.4743	0.00441
57.4943	4.01434	57.4943	1.99997	57.4943	0.00241
57.5143	4.01384	57.5143	2.00214	57.5143	0.00195
57.5343	4.01647	57.5343	2.00229	57.5343	0.00106
57.5543	4.01926	57.5543	2.00393	57.5543	0.00402
57.5743	4.02121	57.5743	2.00676	57.5743	0.00681
57.5943	4.02337	57.5943	2.00675	57.5943	0.00549
57.6143	4.02839	57.6143	2.00676	57.6143	0.00709
57.6343	4.03553	57.6343	2.01166	57.6343	0.00581
57.6543	4.0362	57.6543	2.01352	57.6543	0.00956
57.6743	4.04511	57.6743	2.01649	57.6743	0.00873
57.6943	4.04751	57.6943	2.01614	57.6943	0.00995
57.7143	4.05371	57.7143	2.02314	57.7143	0.01181
57.7343	4.06109	57.7343	2.02893	57.7343	0.01232
57.7543	4.06878	57.7543	2.03225	57.7543	0.017
57.7743	4.0765	57.7743	2.03796	57.7743	0.0177
57.7943	4.08714	57.7943	2.03997	57.7943	0.01999
57.8143	4.09279	57.8143	2.04631	57.8143	0.02386
57.8343	4.09969	57.8343	2.05263	57.8343	0.02526
57.8543	4.10723	57.8543	2.05764	57.8543	0.02476
57.8743	4.10959	57.8743	2.06256	57.8743	0.02699
57.8943	4.11147	57.8943	2.06231	57.8943	0.02863
57.9143	4.1164	57.9143	2.06195	57.9143	0.02839
57.9343	4.11519	57.9343	2.06063	57.9343	0.02953
57.9543	4.11159	57.9543	2.06138	57.9543	0.02952
57.9743	4.10913	57.9743	2.0607	57.9743	0.02743
57.9943	4.1071	57.9943	2.05635	57.9943	0.02667
58.0143	4.09833	58.0143	2.05138	58.0143	0.02345
58.0343	4.09307	58.0343	2.04886	58.0343	0.02157
58.0543	4.09102	58.0543	2.04608	58.0543	0.02171
58.0743	4.08278	58.0743	2.03992	58.0743	0.02057
58.0943	4.07782	58.0943	2.03665	58.0943	0.01806
58.1143	4.0719	58.1143	2.0335	58.1143	0.01773
58.1343	4.06369	58.1343	2.02996	58.1343	0.0166
58.1543	4.05702	58.1543	2.02643	58.1543	0.01524
58.1743	4.04798	58.1743	2.01817	58.1743	0.01333
58.1943	4.04147	58.1943	2.01309	58.1943	0.00917
58.2143	4.03851	58.2143	2.01434	58.2143	0.00788
58.2343	4.0347	58.2343	2.01285	58.2343	0.00741
58.2543	4.02938	58.2543	2.00819	58.2543	0.00572
58.2743	4.02596	58.2743	2.00575	58.2743	0.00526
58.2943	4.02432	58.2943	2.00415	58.2943	0.00485
58.3143	4.02227	58.3143	2.0027	58.3143	0.00309
58.3343	4.01523	58.3343	2.0029	58.3343	0.00138
58.3543	4.01331	58.3543	2.00313	58.3543	0.00162
58.3743	4.01046	58.3743	2.00189	58.3743	0.00115
58.3943	4.00991	58.3943	2.00038	58.3943	0.00125
58.4143	4.00672	58.4143	1.99977	58.4143	0.0014
58.4343	4.00537	58.4343	1.99967	58.4343	0.00142
58.4543	4.00572	58.4543	2.0004	58.4543	0.00109
58.4743	4.00427	58.4743	2.00045	58.4743	0.00147
58.4943	4.00253	58.4943	1.99883	58.4943	0.0021
58.5143	4.00536	58.5143	1.99871	58.5143	0.00092285
58.5343	4.00546	58.5343	1.99923	58.5343	0.000237131
58.5543	4.00371	58.5543	1.99998	58.5543	0.000550532
58.5743	4.00225	58.5743	2.0006	58.5743	-0.000213951
58.5943	4.00206	58.5943	2.00111	58.5943	-0.000194128
58.6143	4.00174	58.6143	2.00316	58.6143	-0.000294968
58.6343	4.0021	58.6343	2.00109	58.6343	0.000426742
58.6543	4.00233	58.6543	2.00095	58.6543	-0.00151
58.6743	4.00324	58.6743	2.00097	58.6743	0.00066097
58.6943	4.00224	58.6943	2.00118	58.6943	-0.00135
58.7143	4.0035	58.7143	2.0022	58.7143	-0.00224
58.7343	4.00078	58.7343	2.00227	58.7343	-0.00123
58.7543	4.00163	58.7543	2.00057	58.7543	-0.00193
58.7743	3.99944	58.7743	2.00138	58.7743	-0.00203
58.7943	4.0017	58.7943	1.99948	58.7943	0.00067573
58.8143	3.99859	58.8143	1.99933	58.8143	0.00151
58.8343	4.00342	58.8343	1.99874	58.8343	0.000769255
58.8543	4.00183	58.8543	2.00085	58.8543	0.00152
58.8743	4.00228	58.8743	2.00023	58.8743	0.00117
58.8943	3.99806	58.8943	1.99977	58.8943	-0.000920441
58.9143	3.99995	58.9143	2.00156	58.9143	5.06287e-06
58.9343	4.00071	58.9343	1.99897	58.9343	0.00164
58.9543	3.99955	58.9543	1.99819	58.9543	0.000505113
58.9743	4.00155	58.9743	1.99945	58.9743	0.000330479
58.9943	3.99955	58.9943	2.00045	58.9943	-0.00113
59.0143	3.99834	59.0143	2.00105	59.0143	0.000630488
59.0343	3.99927	59.0343	2.00079	59.0343	0.000288843
59.0543	4.00155	59.0543	1.99789	59.0543	-0.000947992
59.0743	3.99884	59.0743	1.99997	59.0743	0.00153
59.0943	3.99985	59.0943	2.00104	59.0943	-0.000230995
59.1143	4.00036	59.1143	2.00134	59.1143	0.00125
59.1343	4.00127	59.1343	2.00137	59.1343	0.000828726
59.1543	4.0009	59.1543	2.00308	59.1543	0.000800547
59.1743	3.99967	59.1743	2.00272	59.1743	0.00089084
59.1943	3.99887	59.1943	2.00187	59.1943	0.000284861
59.2143	3.9995	59.2143	1.9988	59.2143	0.000849057
59.2343	4.00082	59.2343	1.99949	59.2343	0.00165
59.2543	4.00034	59.2543	2.00014	59.2543	0.00127
59.2743	4.00045	59.2743	1.99991	59.2743	-0.00078808
59.2943	3.99949	59.2943	1.99934	59.2943	-0.000652271
59.3143	3.9997	59.3143	2.00194	59.3143	-0.00173
59.3343	3.99976	59.3343	2.00191	59.3343	-0.00147
59.3543	4.00287	59.3543	2.00039	59.3543	-0.00119
59.3743	4.00142	59.3743	1.99922	59.3743	-0.000352959
59.3943	3.99859	59.3943	2.00002	59.3943	0.000448589
59.4143	4.00075	59.4143	2.00104	59.4143	0.000317271
59.4343	4.00104	59.4343	1.99917	59.4343	-0.000144922
59.4543	4.00029	59.4543	1.99983	59.4543	3.03659e-05
59.4743	4.00096	59.4743	2.00008	59.4743	-0.000236939
59.4943	3.9995	59.4943	1.99945	59.4943	-0.000427175
59.5143	3.99883	59.5143	1.999	59.5143	-0.000197783
59.5343	3.99892	59.5343	2.00092	59.5343	-0.00132
59.5543	3.99887	59.5543	2.00162	59.5543	-0.00113
59.5743	4.00051	59.5743	1.99977	59.5743	-0.000278812
59.5943	4.00099	59.5943	1.99993	59.5943	-0.00055433
59.6143	4.00062	59.6143	2.00072	59.6143	-0.000239909
59.6343	3.99966	59.6343	2.00096	59.6343	-0.000702147
59.6543	3.99787	59.6543	2.00139	59.6543	0.000712152
59.6743	3.9987	59.6743	2.00162	59.6743	0.00218
59.6943	4.00086	59.6943	2.00122	59.6943	0.00145
59.7143	4.00137	59.7143	1.99978	59.7143	0.000595446
59.7343	4.00121	59.7343	1.99979	59.7343	0.00116
59.7543	4.00025	59.7543	2.0004	59.7543	0.00162
59.7743	3.99923	59.7743	2.00005	59.7743	-0.000464986
59.7943	3.99991	59.7943	1.99991	59.7943	-0.000963971
59.8143	3.99985	59.8143	1.99998	59.8143	0.000589458
59.8343	4.00035	59.8343	2.00068	59.8343	0.000391351
59.8543	4.00173	59.8543	1.99892	59.8543	-3.76309e-05
59.8743	4.00165	59.8743	1.9993	59.8743	-0.000113698
59.8943	4.00222	59.8943	2.00178	59.8943	0.00033366
[truncated: 506 more rows]

## Sheet: Fig. 2d
Fig. 2 | Physicochemical characterization of pristine Li-Al alloy anode
d Al 2p X-ray photoelectron spectra (XPS) of Li0.5Al1 anode according to the depth
Surface								15s milling									45s milling
Binding energy (eV)	Intensity (a.u.)_Raw data	Intensity (a.u.)_Al2O3	Intensity (a.u.)_LiAlO3	Intensity (a.u.)_Al-OH	Intensity (a.u.)_LiAl	Intensity (a.u.)_Sum		Binding energy (eV)	Intensity (a.u.)_Raw data	Intensity (a.u.)_Al2O3	Intensity (a.u.)_LiAlO3	Intensity (a.u.)_Al-OH	Intensity (a.u.)_Al	Intensity (a.u.)_LiAl	Intensity (a.u.)_Sum		Binding energy (eV)	Intensity (a.u.)_Raw data	Intensity (a.u.)_Al2O3	Intensity (a.u.)_LiAlO3	Intensity (a.u.)_Al-OH	Intensity (a.u.)_Al	Intensity (a.u.)_LiAl	Intensity (a.u.)_Sum
78.02	1471.25	1441.33	1441.33	1441.33	1441.33	1441.33		78.095	686.25	705.065	705.065	705.065	705.065	705.065	705.065		78.07	-118.75	-115.756	-115.756	-115.756	-115.756	-115.756	-115.756
77.92	1477.5	1441.23	1441.23	1441.23	1441.23	1441.23		77.995	735	704.983	704.983	704.983	704.983	704.983	704.983		77.97	-138.75	-115.848	-115.848	-115.848	-115.848	-115.848	-115.848
77.82	1413.75	1441.16	1441.16	1441.16	1441.16	1441.16		77.895	685	704.929	704.929	704.929	704.929	704.929	704.929		77.87	-103.75	-115.897	-115.897	-115.897	-115.897	-115.897	-115.897
77.72	1402.5	1441.06	1441.06	1441.06	1441.06	1441.06		77.795	670	704.834	704.834	704.834	704.834	704.834	704.834		77.77	-98.75	-115.966	-115.966	-115.966	-115.966	-115.966	-115.966
77.62	1421.25	1441.01	1441.01	1441.01	1441.01	1441.01		77.695	678.75	704.763	704.763	704.763	704.763	704.763	704.763		77.67	-96.25	-116.046	-116.045	-116.046	-116.046	-116.046	-116.044
77.52	1448.75	1440.99	1440.99	1440.99	1440.99	1440.99		77.595	717.5	704.729	704.729	704.728	704.728	704.728	704.729		77.57	-125	-116.082	-116.079	-116.082	-116.082	-116.082	-116.078
77.42	1442.5	1440.98	1440.98	1440.98	1440.98	1440.98		77.495	696.25	704.706	704.707	704.705	704.705	704.705	704.708		77.47	-120	-116.096	-116.09	-116.098	-116.098	-116.098	-116.089
77.32	1458.75	1440.94	1440.94	1440.94	1440.94	1440.94		77.395	698.75	704.692	704.692	704.689	704.689	704.689	704.695		77.37	-122.5	-116.119	-116.107	-116.123	-116.123	-116.123	-116.103
77.22	1418.75	1440.89	1440.88	1440.88	1440.88	1440.89		77.295	700	704.685	704.683	704.676	704.676	704.676	704.692		77.27	-100	-116.177	-116.154	-116.189	-116.189	-116.189	-116.142
77.12	1450	1440.89	1440.86	1440.85	1440.85	1440.9		77.195	702.5	704.694	704.686	704.671	704.671	704.671	704.71		77.17	-73.75	-116.328	-116.29	-116.36	-116.36	-116.36	-116.257
77.02	1447.5	1440.93	1440.85	1440.84	1440.84	1440.94		77.095	700	704.721	704.693	704.658	704.658	704.658	704.755		77.07	-110	-116.3	-116.246	-116.386	-116.386	-116.386	-116.16
76.92	1435	1441.05	1440.85	1440.82	1440.82	1441.08		76.995	670	704.722	704.637	704.564	704.564	704.564	704.795		76.97	-123.75	-116.202	-116.144	-116.416	-116.416	-116.416	-115.931
76.82	1455	1441.31	1440.85	1440.78	1440.78	1441.38		76.895	693.75	704.911	704.687	704.534	704.534	704.534	705.064		76.87	-110	-115.942	-115.931	-116.442	-116.442	-116.442	-115.431
76.72	1471.25	1441.84	1440.85	1440.7	1440.7	1441.98		76.795	712.5	705.361	704.82	704.513	704.513	704.513	705.668		76.77	-33.75	-115.666	-115.84	-116.776	-116.776	-116.776	-114.729
76.62	1485	1442.89	1440.89	1440.59	1440.59	1443.19		76.695	736.25	706.221	705.024	704.426	704.426	704.426	706.818		76.67	-120	-114.471	-115.116	-116.789	-116.789	-116.789	-112.798
76.52	1448.75	1444.95	1441.17	1440.57	1440.57	1445.56		76.595	721.25	707.968	705.516	704.38	704.38	704.38	709.104		76.57	-95	-112.321	-113.96	-116.877	-116.877	-116.877	-109.403
76.42	1478.75	1448.34	1441.65	1440.46	1440.46	1449.52		76.495	712.5	711.107	706.445	704.358	704.358	704.358	713.194		76.47	-112.5	-108.448	-111.934	-116.895	-116.895	-116.895	-103.486
76.32	1475	1453.65	1442.59	1440.37	1440.37	1455.86		76.395	716.25	716.24	708.037	704.326	704.325	704.325	719.952		76.37	-71.25	-102.391	-108.867	-117.079	-117.08	-117.08	-94.178
76.22	1485	1461.2	1444.27	1440.26	1440.26	1465.22		76.295	728.75	724.026	710.701	704.259	704.259	704.259	730.47		76.27	-88.75	-93.24	-103.962	-117.194	-117.195	-117.195	-80.007
76.12	1475	1471.04	1447.18	1440.17	1440.16	1478.06		76.195	755	734.798	714.936	704.122	704.12	704.12	745.615		76.17	-55	-80.883	-96.697	-117.444	-117.446	-117.446	-60.132
76.02	1487.5	1482.42	1451.89	1440.05	1440.04	1494.27		76.095	780	748.335	721.492	703.916	703.913	703.913	765.917		76.07	0	-65.902	-86.263	-117.916	-117.921	-117.921	-34.239
75.92	1531.25	1493.79	1459.12	1439.81	1439.8	1513.12		75.995	793.75	763.539	731.464	703.675	703.668	703.668	791.343		75.97	-3.75	-49.567	-71.402	-118.372	-118.384	-118.384	-2.574
75.82	1551.25	1503.15	1469.86	1439.53	1439.51	1533.53		75.895	827.5	778.153	745.833	703.344	703.33	703.33	820.67		75.87	36.25	-34.658	-51.223	-118.986	-119.009	-119.009	33.152
75.72	1571.25	1508.4	1485.2	1439.2	1439.16	1554.49		75.795	863.75	789.392	765.767	702.921	702.892	702.892	852.297		75.77	93.75	-24.298	-24.832	-119.822	-119.87	-119.87	70.788
75.62	1613.75	1508.17	1505.84	1438.77	1438.7	1575.38		75.695	891.25	794.582	792.544	702.436	702.377	702.377	884.807		75.67	138.75	-21.057	8.549	-120.82	-120.917	-120.917	108.505
75.52	1645	1502.39	1532.47	1438.29	1438.16	1596.84		75.595	892.5	792.482	826.723	701.97	701.858	701.858	917.459		75.57	176.25	-25.971	48.966	-121.932	-122.119	-122.119	145.301
75.42	1605	1492.53	1564.88	1437.95	1437.72	1619.93		75.495	932.5	783.371	868.174	701.435	701.228	701.228	950.523		75.47	225	-38.116	95.591	-123.172	-123.524	-123.524	181.352
75.32	1641.25	1480.46	1601.72	1437.58	1437.18	1645.4		75.395	983.75	769.174	915.912	700.832	700.457	700.457	985.003		75.37	175	-54.654	147.009	-124.09	-124.732	-124.732	217.729
75.22	1703.75	1468.19	1640.41	1437.14	1436.48	1672.78		75.295	1033.75	752.783	967.37	700.205	699.547	699.547	1021.26		75.27	292.5	-73.142	199.617	-125.278	-126.421	-126.421	254.038
75.12	1723.75	1457.35	1677.52	1436.79	1435.72	1700.22		75.195	1037.5	736.916	1019.04	699.747	698.624	698.624	1058.46		75.17	291.25	-90.472	249.997	-126.144	-128.111	-128.111	289.602
75.02	1687.5	1448.83	1708.9	1436.74	1435.06	1724.35		75.095	1092.5	723.224	1065.96	699.409	697.549	697.549	1093.49		75.07	333.75	-105.178	293.498	-126.701	-129.98	-129.98	321.579
74.92	1707.5	1442.56	1730.43	1436.93	1434.34	1741.23		74.995	1128.75	712.451	1103.21	699.377	696.372	696.372	1122.3		74.97	333.75	-116.571	325.858	-126.536	-131.856	-131.856	346.464
74.82	1752.5	1438.11	1738.57	1437.37	1433.51	1747.03		74.895	1153.75	704.554	1126.32	699.835	695.123	695.123	1140.46		74.87	372.5	-125.078	343.213	-125.535	-133.897	-133.897	360.395
74.72	1722.5	1435.16	1732.6	1438.35	1432.74	1740.62		74.795	1127.5	699.145	1131.97	701.11	693.942	693.942	1144.34		74.77	372.5	-131.156	343.407	-123.227	-135.947	-135.947	360.917
74.62	1717.5	1433.19	1712.85	1439.9	1431.99	1721.96		74.695	1058.75	695.641	1119.82	703.522	692.946	692.946	1133.09		74.67	355	-135.487	326.408	-119.162	-137.933	-137.933	347.625
74.52	1678.75	1431.9	1682.41	1442.18	1431.35	1693.81		74.595	1020	693.368	1091.11	707.2	692.053	692.053	1107.57		74.57	343.75	-138.709	293.901	-113.084	-139.882	-139.883	321.873
74.42	1648.75	1431.02	1645.09	1445.17	1430.77	1659.74		74.495	1086.25	691.583	1048.83	712.009	690.977	690.977	1070.46		74.47	285	-141.068	249.397	-104.634	-141.602	-141.602	286.899
74.32	1623.75	1430.37	1605.22	1448.82	1430.27	1623.88		74.395	1070	690.205	998.25	718.208	689.944	689.942	1026.78		74.37	245	-142.938	197.115	-93.875	-143.166	-143.166	246.636
74.22	1613.75	1429.82	1566.52	1452.94	1429.78	1589.72		74.295	997.5	689.21	944.487	725.843	689.107	689.102	981.34		74.27	278.75	-144.782	141.289	-81.46	-144.871	-144.874	204.797
74.12	1576.25	1429.41	1531.93	1457.37	1429.4	1559.92		74.195	968.75	688.381	891.997	734.493	688.351	688.339	938.206		74.17	191.25	-146.199	86.511	-67.617	-146.227	-146.234	165.17
74.02	1540	1429.11	1502.87	1461.77	1429.11	1535.55		74.095	958.75	687.616	844.104	743.577	687.632	687.601	900.127		74.07	165	-147.481	35.752	-53.663	-147.473	-147.493	129.616
73.92	1490	1428.95	1480.05	1465.78	1428.94	1516.89		73.995	912.5	686.992	803.002	752.442	687.061	686.987	868.538		73.97	95	-148.47	-8.641	-40.801	-148.42	-148.475	99.091
73.82	1497.5	1428.77	1462.8	1468.85	1428.76	1502.89		73.895	892.5	686.427	769.571	760.163	686.598	686.425	843.483		73.87	62.5	-149.327	-45.8	-30.609	-149.192	-149.328	73.058
73.72	1562.5	1428.41	1450.28	1470.48	1428.41	1492.35		73.795	825	686.048	743.618	766.017	686.422	686.047	823.964		73.77	72.5	-150.226	-75.813	-24.582	-149.906	-150.226	50.152
73.62	1511.25	1428.19	1441.74	1470.77	1428.19	1484.31		73.695	842.5	685.62	724.18	769.022	686.396	685.62	808.359		73.67	33.75	-150.971	-99.011	-23.436	-150.26	-150.971	29.234
73.52	1475	1428.07	1436.16	1469.61	1428.07	1477.7		73.595	810	685.28	710.335	768.911	686.798	685.28	795.484		73.57	3.75	-151.597	-116.331	-27.364	-150.117	-151.597	9.382
73.42	1493.75	1427.9	1432.57	1466.97	1427.9	1471.65		73.495	778.75	685.025	700.775	765.679	687.836	685.025	784.24		73.47	-10	-152.17	-128.893	-36.048	-149.273	-152.169	-9.874
73.32	1456.25	1427.82	1430.42	1463.29	1427.83	1465.89		73.395	773.75	684.783	694.377	759.611	689.706	684.784	774.129		73.37	-18.75	-152.71	-137.765	-48.543	-147.37	-152.706	-28.256
73.22	1446.25	1427.77	1429.18	1458.84	1427.78	1460.25		73.295	741.25	684.629	690.312	751.437	692.762	684.632	765.257		73.27	-10	-153.287	-143.95	-63.479	-144.071	-153.275	-44.914
73.12	1468.75	1427.67	1428.4	1453.95	1427.69	1454.71		73.195	777.5	684.375	687.633	741.816	697.05	684.387	757.761		73.17	-41.25	-153.741	-148.064	-79.269	-138.868	-153.698	-58.677
73.02	1462.5	1427.58	1427.94	1449.09	1427.65	1449.53		73.095	747.5	684.203	686.014	731.825	702.754	684.245	752.23		73.07	-50	-154.16	-150.791	-94.688	-131.753	-154.021	-68.771
72.92	1458.75	1427.49	1427.67	1444.54	1427.72	1444.95		72.995	726.25	684.088	685.069	722.193	709.563	684.228	748.789		72.97	-61.25	-154.536	-152.588	-108.751	-123.144	-154.114	-74.988
72.82	1443.75	1427.45	1427.53	1440.53	1428.1	1441.27		72.895	757.5	683.887	684.401	713.338	716.586	684.318	746.982		72.87	-47.5	-154.969	-153.872	-120.966	-114.208	-153.787	-77.925
72.72	1440	1427.42	1427.45	1437.15	1429.12	1438.89		72.795	725	683.775	684.037	705.802	722.903	684.991	746.407		72.77	-15	-155.536	-154.934	-131.106	-106.623	-152.451	-78.506
72.62	1425	1427.41	1427.43	1434.44	1431.5	1438.56		72.695	756.25	683.577	683.707	699.529	727.141	686.76	746.405		72.67	-56.25	-155.938	-155.616	-138.972	-101.883	-148.476	-77.134
72.52	1462.5	1427.32	1427.33	1432.25	1436.43	1441.38		72.595	746.25	683.406	683.468	694.597	728.452	691.057	747.356		72.57	-87.5	-156.215	-156.047	-144.824	-101.249	-139.529	-73.005
72.42	1488.75	1427.16	1427.16	1430.52	1445.81	1449.17		72.495	751.25	683.221	683.25	690.829	726.458	700.205	751.08		72.47	-32.5	-156.715	-156.63	-149.289	-105.299	-122.187	-63.26
72.32	1481.25	1427.01	1427.02	1429.24	1462.15	1464.38		72.395	792.5	682.922	682.935	687.943	721.484	717.508	761.104		72.37	-23.75	-157.253	-157.211	-152.565	-112.984	-91.187	-42.187
72.22	1500	1426.82	1426.82	1428.26	1487.39	1488.83		72.295	768.75	682.688	682.694	685.91	714.677	747.314	782.531		72.27	71.25	-158.178	-158.158	-155.314	-123.004	-41.942	-3.883
72.12	1556.25	1426.48	1426.48	1427.39	1521.73	1522.64		72.195	840	682.258	682.261	684.265	707.01	792.488	819.249		72.17	68.75	-159.096	-159.087	-157.393	-133.223	28.452	56.038
72.02	1577.5	1426.08	1426.08	1426.64	1562.09	1562.64		72.095	903.75	681.654	681.655	682.867	699.569	852.658	871.787		72.07	166.25	-160.413	-160.409	-159.431	-142.745	116.165	134.819
71.92	1536.25	1425.79	1425.79	1426.12	1601.22	1601.55		71.995	928.75	680.979	680.979	681.691	693.133	920.971	933.837		71.97	256.25	-162.099	-162.097	-161.551	-150.847	208.578	220.38
71.82	1592.5	1425.35	1425.35	1425.55	1628.7	1628.89		71.895	995	680.122	680.122	680.53	687.881	983.254	991.422		71.87	221.25	-163.65	-163.65	-163.352	-156.955	286	292.994
71.72	1633.75	1424.81	1424.81	1424.91	1636.19	1636.3		71.795	950	679.385	679.385	679.612	684.05	1022.45	1027.34		71.77	268.75	-165.4	-165.4	-165.243	-161.671	326.367	330.253
71.62	1632.5	1424.26	1424.26	1424.32	1621.02	1621.08		71.695	1000	678.509	678.509	678.632	681.158	1025.51	1028.28		71.67	352.5	-167.496	-167.496	-167.416	-165.546	316.437	318.468
71.52	1650	1423.66	1423.66	1423.7	1587.96	1587.99		71.595	1045	677.509	677.509	677.573	678.932	990.999	992.487		71.57	298.75	-169.383	-169.383	-169.343	-168.423	259.502	260.502
71.42	1550	1423.33	1423.33	1423.35	1546.84	1546.86		71.495	997.5	676.635	676.635	676.668	677.357	930.281	931.036		71.47	185	-170.817	-170.817	-170.797	-170.373	172.23	172.693
71.32	1497.5	1423.14	1423.14	1423.14	1507.13	1507.14		71.395	940	675.916	675.916	675.932	676.265	860.42	860.785		71.37	43.75	-171.685	-171.685	-171.676	-171.492	76.918	77.12
71.22	1461.25	1423.04	1423.04	1423.04	1474.95	1474.95		71.295	803.75	675.567	675.567	675.575	675.725	796.836	797.002		71.27	-42.5	-172.208	-172.208	-172.204	-172.129	-8.173	-8.09
71.12	1412.5	1423.01	1423.01	1423.01	1452.33	1452.34		71.195	741.25	675.388	675.388	675.391	675.456	747.838	747.911		71.17	-111.25	-172.455	-172.455	-172.453	-172.424	-73.521	-73.489
71.02	1443.75	1422.95	1422.95	1422.95	1438.14	1438.14		71.095	705	675.307	675.307	675.308	675.335	714.758	714.788		71.07	-131.25	-172.621	-172.621	-172.621	-172.61	-117.778	-117.766
70.92	1396.25	1422.88	1422.88	1422.88	1430.11	1430.11		70.995	700	675.239	675.239	675.24	675.25	694.958	694.97		70.97	-153.75	-172.698	-172.698	-172.697	-172.694	-144.676	-144.672
70.82	1417.5	1422.87	1422.87	1422.87	1426.05	1426.05		70.895	713.75	675.134	675.134	675.134	675.138	684.159	684.163		70.87	-156.25	-172.764	-172.764	-172.764	-172.763	-159.555	-159.554
70.72	1426.25	1422.86	1422.86	1422.86	1424.14	1424.14		70.795	696.25	675.076	675.076	675.077	675.078	678.895	678.897		70.77	-120	-172.978	-172.978	-172.978	-172.977	-167.217	-167.216
70.62	1413.75	1422.84	1422.84	1422.84	1423.32	1423.32		70.695	697.5	675.015	675.015	675.015	675.016	676.496	676.497		70.67	-140	-173.111	-173.111	-173.111	-173.111	-170.776	-170.776
70.52	1435	1422.81	1422.81	1422.81	1422.97	1422.97		70.595	692.5	674.967	674.967	674.967	674.968	675.501	675.501		70.57	-137.5	-173.255	-173.255	-173.255	-173.255	-172.379	-172.379
70.42	1456.25	1422.72	1422.72	1422.72	1422.77	1422.77		70.495	680	674.954	674.954	674.954	674.954	675.13	675.13		70.47	-155	-173.329	-173.329	-173.329	-173.329	-173.025	-173.025
70.32	1442.5	1422.66	1422.66	1422.66	1422.68	1422.68		70.395	668.75	674.937	674.937	674.937	674.937	674.991	674.991		70.37	-167.5	-173.353	-173.353	-173.353	-173.353	-173.254	-173.254
70.22	1386.25	1422.57	1422.57	1422.57	1422.57	1422.57		70.295	662.5	674.903	674.903	674.903	674.903	674.918	674.918		70.27	-148.75	-173.452	-173.452	-173.452	-173.452	-173.423	-173.423
70.12	1426.25	1422.56	1422.56	1422.56	1422.56	1422.56		70.195	681.25	674.886	674.886	674.886	674.886	674.89	674.89		70.17	-171.25	-173.461	-173.461	-173.461	-173.461	-173.453	-173.453
70.02	1418.75	1422.55	1422.55	1422.55	1422.55	1422.55		70.095	690	674.844	674.844	674.844	674.844	674.845	674.845		70.07	-117.5	-173.688	-173.688	-173.688	-173.688	-173.686	-173.686
69.92	1425	1422.54	1422.54	1422.54	1422.54	1422.54		69.995	708.75	674.752	674.752	674.752	674.752	674.752	674.752		69.97	-135	-173.844	-173.844	-173.844	-173.844	-173.844	-173.844
69.82	1392.5	1422.46	1422.46	1422.46	1422.46	1422.46		69.895	677.5	674.744	674.744	674.744	674.744	674.744	674.744		69.87	-157.5	-173.91	-173.91	-173.91	-173.91	-173.91	-173.91
69.72	1396.25	1422.4	1422.4	1422.4	1422.4	1422.4		69.795	716.25	674.631	674.631	674.631	674.631	674.631	674.631		69.77	-150	-174.007	-174.007	-174.007	-174.007	-174.007	-174.007
69.62	1382.5	1422.29	1422.29	1422.29	1422.29	1422.29		69.695	705	674.548	674.548	674.548	674.548	674.548	674.548		69.67	-141.25	-174.14	-174.14	-174.14	-174.14	-174.14	-174.14
69.52	1445	1422.23	1422.23	1422.23	1422.23	1422.23		69.595	697.5	674.486	674.486	674.486	674.486	674.486	674.486		69.57	-157.5	-174.207	-174.207	-174.207	-174.207	-174.207	-174.207
69.42	1391.25	1422.15	1422.15	1422.15	1422.15	1422.15		69.495	681.25	674.467	674.467	674.467	674.467	674.467	674.467		69.47	-162.5	-174.254	-174.254	-174.254	-174.254	-174.254	-174.254
69.32	1410	1422.12	1422.12	1422.12	1422.12	1422.12		69.395	685	674.438	674.438	674.438	674.438	674.438	674.438		69.37	-146.25	-174.368	-174.368	-174.368	-174.368	-174.368	-174.368
69.22	1402.5	1422.07	1422.07	1422.07	1422.07	1422.07		69.295	675	674.437	674.437	674.437	674.437	674.437	674.437		69.27	-145	-174.487	-174.487	-174.487	-174.487	-174.487	-174.487
69.12	1458.75	1421.97	1421.97	1421.97	1421.97	1421.97		69.195	667.5	674.418	674.418	674.418	674.418	674.418	674.418		69.17	-162.5	-174.535	-174.535	-174.535	-174.535	-174.535	-174.535
69.02	1426.25	1421.96	1421.96	1421.96	1421.96	1421.96		69.095	673.75	674.416	674.416	674.416	674.416	674.416	674.416		69.07	-155	-174.614	-174.614	-174.614	-174.614	-174.614	-174.614
68.92	1407.5	1421.92	1421.92	1421.92	1421.92	1421.92		68.995	683.75	674.391	674.391	674.391	674.391	674.391	674.391		68.97	-163.75	-174.658	-174.658	-174.658	-174.658	-174.658	-174.658

## Sheet: Fig. 2g
Fig. 2 | Physicochemical characterization of pristine Li-Al alloy anode
g EELS spectra of Li K-edge and Al L-edge on the region 1 (turquoise dot) and region 2 (gray dot) in e
Region 1		Region 2
Energy Loss (eV)	Intensity (a.u.)	Energy Loss (eV)	Intensity (a.u.)
49.9048	-577.984	49.9048	-11.9531
50.0048	-1580.75	50.0048	-946.375
50.1048	-1853.34	50.1048	-768.516
50.2048	-1434.53	50.2048	-269.781
50.3048	-2424.62	50.3048	-593.047
50.4048	-2673.02	50.4048	-640.031
50.5048	-2376.2	50.5048	-85.1875
50.6048	-3087.5	50.6048	-111.016
50.7048	-2755.62	50.7048	141.234
50.8048	-1985.81	50.8048	-185.172
50.9048	-1884.81	50.9048	572.547
51.0048	-2003.77	51.0048	522.859
51.1048	-1542.95	51.1048	176.812
51.2048	-974.875	51.2048	697.656
51.3048	-864.469	51.3048	1455.31
51.4048	-923.719	51.4048	1497.72
51.5048	-1659.16	51.5048	451.703
51.6048	-2430.78	51.6048	-266.375
51.7048	-1998.2	51.7048	-492.672
51.8048	-1540.33	51.8048	-203.062
51.9048	-1339.2	51.9048	907.125
52.0048	-1719.25	52.0048	656.047
52.1048	-1266.41	52.1048	8.84375
52.2048	-1262	52.2048	-571.516
52.3048	-764.938	52.3048	-299.797
52.4048	-292.859	52.4048	-259.281
52.5048	-645.5	52.5048	-330.406
52.6048	-501.203	52.6048	-674.656
52.7048	12.75	52.7048	-1199.12
52.8048	-94.0312	52.8048	-708.344
52.9048	88.7656	52.9048	-319.328
53.0048	336.781	53.0048	-646.891
53.1048	-256.141	53.1048	-1158.45
53.2048	-558.844	53.2048	-735.359
53.3048	-114.312	53.3048	184.078
53.4048	-411.922	53.4048	-221.219
53.5048	75.0469	53.5048	-119.125
53.6048	-48.4531	53.6048	-538.062
53.7048	386.312	53.7048	-254.938
53.8048	589.547	53.8048	-265.906
53.9048	555.359	53.9048	19.7656
54.0048	612.125	54.0048	43.4219
54.1048	-400.109	54.1048	-334.641
54.2048	-756.172	54.2048	-856.469
54.3048	-87.375	54.3048	-626.312
54.4048	-48.8438	54.4048	-402.5
54.5048	599.016	54.5048	-230.5
54.6048	502.719	54.6048	-159.781
54.7048	1186.66	54.7048	-497.688
54.8048	460.094	54.8048	-765.344
54.9048	-529.328	54.9048	-992.344
55.0048	-779.969	55.0048	-932.656
55.1048	-938.594	55.1048	-1199.81
55.2048	-309.938	55.2048	-1498.69
55.3048	-582.594	55.3048	-1723.88
55.4048	-649.062	55.4048	-1445.45
55.5048	-233.578	55.5048	-1610.25
55.6048	-1101.94	55.6048	-1293.8
55.7048	-1102.73	55.7048	-475.609
55.8048	-412.062	55.8048	-201.312
55.9048	-237.016	55.9048	-1508.62
56.0048	-1050.59	56.0048	-829.969
56.1048	-641.359	56.1048	-776.719
56.2048	391.094	56.2048	-277.234
56.3048	301.344	56.3048	-1016.64
56.4048	-558.797	56.4048	-969.562
56.5048	244.531	56.5048	158.344
56.6048	218.438	56.6048	71.8438
56.7048	422.094	56.7048	-27.7812
56.8048	797.531	56.8048	295.328
56.9048	1245.28	56.9048	883.406
57.0048	1949	57.0048	-46.5156
57.1048	2946.67	57.1048	-270.219
57.2048	2754.59	57.2048	378.328
57.3048	2675.61	57.3048	734.672
57.4048	3105.28	57.4048	1407.72
57.5048	3306.92	57.5048	2625.92
57.6048	3357.56	57.6048	2954.72
57.7048	3969.64	57.7048	3852.41
57.8048	5817.98	57.8048	3682.34
57.9048	7111.58	57.9048	3693.72
58.0048	8497.95	58.0048	3860.53
58.1048	9331.08	58.1048	5819.34
58.2048	9995.23	58.2048	6584.77
58.3048	11302.5	58.3048	6578.09
58.4048	12213.5	58.4048	7400.72
58.5048	14681.2	58.5048	7337.06
58.6048	15576.7	58.6048	7522.05
58.7048	16042.2	58.7048	7996.75
58.8048	17402.5	58.8048	8136.78
58.9048	16914.5	58.9048	7716.64
59.0048	17053.1	59.0048	7731.97
59.1048	17379.2	59.1048	8802.89
59.2048	18464.2	59.2048	9202.77
59.3048	19101.6	59.3048	9792.72
59.4048	19293.1	59.4048	10016.1
59.5048	19007.2	59.5048	10171.8
59.6048	19012.3	59.6048	9945.8
59.7048	18950.2	59.7048	10005.1
59.8048	18609.7	59.8048	10295.8
59.9048	18620.3	59.9048	10340.4
60.0048	18280.4	60.0048	10872.4
60.1048	18289.4	60.1048	10037.3
60.2048	18056.7	60.2048	9437.45
60.3048	17207.5	60.3048	8924.52
60.4048	17075.7	60.4048	8847.22
60.5048	15722	60.5048	8744.66
60.6048	14495.3	60.6048	8822
60.7048	14068.4	60.7048	8643.55
60.8048	13528.4	60.8048	8326.44
60.9048	13566	60.9048	8298.16
61.0048	13709.7	61.0048	8528.94
61.1048	13731.8	61.1048	8482.8
61.2048	13875.2	61.2048	8908.86
61.3048	13621.1	61.3048	8560.91
61.4048	13931.3	61.4048	8458.09
61.5048	14415.2	61.5048	8252.62
61.6048	14666.9	61.6048	8311.25
61.7048	14901.9	61.7048	8132.31
61.8048	15305	61.8048	8896.52
61.9048	16382.7	61.9048	9398.81
62.0048	18026.5	62.0048	10274.4
62.1048	18623.5	62.1048	9584.69
62.2048	18540.5	62.2048	9896.88
62.3048	18816.2	62.3048	11026.9
62.4048	20077.5	62.4048	11122.3
62.5048	20669.8	62.5048	11368.6
62.6048	21210	62.6048	12309.4
62.7048	22750.6	62.7048	12286.5
62.8048	23260.2	62.8048	12430.7
62.9048	23641.3	62.9048	12654.5
63.0048	24546.8	63.0048	12981.3
63.1048	25335.8	63.1048	13724
63.2048	25862.5	63.2048	13542.2
63.3048	26699.9	63.3048	14100.4
63.4048	27215	63.4048	13972.7
63.5048	26931.9	63.5048	13084
63.6048	26588.8	63.6048	13339.8
63.7048	27016.1	63.7048	13845.4
63.8048	27523.2	63.8048	13196.8
63.9048	27744.7	63.9048	12598
64.0048	27753.1	64.0048	12411.8
64.1048	28103.3	64.1048	13102.8
64.2048	27137.7	64.2048	13026.5
64.3048	26520.1	64.3048	12880.9
64.4048	26421	64.4048	12451.6
64.5048	25706.9	64.5048	12428.2
64.6048	26236.8	64.6048	12360.3
64.7048	26164.1	64.7048	13143.9
64.8048	25938	64.8048	12795
64.9048	26616.6	64.9048	12411.3
65.0048	27175.5	65.0048	11899.3
65.1048	27491.6	65.1048	11431.2
65.2048	26580	65.2048	11401.3
65.3048	26033.4	65.3048	11407.3
65.4048	25343.5	65.4048	11320.9
65.5048	25455.4	65.5048	11028.6
65.6048	25455.8	65.6048	11459.2
65.7048	25921.1	65.7048	12034.9
65.8048	25355.7	65.8048	11630
65.9048	24948.1	65.9048	12046.9
66.0048	25286.1	66.0048	11201.8
66.1048	25681.2	66.1048	10268.4
66.2048	24591.3	66.2048	9752.05
66.3048	23773.5	66.3048	9973.5
66.4048	23452.8	66.4048	9876.5
66.5048	22621.2	66.5048	10846.5
66.6048	22034	66.6048	9978.48
66.7048	20987.1	66.7048	8679.7
66.8048	20288.1	66.8048	8281.52
66.9048	19926.3	66.9048	7696.47
67.0048	19086.6	67.0048	7124.92
67.1048	17836.5	67.1048	7168.78
67.2048	16933.9	67.2048	6811.62
67.3048	16665.5	67.3048	6150.7
67.4048	16015.6	67.4048	6208.2
67.5048	15968.2	67.5048	5254.33
67.6048	15285.1	67.6048	5255.02
67.7048	15181.6	67.7048	5674.61
67.8048	14969.8	67.8048	4396.67
67.9048	14283.4	67.9048	4072.66
68.0048	13589	68.0048	4517.3
68.1048	12874.6	68.1048	4339.23
68.2048	12482.6	68.2048	4427.52
68.3048	12112.3	68.3048	4274.94
68.4048	12367.1	68.4048	4974.47
68.5048	12681.1	68.5048	4587.64
68.6048	12218.8	68.6048	3571.19
68.7048	10831.8	68.7048	2744.41
68.8048	10905.5	68.8048	3060.14
68.9048	10013.6	68.9048	3065
69.0048	9803.53	69.0048	3453.58
69.1048	9636.34	69.1048	3085.61
69.2048	9830.19	69.2048	2746.73
69.3048	9523.58	69.3048	2657.09
69.4048	9787.17	69.4048	3389.53
69.5048	10182.3	69.5048	3094.22
69.6048	10462.7	69.6048	2986.28
69.7048	10122.7	69.7048	2602.3
69.8048	10035.6	69.8048	2798.45
69.9048	11106.7	69.9048	3693.45
70.0048	11147.6	70.0048	4171.44
70.1048	10412	70.1048	3531.47
70.2048	10193	70.2048	3162.92
70.3048	10465.8	70.3048	3079.27
70.4048	11059	70.4048	3161
70.5048	10931.5	70.5048	3608.58
70.6048	11169.3	70.6048	4091.14
70.7048	12216.9	70.7048	4062.66
70.8048	12013.2	70.8048	3537.7
70.9048	11143.8	70.9048	2781.25
71.0048	10984.4	71.0048	2640.97
71.1048	11963.7	71.1048	1869.78
71.2048	12092.5	71.2048	1506.34
71.3048	11645.2	71.3048	1189.16
71.4048	11773.1	71.4048	1686.12
71.5048	12094.5	71.5048	1881.16
71.6048	12822.5	71.6048	1087.3
71.7048	13693.1	71.7048	1386.16
71.8048	13571.7	71.8048	1683.81
71.9048	13048.6	71.9048	1885.88
72.0048	12612.1	72.0048	2492.31
72.1048	12078.4	72.1048	2494.95
72.2048	12912.5	72.2048	2756.48
72.3048	12831	72.3048	3335.59
72.4048	12290.8	72.4048	3196.89
72.5048	11574.6	72.5048	2666.2
72.6048	11611	72.6048	3161.5
72.7048	11000.1	72.7048	3743.02
72.8048	10871.8	72.8048	3201.61
72.9048	10545.7	72.9048	3400.72
73.0048	10517.7	73.0048	2827.81
73.1048	10601.5	73.1048	2955.81
73.2048	10735.6	73.2048	3570.23
73.3048	10939.9	73.3048	3601.75
73.4048	10461.9	73.4048	4181.72
73.5048	10035.3	73.5048	4416.45
73.6048	10557.7	73.6048	4477.41
73.7048	10692.9	73.7048	4544.05
73.8048	10392.5	73.8048	5240.98
73.9048	10360.5	73.9048	5014.55
74.0048	10520.2	74.0048	5302.62
74.1048	10269.9	74.1048	4949.48
74.2048	10012.9	74.2048	5691.52
74.3048	10247.1	74.3048	5944.2
74.4048	10063.5	74.4048	5702.83
74.5048	9160.66	74.5048	5832
74.6048	8753.88	74.6048	6415.06
74.7048	9193.36	74.7048	6032.95
74.8048	9481.44	74.8048	5481.83
74.9048	9576.25	74.9048	6384.41
75.0048	9118.32	75.0048	6854.7
75.1048	8284.34	75.1048	6415.69
75.2048	8626.05	75.2048	5880.69
75.3048	8983.9	75.3048	6005.05
75.4048	9129.09	75.4048	5299.59
75.5048	8743.82	75.5048	5739.8
75.6048	7903.17	75.6048	5989.7
75.7048	7415.78	75.7048	5710.19
75.8048	6917.25	75.8048	6016.45
75.9048	7593.09	75.9048	6358.08
76.0048	7798.81	76.0048	6007.34
76.1048	6863.56	76.1048	5827.62
76.2048	6268.69	76.2048	5426.78
76.3048	5681.86	76.3048	5429.56
76.4048	6402.38	76.4048	5851.45
76.5048	6488.16	76.5048	5079.14
76.6048	6321.94	76.6048	5775.69
76.7048	5589.02	76.7048	5162.83
76.8048	6006.55	76.8048	5230.81
76.9048	5474.89	76.9048	5550.69
77.0048	6354.25	77.0048	5747.67
77.1048	6258.73	77.1048	5142.94
77.2048	6740.81	77.2048	4426.23
77.3048	6135.57	77.3048	4102.1
77.4048	5982.73	77.4048	4318.94
77.5048	6403.62	77.5048	4634.68
77.6048	7035.72	77.6048	4691.57
77.7048	6831.41	77.7048	4902.49
77.8048	6138.06	77.8048	4327.17
77.9048	6398.59	77.9048	3650.13
78.0048	6124.98	78.0048	3683.15
78.1048	6113.61	78.1048	3345.02
78.2048	5999.48	78.2048	4390.53
78.3048	5596.94	78.3048	4688.16
78.4048	5242.57	78.4048	3708.25
78.5048	4942.9	78.5048	3523.62
78.6048	5492.04	78.6048	3756.27
78.7048	5605.07	78.7048	3471.29
78.8048	5330.01	78.8048	3727.66
78.9048	5164.88	78.9048	4672.7
79.0048	5030.77	79.0048	4691.36
79.1048	4283.54	79.1048	4613.03
79.2048	4705.89	79.2048	4869.11
79.3048	5082.59	79.3048	4602.37
79.4048	4499.84	79.4048	4344.36
79.5048	4328.06	79.5048	4635.91
79.6048	3789.51	79.6048	4538.42
79.7048	4227.77	79.7048	4216.44
79.8048	4216.66	79.8048	4458.05
79.9048	3960.73	79.9048	4774.81
80.0048	3446.3	80.0048	4233.76
80.1048	2975.45	80.1048	3518.28
80.2048	2742.11	80.2048	3715.62
80.3048	3379.89	80.3048	3692.8
80.4048	3651.83	80.4048	3818.24
80.5048	3466	80.5048	4480.37
80.6048	3441.36	80.6048	3932.52
80.7048	3365.5	80.7048	3695.3
80.8048	3011.27	80.8048	4325.18
80.9048	2702.65	80.9048	4415.2
81.0048	2660.32	81.0048	4175.95
81.1048	2830.45	81.1048	4427.38
81.2048	2480.82	81.2048	4155.23
81.3048	2774.79	81.3048	3806.03
81.4048	3086.65	81.4048	3728
81.5048	2506.33	81.5048	3812.55
81.6048	2797.12	81.6048	3987.69
81.7048	2629.62	81.7048	3771.82
81.8048	2316.18	81.8048	4229.81
81.9048	2146.3	81.9048	4127.26
82.0048	2364.83	82.0048	4583.66
82.1048	2458.71	82.1048	4121.35
82.2048	2801.43	82.2048	3346.57
82.3048	2938.41	82.3048	3450.55
82.4048	2980.6	82.4048	3102.59
82.5048	3160.85	82.5048	2393.47
82.6048	2061.79	82.6048	2280.03
82.7048	2106.8	82.7048	3432.67
82.8048	2193.41	82.8048	4245.73
82.9048	2665.91	82.9048	3864.01
83.0048	3190.26	83.0048	3105.1
83.1048	2746.14	83.1048	3082.86
83.2048	2245.86	83.2048	3616.49
83.3048	2562.41	83.3048	2991.53
83.4048	2614.64	83.4048	2943.45
83.5048	2112.05	83.5048	3085.38
83.6048	1495.29	83.6048	3350.38
83.7048	1323.13	83.7048	3100.45
83.8048	1801.66	83.8048	2522.48
83.9048	2295.12	83.9048	2191.27
84.0048	2265.05	84.0048	1804.11
84.1048	1971.31	84.1048	1609.32
84.2048	2726.22	84.2048	2325.48
84.3048	2993.49	84.3048	1944.34
84.4048	2738.7	84.4048	1238.66
84.5048	2469.04	84.5048	1177.47
84.6048	2942.2	84.6048	1367.08
84.7048	2845.03	84.7048	1666.68
84.8048	2950.87	84.8048	1954.47
84.9048	3099.15	84.9048	2127.96
85.0048	3018.04	85.0048	1498.47
85.1048	2393.41	85.1048	489.539
85.2048	2139.45	85.2048	249.945
85.3048	2117.68	85.3048	848
85.4048	2342.31	85.4048	1315.89
85.5048	2008.88	85.5048	1837.75
85.6048	1836.17	85.6048	1498.57
85.7048	2089.22	85.7048	1518.8
85.8048	1944.19	85.8048	1022.4
85.9048	1421.98	85.9048	1681.36
86.0048	1286.88	86.0048	1516.58
86.1048	1070.81	86.1048	1427.78
86.2048	1080.82	86.2048	1305.34
86.3048	1580.15	86.3048	1228.58
86.4048	1159.67	86.4048	1227.11
86.5048	1398.12	86.5048	1707.49
86.6048	1747.73	86.6048	1602.26
86.7048	1850.11	86.7048	1792.09
86.8048	1891.32	86.8048	1589.3
86.9048	1580.1	86.9048	1414.56
87.0048	1344.33	87.0048	1822.24
87.1048	1581.01	87.1048	2524.95
87.2048	1350	87.2048	2282.66
87.3048	1386.37	87.3048	2353.25
87.4048	822	87.4048	1773.7
87.5048	562.875	87.5048	1704.06
87.6048	599.578	87.6048	1732.08
87.7048	152.359	87.7048	1429.71
87.8048	769.625	87.8048	1664.27
87.9048	782.883	87.9048	1589.19
88.0048	614.758	88.0048	1607.01
88.1048	609.891	88.1048	1811.84
88.2048	841.016	88.2048	1199.5
88.3048	457.102	88.3048	1803.26
88.4048	288.32	88.4048	1792.06
88.5048	-60.5391	88.5048	2072.31
88.6048	246.602	88.6048	2295.58
88.7048	185.805	88.7048	1674.6
88.8048	307.945	88.8048	1873.78
88.9048	599.484	88.9048	2375.6
89.0048	482.68	89.0048	2812.74
89.1048	783.273	89.1048	2350.65
89.2048	957.289	89.2048	2778.9
89.3048	1309.81	89.3048	3253.02
89.4048	1203.35	89.4048	3752.13
89.5048	1435.92	89.5048	2684.38
89.6048	1198.92	89.6048	3162.45
89.7048	653.609	89.7048	3133.68
89.8048	351.852	89.8048	2883.97
89.9048	5.05469	89.9048	3574.42
90.0048	767.117	90.0048	3318.27

## Sheet: Fig. 3a
Fig. 3 | Electrochemical kinetics behaviors of Li-Al alloy electrodes
a Long-term cyclability in symmetric cell with Li0.25Al1, Li0.5Al1 and Li0.75Al1 anodes at 0.25 mA cm-2 to 0.25 mAh cm-2
Li0.75Al1		Li0.5Al1		Li0.25Al1
Time (h)	Voltage (V)	Time (h)	Voltage (V)	Time (h)	Voltage (V)
0	0.012	0	0.0127	0	0.0315
2.7786e-05	0.012	0.000278016	0.0127	0.00027803	0.0315
0.00592	0.022	0.00417	0.0227	0.000556075	0.042
0.00834	0.0233	0.00834	0.0297	0.00111	0.0565
0.01669	0.028	0.01612	0.0399	0.00167	0.0667
0.02503	0.0321	0.01668	0.0405	0.0025	0.0777
0.03337	0.0359	0.02502	0.0476	0.00361	0.0882
0.04171	0.0391	0.03336	0.0533	0.00528	0.099
0.05006	0.042	0.0417	0.0583	0.00778	0.1099
0.0584	0.0446	0.05004	0.0628	0.00834	0.1119
0.06674	0.0469	0.05838	0.0669	0.01196	0.122
0.07508	0.0491	0.06672	0.0707	0.01668	0.131
0.08343	0.0512	0.07506	0.074	0.02502	0.1394
0.09177	0.0531	0.0834	0.077	0.03336	0.1438
0.10011	0.055	0.09174	0.0797	0.0417	0.1471
0.10845	0.0566	0.10008	0.0823	0.05004	0.1503
0.1168	0.0583	0.10842	0.0845	0.05838	0.1538
0.12514	0.0599	0.11676	0.0867	0.06672	0.1578
0.13348	0.0615	0.1251	0.0886	0.07506	0.1626
0.14182	0.0629	0.13344	0.0904	0.0834	0.1684
0.15016	0.0643	0.14178	0.0922	0.09174	0.1755
0.15851	0.0657	0.15012	0.0938	0.10008	0.1837
0.16685	0.0669	0.15846	0.0953	0.10843	0.1935
0.17519	0.0682	0.1668	0.0965	0.11537	0.2035
0.18353	0.0694	0.17514	0.0979	0.11676	0.2058
0.19188	0.0706	0.18348	0.0991	0.12232	0.216
0.20022	0.0717	0.19182	0.1002	0.1251	0.222
0.20856	0.0728	0.20016	0.1012	0.12927	0.2326
0.2169	0.0738	0.2085	0.1022	0.13289	0.2433
0.22525	0.0749	0.21684	0.1031	0.13344	0.2452
0.23359	0.0759	0.22518	0.1039	0.1365	0.2558
0.24193	0.0768	0.23352	0.1048	0.139	0.2662
0.25027	0.0777	0.24186	0.1055	0.14123	0.2768
0.25862	0.0786	0.2502	0.1062	0.14178	0.2795
0.26696	0.0794	0.25854	0.107	0.14373	0.2898
0.2753	0.0802	0.26688	0.1075	0.14568	0.3009
0.28364	0.0811	0.27522	0.1081	0.14734	0.3114
0.29199	0.0818	0.28357	0.1087	0.14901	0.3226
0.30033	0.0826	0.29191	0.1092	0.15012	0.3308
0.30867	0.0833	0.30025	0.1097	0.15151	0.3416
0.31701	0.084	0.30859	0.1101	0.1529	0.3532
0.32535	0.0847	0.31693	0.1105	0.15429	0.3657
0.3337	0.0853	0.32527	0.1109	0.15541	0.3762
0.34204	0.086	0.33361	0.1114	0.15652	0.3873
0.35038	0.0866	0.34195	0.1118	0.15763	0.3986
0.35872	0.0872	0.35029	0.112	0.15846	0.4072
0.36707	0.0878	0.35863	0.1124	0.15958	0.4197
0.37541	0.0884	0.36697	0.1127	0.16069	0.4321
0.38375	0.089	0.37531	0.113	0.16152	0.4431
0.39209	0.0895	0.38365	0.1133	0.16263	0.4567
0.40044	0.09	0.39199	0.1136	0.16347	0.4689
0.40878	0.0905	0.40033	0.1139	0.1643	0.4812
0.41712	0.091	0.40867	0.1141	0.16514	0.4931
0.42546	0.0915	0.41701	0.1144	0.16597	0.5058
0.43381	0.092	0.42535	0.1147	0.1668	0.519
0.44215	0.0925	0.43369	0.1149	0.16764	0.5316
0.45049	0.0929	0.44203	0.1151	0.16819	0.5419
0.45883	0.0934	0.45037	0.1153	0.16903	0.5567
0.46718	0.0938	0.45871	0.1155	0.16986	0.5717
0.47552	0.0943	0.46705	0.1158	0.1707	0.5832
0.48386	0.0946	0.47539	0.116	0.17125	0.5953
0.4922	0.095	0.48373	0.1161	0.17181	0.6054
0.50054	0.0954	0.49207	0.1163	0.17264	0.6204
0.50889	0.0958	0.50041	0.1164	0.1732	0.6323
0.51723	0.0962	0.50875	0.1167	0.17375	0.6452
0.52557	0.0965	0.51709	0.1168	0.17431	0.6562
0.53391	0.097	0.52544	0.117	0.17487	0.6701
0.54226	0.0973	0.53378	0.1172	0.17514	0.6771
0.5506	0.0976	0.54212	0.1173	0.1757	0.6898
0.55894	0.0979	0.55046	0.1175	0.17626	0.7047
0.56728	0.0982	0.5588	0.1177	0.17681	0.7175
0.57563	0.0986	0.56714	0.1178	0.17737	0.7304
0.58397	0.0989	0.57548	0.1179	0.17792	0.7451
0.59231	0.0992	0.58382	0.118	0.17848	0.761
0.60065	0.0995	0.59216	0.1182	0.17904	0.7752
0.609	0.0998	0.6005	0.1184	0.17959	0.7907
0.61734	0.1	0.60884	0.1185	0.18015	0.8066
0.62568	0.1004	0.61718	0.1186	0.1807	0.8227
0.63402	0.1006	0.62552	0.1187	0.18126	0.8399
0.64237	0.1009	0.63386	0.1188	0.18182	0.8581
0.65071	0.1012	0.6422	0.1189	0.18237	0.8776
0.65905	0.1014	0.65054	0.1191	0.18293	0.8941
0.66739	0.1017	0.65888	0.1192	0.18348	0.91
0.67574	0.1019	0.66722	0.1194	0.18376	0.9219
0.68408	0.1022	0.67556	0.1195	0.18404	0.9324
0.69242	0.1024	0.6839	0.1197	0.18432	0.9442
0.70076	0.1027	0.69224	0.1197	0.18487	0.9639
0.70911	0.1029	0.70058	0.1198	0.18515	0.9742
0.71745	0.1032	0.70892	0.12	0.18571	0.995
0.72579	0.1033	0.71726	0.1201	0.18599	1.0068
0.73414	0.1036	0.7256	0.1204	0.18626	1.0178
0.74248	0.1038	0.73394	0.1203	0.18654	1.0308
0.75082	0.104	0.74228	0.1204	0.18682	1.0417
0.75916	0.1043	0.75062	0.1205	0.1871	1.0533
0.76751	0.1045	0.75897	0.1206	0.18765	1.0772
0.77585	0.1047	0.76731	0.1207	0.18793	1.0882
0.78419	0.1048	0.77565	0.1208	0.18849	1.1098
0.79253	0.1051	0.78399	0.1209	0.18877	1.1217
0.80088	0.1052	0.79233	0.121	0.18904	1.1323
0.80922	0.1054	0.80067	0.1211	0.1896	1.1552
0.81756	0.1056	0.80901	0.1212	0.19015	1.1783
0.82591	0.1058	0.81735	0.1213	0.19043	1.1928
0.83425	0.106	0.82569	0.1215	0.19099	1.2178
0.84259	0.1062	0.83403	0.1215	0.19127	1.2306
0.85093	0.1064	0.84237	0.1216	0.19154	1.2461
0.85928	0.1065	0.85071	0.1217	0.19182	1.2642
0.86762	0.1067	0.85905	0.1217	0.1921	1.2762
0.87596	0.1069	0.86739	0.1219	0.19238	1.2915
0.8843	0.1071	0.87573	0.122	0.19293	1.3136
0.89265	0.1072	0.88407	0.1221	0.19321	1.3336
0.90099	0.1073	0.89241	0.1222	0.19349	1.3469
0.90933	0.1075	0.90075	0.1223	0.19377	1.3596
0.91768	0.1077	0.90909	0.1224	0.19405	1.3713
0.92602	0.1078	0.91743	0.1225	0.19432	1.3864
0.93436	0.108	0.92577	0.1225	0.1946	1.3994
0.9427	0.1081	0.93411	0.1227	0.19488	1.4205
0.95105	0.1083	0.94245	0.1228	0.19516	1.4336
0.95939	0.1084	0.95079	0.123	0.19544	1.448
0.96773	0.1086	0.95913	0.123	0.19599	1.4657
0.97608	0.1087	0.96747	0.123	0.19627	1.4824
0.98442	0.1088	0.97581	0.1231	0.19655	1.5001
0.99276	0.109	0.98415	0.1233	0.19683	1.5114
0.99996	0.1091	0.99249	0.1234	0.1971	1.5351
0.99996	0.0895	1	0.1234	0.19738	1.5513
0.99999	0.0895	1	0.097	0.19766	1.5639
1.00088	0.0794	1.00028	0.097	0.19822	1.5962
1.00706	0.0694	1.00222	0.0867	0.19849	1.6189
1.00831	0.0683	1.00612	0.0764	0.19877	1.6302
1.01665	0.0616	1.00834	0.0715	0.19905	1.6484
1.02499	0.0559	1.01334	0.0615	0.19933	1.6653
1.03333	0.0506	1.01668	0.0555	0.19961	1.6863
1.04168	0.0457	1.02252	0.0455	0.19988	1.7057
1.05002	0.0409	1.02502	0.0412	0.20016	1.7251
1.05836	0.0364	1.03141	0.0311	0.20044	1.7411
1.0667	0.032	1.03336	0.0281	0.20072	1.7519
1.07505	0.0276	1.04031	0.0181	0.201	1.7741
1.08339	0.0234	1.0417	0.016	0.20127	1.8001
1.09173	0.0193	1.04948	0.0059	0.20155	1.8219
1.10007	0.0152	1.05004	0.0053	0.20183	1.8374
1.10842	0.0114	1.0556	-0.005	0.20211	1.8565
1.11676	0.0076	1.05838	-0.008	0.20239	1.8752
1.1251	0.0039	1.06672	-0.0166	0.20266	1.8931
1.13344	0	1.07506	-0.0244	0.20294	1.9153
1.14178	-0.0037	1.0834	-0.0313	0.20322	1.9358
1.15013	-0.0071	1.09174	-0.0374	0.2035	1.9573
1.15847	-0.0103	1.10008	-0.043	0.20378	1.9763
1.16681	-0.0135	1.10842	-0.0481	0.20405	1.9907
1.17515	-0.0165	1.11676	-0.0526	0.20433	2.0058
1.1835	-0.0194	1.1251	-0.0569	0.20461	2.0341
1.19184	-0.0222	1.13344	-0.0608	0.20517	2.0686
1.20018	-0.025	1.14178	-0.0643	0.20544	2.0956
1.20852	-0.0275	1.15012	-0.0676	0.20572	2.1112
1.21687	-0.0301	1.15846	-0.0706	0.206	2.1351
1.22521	-0.0325	1.1668	-0.0735	0.20628	2.1614
1.23355	-0.0349	1.17514	-0.0761	0.20656	2.187
1.24189	-0.0371	1.18347	-0.0787	0.20711	2.2221
1.25023	-0.0393	1.19181	-0.081	0.20739	2.2455
1.25858	-0.0415	1.20015	-0.0831	0.20767	2.268
1.26692	-0.0435	1.20849	-0.0852	0.20795	2.2954
1.27526	-0.0454	1.21683	-0.0871	0.20822	2.3268
1.2836	-0.0473	1.22517	-0.0889	0.2085	2.3469
1.29195	-0.0491	1.23351	-0.0906	0.20878	2.371
1.30029	-0.0508	1.24185	-0.0922	0.20906	2.392
1.30863	-0.0525	1.25019	-0.0938	0.20934	2.4166
1.31697	-0.0542	1.25853	-0.0952	0.20961	2.4465
1.32532	-0.0558	1.26687	-0.0965	0.20989	2.4689
1.33366	-0.0573	1.27521	-0.0978	0.21017	2.4859
1.342	-0.0587	1.28355	-0.099	0.21045	2.5159
1.35034	-0.0602	1.29189	-0.1001	0.21073	2.5356
1.35868	-0.0614	1.30023	-0.1012	0.211	2.5649
1.36703	-0.0627	1.30857	-0.1022	0.21128	2.5824
1.37537	-0.0639	1.31691	-0.1031	0.21156	2.6127
1.38371	-0.0651	1.32525	-0.1041	0.21184	2.638
1.39205	-0.0662	1.33359	-0.105	0.21212	2.6613
1.4004	-0.0672	1.34193	-0.1058	0.21239	2.6855
1.40874	-0.0682	1.35027	-0.1066	0.21267	2.7213
1.41708	-0.0692	1.35861	-0.1073	0.21295	2.655
1.42542	-0.07	1.36695	-0.1081	0.21323	2.7379
1.43376	-0.0709	1.37529	-0.1088	0.21351	2.7696
1.44211	-0.0717	1.38363	-0.1094	0.21378	2.7992
1.45045	-0.0725	1.39197	-0.11	0.21406	2.842
1.45879	-0.0732	1.40031	-0.1106	0.21434	2.8825
1.46713	-0.0739	1.40865	-0.1111	0.21462	2.9078
1.47548	-0.0747	1.41699	-0.1116	0.2149	2.9315
1.48382	-0.0753	1.42533	-0.1121	0.21517	2.9653
1.49216	-0.076	1.43367	-0.1127	0.21545	2.9884
1.5005	-0.0765	1.44201	-0.1131	0.21573	3.0214
1.50884	-0.0771	1.45035	-0.1135	0.21601	3.0499
1.51719	-0.0777	1.45869	-0.114	0.21629	3.0662
1.52553	-0.0782	1.46703	-0.1143	0.21656	3.1051
1.53387	-0.0788	1.47537	-0.1147	0.21684	3.1349
1.54221	-0.0793	1.48371	-0.1151	0.21712	3.1617
1.55056	-0.0798	1.49205	-0.1154	0.2174	3.185
1.5589	-0.0803	1.50039	-0.1158	0.21768	3.2198
1.56724	-0.0808	1.50873	-0.1161	0.21795	3.248
1.57558	-0.0812	1.51707	-0.1164	0.21823	3.2757
1.58392	-0.0817	1.52541	-0.1167	0.21851	3.3029
1.59227	-0.0821	1.53375	-0.117	0.21879	3.339
1.60061	-0.0825	1.54209	-0.1173	0.21907	3.3644
1.60895	-0.083	1.55043	-0.1176	0.21934	3.3941
1.61729	-0.0833	1.55877	-0.1178	0.21962	3.4093
1.62564	-0.0837	1.56711	-0.1181	0.2199	3.4453
1.63398	-0.0841	1.57545	-0.1183	0.22018	3.4677
1.64232	-0.0845	1.58379	-0.1186	0.22046	3.5015
1.65066	-0.0848	1.59213	-0.1188	0.22073	3.5345
1.659	-0.0852	1.60047	-0.119	0.22101	3.5643
1.66735	-0.0856	1.60881	-0.1191	0.22129	3.5937
1.67569	-0.0859	1.61715	-0.1194	0.22157	3.6189
1.68403	-0.0862	1.62549	-0.1196	0.22185	3.6475
1.69237	-0.0866	1.63383	-0.1198	0.22212	3.659
1.70072	-0.0869	1.64217	-0.1199	0.2224	3.7041
1.70906	-0.0872	1.65051	-0.1201	0.22268	3.7407
1.7174	-0.0875	1.65885	-0.1203	0.22296	3.7747
1.72574	-0.0877	1.66719	-0.1204	0.22324	3.7983
1.73408	-0.088	1.67553	-0.1206	0.22351	3.8427
1.74243	-0.0884	1.68387	-0.1208	0.22379	3.8664
1.75077	-0.0886	1.6922	-0.121	0.22407	3.9084
1.75911	-0.0889	1.70054	-0.1211	0.22435	3.9432
1.76745	-0.0891	1.70888	-0.1212	0.22463	3.981
1.7758	-0.0894	1.71722	-0.1214	0.2249	4.0187
1.78414	-0.0897	1.72556	-0.1215	0.22518	4.0568
1.79248	-0.09	1.7339	-0.1217	0.22546	4.0874
1.80082	-0.0902	1.74224	-0.1218	0.22574	4.1319
1.80916	-0.0904	1.75058	-0.1219	0.22602	4.1655
1.81751	-0.0907	1.75892	-0.122	0.22629	4.2141
1.82585	-0.0909	1.76726	-0.1221	0.22657	4.2513
1.83419	-0.0911	1.7756	-0.1223	0.22685	4.2926
1.84253	-0.0913	1.78394	-0.1223	0.22713	4.3398
1.85088	-0.0915	1.79228	-0.1225	0.22741	4.3785
1.85922	-0.0918	1.80062	-0.1225	0.22768	4.4172
1.86756	-0.092	1.80896	-0.1227	0.22796	4.4589
1.8759	-0.0922	1.8173	-0.1228	0.22824	4.4824
1.88424	-0.0925	1.82564	-0.1229	0.22852	4.5258
1.89259	-0.0926	1.83398	-0.1229	0.2288	4.5818
1.90093	-0.0928	1.84232	-0.1231	0.22907	4.6243
1.90927	-0.093	1.85066	-0.1232	0.22935	4.6545
1.91761	-0.0931	1.859	-0.1233	0.22963	4.7009
1.92596	-0.0934	1.86734	-0.1234	0.22991	4.7428
1.9343	-0.0935	1.87568	-0.1235	0.23019	4.7908
1.94264	-0.0937	1.88402	-0.1236	0.23046	4.8326
1.95098	-0.0939	1.89236	-0.1236	0.23074	4.8536
1.95932	-0.0941	1.9007	-0.1238	0.23102	4.9128
1.96767	-0.0943	1.90904	-0.1238	0.2313	4.9487
1.97601	-0.0945	1.91738	-0.1239	0.23158	4.9977
1.98435	-0.0946	1.92572	-0.124	0.23184	5
1.99269	-0.0947	1.93406	-0.1241
1.99992	-0.0949	1.94239	-0.1242
1.99992	-0.077	1.95073	-0.1243
1.99995	-0.077	1.95907	-0.1244
2.00129	-0.067	1.96741	-0.1244
2.00827	-0.059	1.97575	-0.1245
2.01661	-0.0528	1.98409	-0.1246
2.02495	-0.0474	1.99243	-0.1246
2.0333	-0.0425	2.00022	-0.1247
2.04164	-0.0377	2.00022	-0.0987
2.04998	-0.0332	2.00049	-0.0987
2.05832	-0.0288	2.00272	-0.0881
2.06667	-0.0246	2.00689	-0.0775
2.07501	-0.0204	2.00856	-0.074
2.08335	-0.0163	2.01384	-0.0639
2.0917	-0.0123	2.0169	-0.0585
2.10004	-0.0084	2.02301	-0.0482
2.10838	-0.0046	2.02524	-0.0447
2.11673	0	2.03191	-0.0344
2.12507	0.0046	2.03358	-0.0319
2.13341	0.0081	2.04081	-0.0218
2.14175	0.0115	2.04192	-0.0203
2.1501	0.0148	2.04971	-0.0103
2.15844	0.0181	2.05026	-0.0095
2.16678	0.0213	2.05721	0.0026
2.17513	0.0243	2.0586	0.0041
2.18347	0.0273	2.06694	0.0129
2.19181	0.0302	2.07528	0.0207
2.20016	0.033	2.08362	0.0278
2.2085	0.0358	2.09196	0.0341
2.21684	0.0384	2.1003	0.0399
2.22518	0.041	2.10864	0.0452
2.23353	0.0436	2.11699	0.05
2.24187	0.0459	2.12533	0.0543
2.25021	0.0483	2.13367	0.0584
2.25856	0.0506	2.14201	0.0621
2.2669	0.0528	2.15035	0.0655
2.27524	0.055	2.15869	0.0686
2.28358	0.0571	2.16703	0.0715
2.29193	0.0591	2.17537	0.0742
2.30027	0.0611	2.18371	0.0767
2.30861	0.063	2.19205	0.0791
2.31695	0.0649	2.20039	0.0812
2.3253	0.0666	2.20873	0.0833
2.33364	0.0683	2.21707	0.0852
2.34198	0.0701	2.22541	0.0869
2.35033	0.0717	2.23375	0.0886
2.35867	0.0733	2.24209	0.0902
2.36701	0.0748	2.25043	0.0916
2.37535	0.0763	2.25877	0.0931
2.3837	0.0777	2.26711	0.0943
2.39204	0.0791	2.27545	0.0956
2.40038	0.0804	2.28379	0.0967
2.40873	0.0818	2.29213	0.0979
2.41707	0.083	2.30047	0.0989
2.42541	0.0842	2.30881	0.0999
2.43375	0.0853	2.31715	0.1008
2.4421	0.0865	2.32549	0.1018
2.45044	0.0875	2.33384	0.1027
2.45878	0.0885	2.34218	0.1035
2.46712	0.0895	2.35052	0.1043
2.47547	0.0905	2.35886	0.1051
2.48381	0.0913	2.3672	0.1058
2.49215	0.0923	2.37554	0.1066
2.5005	0.0931	2.38388	0.1072
2.50884	0.0939	2.39222	0.1079
2.51718	0.0947	2.40056	0.1085
2.52552	0.0954	2.4089	0.1091
2.53387	0.0962	2.41724	0.1097
2.54221	0.0969	2.42558	0.1102
2.55055	0.0976	2.43392	0.1108
2.55889	0.0983	2.44226	0.1113
2.56724	0.0989	2.4506	0.1118
2.57558	0.0994	2.45894	0.1123
2.58392	0.1	2.46728	0.1128
2.59227	0.1007	2.47562	0.1132
2.60061	0.1012	2.48396	0.1136
2.60895	0.1017	2.4923	0.1141
2.61729	0.1022	2.50064	0.1145
2.62564	0.1027	2.50898	0.1149
2.63398	0.1032	2.51732	0.1152
2.64232	0.1036	2.52566	0.1156
2.65066	0.104	2.534	0.1159
2.65901	0.1045	2.54234	0.1164
2.66735	0.1048	2.55068	0.1167
2.67569	0.1053	2.55902	0.117
2.68404	0.1056	2.56736	0.1173
2.69238	0.1059	2.5757	0.1177
2.70072	0.1063	2.58404	0.118
2.70906	0.1066	2.59238	0.1183
2.71741	0.107	2.60072	0.1187
2.72575	0.1072	2.60906	0.1189
2.73409	0.1075	2.6174	0.1192
2.74243	0.1078	2.62574	0.1194
2.75078	0.108	2.63408	0.1197
2.75912	0.1083	2.64242	0.12
2.76746	0.1085	2.65076	0.1202
2.7758	0.1088	2.65911	0.1205
2.78415	0.109	2.66745	0.1207
2.79249	0.1093	2.67579	0.121
2.80083	0.1094	2.68413	0.1212
2.80917	0.1097	2.69247	0.1214
2.81751	0.1099	2.70081	0.1217
2.82586	0.11	2.70915	0.1219
2.8342	0.1102	2.71749	0.1221
2.84254	0.1104	2.72583	0.1224
2.85088	0.1106	2.73417	0.1225
2.85923	0.1108	2.74251	0.1227
2.86757	0.1109	2.75085	0.123
2.87591	0.1111	2.75919	0.1232
2.88425	0.1113	2.76753	0.1233
2.8926	0.1114	2.77587	0.1235
2.90094	0.1116	2.78421	0.1236
2.90928	0.1117	2.79255	0.1238
2.91762	0.1119	2.80089	0.124
2.92596	0.1121	2.80923	0.1241
2.93431	0.1121	2.81757	0.1243
2.94265	0.1123	2.82591	0.1244
2.95099	0.1124	2.83425	0.1245
2.95933	0.1126	2.84259	0.1247
2.96768	0.1127	2.85093	0.1249
2.97602	0.1128	2.85927	0.125
2.98436	0.113	2.86761	0.1251
2.9927	0.113	2.87596	0.1252
2.99991	0.1132	2.8843	0.1254
2.99991	0.0938	2.89264	0.1255
2.99993	0.0938	2.90098	0.1256
3.00102	0.0838	2.90932	0.1257
3.00778	0.0738	2.91766	0.1258
3.00825	0.0734	2.926	0.126
3.01659	0.0669	2.93434	0.1261
3.02493	0.0614	2.94268	0.1262
3.03327	0.0562	2.95102	0.1263
3.04162	0.0514	2.95936	0.1264
3.04996	0.0468	2.9677	0.1264
3.0583	0.0424	2.97604	0.1266
3.06664	0.038	2.98438	0.1267
3.07498	0.0338	2.99272	0.1268
3.08333	0.0296	3.00023	0.1269
3.09167	0.0256	3.00023	0.0991
3.10001	0.0216	3.00051	0.0991
3.10835	0.0177	3.00273	0.0885
3.11669	0.0139	3.0069	0.078
3.12504	0.0103	3.00857	0.0745
3.13338	0.0068	3.01385	0.0644
3.14172	0.0032	3.01691	0.0589
3.15006	0	3.02302	0.0487
3.1584	-0.004	3.02525	0.0452
3.16675	-0.0073	3.03192	0.0349
3.17509	-0.0103	3.03359	0.0325
3.18343	-0.0133	3.04082	0.0223
3.19177	-0.0162	3.04193	0.0208
3.20011	-0.019	3.04999	0.0105
3.20845	-0.0217	3.05027	0.0103
3.2168	-0.0243	3.05722	0
3.22514	-0.0268	3.05861	-0.0029
3.23348	-0.0293	3.06695	-0.0113
3.24182	-0.0316	3.07529	-0.0188
3.25016	-0.0339	3.08363	-0.0256
3.25851	-0.0361	3.09197	-0.0317
3.26685	-0.0382	3.10031	-0.0371
3.27519	-0.0403	3.10865	-0.0422
3.28353	-0.0423	3.11699	-0.0467
3.29187	-0.0443	3.12533	-0.0509
3.30021	-0.0461	3.13367	-0.0547
3.30856	-0.0479	3.14201	-0.0583
3.3169	-0.0496	3.15035	-0.0615
3.32524	-0.0513	3.15869	-0.0646
3.33358	-0.053	3.16703	-0.0674
3.34192	-0.0545	3.17537	-0.0701
3.35027	-0.0561	3.18371	-0.0725
3.35861	-0.0576	3.19205	-0.0749
3.36695	-0.059	3.20039	-0.0771
3.37529	-0.0604	3.20873	-0.0792
3.38363	-0.0618	3.21707	-0.0812
3.39197	-0.063	3.2254	-0.0829
3.40032	-0.0642	3.23374	-0.0847
3.40866	-0.0655	3.24208	-0.0863
3.417	-0.0667	3.25042	-0.0879
3.42534	-0.0679	3.25876	-0.0893
3.43368	-0.069	3.2671	-0.0907
3.44202	-0.0701	3.27544	-0.0919
3.45037	-0.0711	3.28378	-0.0933
3.45871	-0.0721	3.29212	-0.0944
3.46705	-0.0732	3.30046	-0.0956
3.47539	-0.0741	3.3088	-0.0966
3.48373	-0.075	3.31714	-0.0977
3.49207	-0.076	3.32548	-0.0986
3.50042	-0.0769	3.33382	-0.0996
3.50876	-0.0777	3.34216	-0.1005
3.5171	-0.0785	3.3505	-0.1014
3.52544	-0.0793	3.35884	-0.1022
3.53378	-0.08	3.36718	-0.1031
3.54212	-0.0808	3.37552	-0.1039
3.55047	-0.0815	3.38386	-0.1046
3.55881	-0.0823	3.3922	-0.1054
3.56715	-0.0829	3.40054	-0.1062
3.57549	-0.0835	3.40888	-0.1069
3.58383	-0.0843	3.41722	-0.1076
3.59217	-0.0848	3.42556	-0.1083
3.60052	-0.0854	3.4339	-0.1089
3.60886	-0.086	3.44224	-0.1096
3.6172	-0.0866	3.45058	-0.1101
3.62554	-0.0872	3.45892	-0.1108
3.63388	-0.0877	3.46726	-0.1113
3.64223	-0.0882	3.4756	-0.1118
3.65057	-0.0887	3.48394	-0.1125
3.65891	-0.0892	3.49228	-0.113
3.66725	-0.0896	3.50062	-0.1135
3.67559	-0.0901	3.50896	-0.114
3.68393	-0.0905	3.5173	-0.1145
3.69227	-0.0909	3.52564	-0.115
3.70062	-0.0914	3.53398	-0.1154
3.70896	-0.0917	3.54232	-0.1158
3.7173	-0.0922	3.55066	-0.1163
3.72564	-0.0925	3.559	-0.1167
3.73398	-0.0929	3.56734	-0.1171
3.74232	-0.0932	3.57568	-0.1175
3.75067	-0.0936	3.58402	-0.118
3.75901	-0.0939	3.59236	-0.1183
3.76735	-0.0942	3.6007	-0.1187
3.77569	-0.0945	3.60904	-0.119
3.78403	-0.0948	3.61738	-0.1194
3.79237	-0.0951	3.62572	-0.1197
3.80072	-0.0953	3.63406	-0.12
3.80906	-0.0956	3.6424	-0.1203
3.8174	-0.0959	3.65074	-0.1206
3.82574	-0.0961	3.65908	-0.121
3.83408	-0.0963	3.66742	-0.1212
3.84242	-0.0965	3.67576	-0.1214
3.85077	-0.0968	3.6841	-0.1217
3.85911	-0.097	3.69244	-0.1219
3.86745	-0.0972	3.70078	-0.1222
3.87579	-0.0973	3.70912	-0.1224
3.88413	-0.0975	3.71746	-0.1226
3.89247	-0.0977	3.7258	-0.1228
3.90082	-0.0979	3.73414	-0.1231
3.90916	-0.0981	3.74248	-0.1233
3.9175	-0.0982	3.75082	-0.1235
3.92584	-0.0984	3.75916	-0.1236
3.93418	-0.0986	3.7675	-0.1238
3.94252	-0.0987	3.77584	-0.124
3.95087	-0.0988	3.78418	-0.1242
3.95921	-0.099	3.79252	-0.1243
3.96755	-0.0991	3.80086	-0.1245
3.97589	-0.0993	3.8092	-0.1246
3.98423	-0.0994	3.81754	-0.1248
3.99257	-0.0995	3.82588	-0.1249
3.99989	-0.0997	3.83422	-0.1251
3.99989	-0.0818	3.84256	-0.1252
3.99992	-0.0818	3.8509	-0.1253
4.00161	-0.0718	3.85924	-0.1254
4.00823	-0.0647	3.86758	-0.1256
4.01657	-0.0587	3.87592	-0.1257
4.02491	-0.0535	3.88426	-0.1258
4.03326	-0.0486	3.8926	-0.1259
4.0416	-0.044	3.90094	-0.126
4.04994	-0.0396	3.90928	-0.1261
4.05828	-0.0353	3.91762	-0.1262
4.06663	-0.0312	3.92596	-0.1263
4.07497	-0.0271	3.9343	-0.1264
4.08331	-0.0231	3.94264	-0.1265
4.09165	-0.0192	3.95098	-0.1266
4.1	-0.0153	3.95932	-0.1267
4.10834	-0.0116	3.96766	-0.1268
4.11668	-0.0079	3.976	-0.1269
4.12502	-0.0044	3.98434	-0.127
4.13336	0	3.99268	-0.127
4.14171	0.0044	4.00046	-0.1272
4.15005	0.0077	4.00046	-0.1004
4.15839	0.011	4.00074	-0.1004
4.16673	0.0141	4.00296	-0.0902
4.17508	0.0171	4.00713	-0.08
4.18342	0.0202	4.0088	-0.0765
4.19176	0.023	4.01436	-0.0663
4.2001	0.0258	4.01714	-0.0614
4.20845	0.0286	4.02326	-0.0514
4.21679	0.0312	4.02548	-0.048
4.22513	0.0338	4.03216	-0.038
4.23347	0.0363	4.03382	-0.0357
4.24181	0.0388	4.04105	-0.0257
4.25016	0.0411	4.04216	-0.0243
4.2585	0.0434	4.05023	-0.0143
4.26684	0.0457	4.05051	-0.0139
4.27518	0.0478	4.05885	-0.0045
4.28353	0.0499	4.06468	0.0056
4.29187	0.052	4.06719	0.0081
4.30021	0.054	4.07553	0.0158
4.30855	0.0559	4.08387	0.0227
4.3169	0.0577	4.09221	0.029
4.32524	0.0596	4.10055	0.0348
4.33358	0.0613	4.10889	0.0399
4.34192	0.063	4.11723	0.0446
4.35026	0.0647	4.12557	0.0489
4.35861	0.0663	4.13391	0.0528
4.36695	0.0679	4.14225	0.0565
4.37529	0.0694	4.15059	0.0598
4.38363	0.0709	4.15893	0.0629
4.39198	0.0723	4.16728	0.0658
4.40032	0.0737	4.17562	0.0684
4.40866	0.075	4.18396	0.0709
4.417	0.0763	4.1923	0.0732
4.42535	0.0776	4.20064	0.0753
4.43369	0.0788	4.20898	0.0773
4.44203	0.0801	4.21732	0.0792
4.45037	0.0812	4.22566	0.0809
4.45872	0.0824	4.234	0.0826
4.46706	0.0835	4.24234	0.0841
4.4754	0.0846	4.25068	0.0855
4.48374	0.0856	4.25902	0.087
4.49208	0.0867	4.26736	0.0882
4.50043	0.0877	4.2757	0.0895
4.50877	0.0886	4.28405	0.0906
4.51711	0.0895	4.29239	0.0917
4.52545	0.0904	4.30073	0.0927
4.5338	0.0913	4.30907	0.0938
4.54214	0.0923	4.31741	0.0946
4.55048	0.0931	4.32575	0.0956
4.55882	0.0939	4.33409	0.0965
4.56717	0.0946	4.34243	0.0973
4.57551	0.0954	4.35077	0.0981
4.58385	0.0962	4.35911	0.0988
4.59219	0.0969	4.36745	0.0996
4.60054	0.0976	4.37579	0.1003
4.60888	0.0983	4.38413	0.1011
4.61722	0.099	4.39247	0.1017
4.62556	0.0996	4.40081	0.1024
4.63391	0.1003	4.40915	0.103
4.64225	0.1009	4.4175	0.1037
4.65059	0.1015	4.42584	0.1042
4.65894	0.1021	4.43418	0.1048
4.66728	0.1027	4.44252	0.1054
4.67562	0.1032	4.45086	0.1059
4.68396	0.1037	4.4592	0.1065
4.69231	0.1043	4.46754	0.107
4.70065	0.1048	4.47588	0.1076
4.70899	0.1053	4.48422	0.1081
4.71733	0.1057	4.49256	0.1086
4.72568	0.1062	4.5009	0.1091
4.73402	0.1067	4.50924	0.1096
4.74236	0.1071	4.51758	0.1101
4.7507	0.1075	4.52592	0.1106
4.75905	0.1079	4.53426	0.1111
4.76739	0.1083	4.5426	0.1116
4.77573	0.1087	4.55094	0.112
4.78408	0.109	4.55928	0.1124
4.79242	0.1093	4.56762	0.1128
4.80076	0.1096	4.57596	0.1133
4.8091	0.11	4.58431	0.1137
4.81745	0.1103	4.59265	0.1141
4.82579	0.1105	4.60099	0.1145
4.83413	0.1108	4.60933	0.115
4.84247	0.1111	4.61767	0.1153
4.85082	0.1113	4.62601	0.1158
4.85916	0.1116	4.63435	0.1161
4.8675	0.1119	4.64269	0.1165
4.87585	0.1121	4.65103	0.1168
4.88419	0.1123	4.65937	0.1172
4.89253	0.1125	4.66771	0.1175
4.90087	0.1128	4.67605	0.1179
4.90922	0.1129	4.68439	0.1183
4.91756	0.1131	4.69273	0.1186
4.9259	0.1133	4.70107	0.119
4.93425	0.1134	4.70941	0.1194
4.94259	0.1136	4.71775	0.1197
4.95093	0.1137	4.72609	0.1201
4.95927	0.114	4.73443	0.1203
4.96762	0.1141	4.74277	0.1207
4.97596	0.1142	4.75111	0.121
4.9843	0.1143	4.75945	0.1214
4.99265	0.1145	4.7678	0.1217
4.99985	0.1146	4.77614	0.122
4.99985	0.0954	4.78448	0.1223
4.99988	0.0954	4.79282	0.1226
5.00124	0.0854	4.80116	0.1228
5.00819	0.0765	4.8095	0.1232
5.01653	0.0702	4.81784	0.1234
5.02488	0.0647	4.82618	0.1237
5.03322	0.0597	4.83452	0.124
5.04156	0.0551	4.84286	0.1243
5.0499	0.0506	4.8512	0.1245
5.05824	0.0462	4.85954	0.1247
5.06659	0.042	4.86788	0.125
5.07493	0.0379	4.87622	0.1253
5.08327	0.0338	4.88456	0.1255
5.09161	0.0297	4.8929	0.1257
5.09996	0.0259	4.90124	0.1259
5.1083	0.022	4.90958	0.1261
5.11664	0.0183	4.91792	0.1264
5.12498	0.0147	4.92626	0.1266
5.13333	0.0111	4.9346	0.1268
5.14167	0.0076	4.94294	0.1269
5.15001	0.0042	4.95128	0.1271
5.15835	0	4.95963	0.1272
5.16669	-0.0029	4.96797	0.1274
5.17504	-0.0059	4.97631	0.1276
5.18338	-0.009	4.98465	0.1277
5.19172	-0.0118	4.99299	0.1279
5.20006	-0.0146	5.00049	0.1281
5.20841	-0.0173	5.00049	0.0998
5.21675	-0.0199	5.00077	0.0998
5.22509	-0.0225	5.003	0.0896
5.23343	-0.0249	5.00717	0.0794
5.24177	-0.0273	5.00883	0.0759
5.25012	-0.0297	5.01439	0.0657
5.25846	-0.0318	5.01717	0.0608
5.2668	-0.034	5.02329	0.0508
5.27514	-0.0361	5.02551	0.0473
5.28349	-0.0381	5.03219	0.0373
5.29183	-0.0401	5.03385	0.0349
5.30017	-0.0419	5.04136	0.0246
5.30851	-0.0438	5.04219	0.0235
5.31685	-0.0456	5.05026	0.0135
5.3252	-0.0473	5.05053	0.0131
5.33354	-0.049	5.05887	0.0038
5.34188	-0.0506	5.06527	-0.0063
5.35022	-0.0521	5.06721	-0.0082
5.35857	-0.0536	5.07555	-0.0157
5.36691	-0.0552	5.08389	-0.0224
5.37525	-0.0566	5.09223	-0.0283
5.38359	-0.0579	5.10057	-0.0338
5.39193	-0.0593	5.10891	-0.0388
5.40028	-0.0606	5.11725	-0.0432
5.40862	-0.0619	5.12559	-0.0473
5.41696	-0.0631	5.13393	-0.0511
5.4253	-0.0642	5.14227	-0.0546
5.43365	-0.0654	5.15061	-0.0578
5.44199	-0.0666	5.15895	-0.0608
5.45033	-0.0676	5.16729	-0.0636
5.45867	-0.0686	5.17563	-0.0662
5.46701	-0.0697	5.18397	-0.0687
5.47536	-0.0707	5.19231	-0.0709
5.4837	-0.0717	5.20065	-0.0731
5.49204	-0.0727	5.20899	-0.0751
5.50038	-0.0735	5.21733	-0.0769
5.50873	-0.0745	5.22567	-0.0787
5.51707	-0.0753	5.23401	-0.0805
5.52541	-0.0762	5.24235	-0.0821
5.53375	-0.077	5.25069	-0.0835
5.54209	-0.0779	5.25903	-0.085
5.55044	-0.0787	5.26737	-0.0863
5.55878	-0.0794	5.27571	-0.0876
5.56712	-0.0802	5.28405	-0.0888
5.57546	-0.0809	5.29239	-0.09
5.58381	-0.0816	5.30073	-0.0911
5.59215	-0.0824	5.30907	-0.0922
5.60049	-0.083	5.31741	-0.0932
5.60883	-0.0837	5.32575	-0.0941
5.61718	-0.0843	5.33408	-0.0951
5.62552	-0.085	5.34242	-0.096
5.63386	-0.0856	5.35076	-0.0968
5.6422	-0.0862	5.3591	-0.0976
5.65054	-0.0868	5.36744	-0.0985
5.65889	-0.0874	5.37578	-0.0992
5.66723	-0.088	5.38412	-0.1
5.67557	-0.0885	5.39246	-0.1007
5.68391	-0.089	5.4008	-0.1014
5.69226	-0.0896	5.40914	-0.102
5.7006	-0.09	5.41748	-0.1027
5.70894	-0.0906	5.42582	-0.1034
5.71728	-0.0911	5.43416	-0.104
5.72562	-0.0915	5.4425	-0.1046
5.73397	-0.092	5.45084	-0.1053
5.74231	-0.0924	5.45918	-0.1059
5.75065	-0.0929	5.46752	-0.1065
5.75899	-0.0933	5.47586	-0.1071
5.76734	-0.0938	5.4842	-0.1076
5.77568	-0.0942	5.49254	-0.1082
5.78402	-0.0945	5.50088	-0.1087
5.79236	-0.0949	5.50922	-0.1093
5.8007	-0.0953	5.51756	-0.1098
5.80905	-0.0957	5.5259	-0.1103
5.81739	-0.096	5.53424	-0.1109
5.82573	-0.0964	5.54258	-0.1113
5.83407	-0.0967	5.55091	-0.1119
5.84242	-0.097	5.55925	-0.1124
5.85076	-0.0973	5.56759	-0.1128
5.8591	-0.0976	5.57593	-0.1133
5.86744	-0.0979	5.58427	-0.1139
5.87578	-0.0981	5.59261	-0.1142
5.88413	-0.0984	5.60095	-0.1148
5.89247	-0.0987	5.60929	-0.1152
5.90081	-0.0989	5.61763	-0.1156
5.90915	-0.0991	5.62597	-0.116
5.91749	-0.0994	5.63431	-0.1164
5.92584	-0.0996	5.64265	-0.1168
5.93418	-0.0999	5.65099	-0.1173
5.94252	-0.1	5.65933	-0.1176
5.95086	-0.1002	5.66767	-0.1181
5.95921	-0.1004	5.67601	-0.1185
5.96755	-0.1006	5.68435	-0.1189
5.97589	-0.1007	5.69269	-0.1192
5.98423	-0.101	5.70103	-0.1195
5.99258	-0.1011	5.70937	-0.12
5.99981	-0.1012	5.71771	-0.1202
5.99981	-0.0833	5.72605	-0.1206
5.99983	-0.0833	5.73439	-0.121
6.00203	-0.0733	5.74273	-0.1213
6.00815	-0.0673	5.75107	-0.1217
6.01649	-0.0614	5.75941	-0.122
6.02483	-0.0563	5.76775	-0.1223
6.03318	-0.0516	5.77608	-0.1226
6.04152	-0.0471	5.78442	-0.1229
6.04986	-0.0428	5.79276	-0.1231
6.05821	-0.0385	5.8011	-0.1235
6.06655	-0.0344	5.80944	-0.1237
6.07489	-0.0304	5.81778	-0.124
6.08323	-0.0266	5.82612	-0.1243
6.09158	-0.0226	5.83446	-0.1245
6.09992	-0.0189	5.8428	-0.1247
6.10826	-0.0152	5.85114	-0.1249
6.11661	-0.0116	5.85948	-0.1252
6.12495	-0.0081	5.86782	-0.1255
6.13329	-0.0046	5.87616	-0.1257
6.14164	0	5.8845	-0.1259
6.14998	0.0039	5.89284	-0.1261
6.15832	0.0071	5.90118	-0.1263
6.16666	0.0102	5.90952	-0.1264
6.17501	0.0133	5.91786	-0.1266
6.18335	0.0162	5.9262	-0.1268
6.19169	0.0191	5.93454	-0.1269
6.20003	0.0219	5.94288	-0.1271
6.20838	0.0246	5.95122	-0.1272
6.21672	0.0273	5.95956	-0.1274
6.22506	0.0298	5.9679	-0.1275
6.23341	0.0323	5.97623	-0.1277
6.24175	0.0346	5.98457	-0.1277
6.25009	0.0371	5.99291	-0.128
6.25843	0.0393	6.0007	-0.1281
6.26678	0.0416	6.0007	-0.101
6.27512	0.0437	6.00097	-0.101
6.28346	0.0458	6.00348	-0.0905
6.2918	0.0478	6.00793	-0.0801
6.30015	0.0498	6.00904	-0.0779
6.30849	0.0517	6.0146	-0.0678
6.31683	0.0536	6.01738	-0.0631
6.32517	0.0554	6.02377	-0.0529
6.33352	0.0572	6.02572	-0.05
6.34186	0.0589	6.03267	-0.0399
6.3502	0.0606	6.03406	-0.038
6.35855	0.0622	6.04157	-0.028
6.36689	0.0637	6.0424	-0.0269
6.37523	0.0653	6.05074	-0.0168
6.38357	0.0668	6.05908	-0.0075
6.39192	0.0682	6.06492	0.0025
6.40026	0.0696	6.06742	0.005
6.4086	0.071	6.07576	0.0126
6.41694	0.0723	6.0841	0.0194
6.42529	0.0736	6.09244	0.0257
6.43363	0.0748	6.10078	0.0312
6.44197	0.076	6.10912	0.0364
6.45031	0.0771	6.11747	0.0411
6.45866	0.0783	6.12581	0.0454
6.467	0.0795	6.13415	0.0492
6.47534	0.0806	6.14249	0.0528
6.48368	0.0816	6.15083	0.0561
6.49203	0.0826	6.15917	0.0592
6.50037	0.0837	6.16751	0.062
6.50871	0.0847	6.17585	0.0646
6.51705	0.0856	6.18419	0.0671
6.5254	0.0865	6.19253	0.0692
6.53374	0.0875	6.20087	0.0714
6.54208	0.0884	6.20921	0.0734
6.55042	0.0893	6.21755	0.0752
6.55877	0.0902	6.22589	0.0769
6.56711	0.091	6.23423	0.0786
6.57545	0.0918	6.24257	0.0801
6.58379	0.0926	6.25091	0.0816
6.59214	0.0934	6.25925	0.0829
6.60048	0.0942	6.26759	0.0842
6.60882	0.095	6.27593	0.0855
6.61716	0.0957	6.28427	0.0866
6.62551	0.0964	6.29261	0.0878
6.63385	0.0972	6.30095	0.0888
6.64219	0.0978	6.30929	0.0897
6.65054	0.0985	6.31763	0.0907
6.65888	0.0992	6.32597	0.0916
6.66722	0.0998	6.33431	0.0925
6.67556	0.1004	6.34265	0.0934
6.68391	0.1012	6.35099	0.0941
6.69225	0.1016	6.35933	0.0948
6.70059	0.1022	6.36767	0.0956
6.70893	0.1029	6.37601	0.0964
6.71727	0.1034	6.38435	0.097
6.72562	0.104	6.39269	0.0977
6.73396	0.1045	6.40104	0.0984
6.7423	0.105	6.40938	0.099
6.75064	0.1056	6.41772	0.0996
6.75899	0.106	6.42606	0.1002
6.76733	0.1065	6.4344	0.1008
6.77567	0.107	6.44274	0.1014
6.78401	0.1075	6.45108	0.102
6.79236	0.1079	6.45942	0.1025
6.8007	0.1083	6.46776	0.103
6.80904	0.1088	6.4761	0.1035
6.81738	0.1092	6.48444	0.1041
6.82573	0.1095	6.49278	0.1047
6.83407	0.1099	6.50112	0.1051
6.84241	0.1103	6.50946	0.1056
6.85075	0.1106	6.5178	0.1061
6.85909	0.111	6.52614	0.1066
6.86744	0.1113	6.53448	0.1071
6.87578	0.1116	6.54282	0.1076
6.88412	0.112	6.55116	0.1081
6.89246	0.1122	6.5595	0.1086
6.90081	0.1125	6.56784	0.109
6.90915	0.1127	6.57618	0.1095
6.91749	0.1129	6.58452	0.11
6.92583	0.1132	6.59286	0.1104
6.93418	0.1135	6.6012	0.1109
6.94252	0.1137	6.60954	0.1113
6.95086	0.1139	6.61788	0.1118
6.9592	0.1141	6.62623	0.1122
6.96755	0.1143	6.63457	0.1126
6.97589	0.1145	6.64291	0.1131
6.98423	0.1146	6.65125	0.1135
6.99257	0.1148	6.65959	0.1139
6.99977	0.115	6.66793	0.1143
6.99977	0.0961	6.67627	0.1147
6.9998	0.0961	6.68461	0.1152
7.00147	0.0861	6.69295	0.1156
7.00812	0.0784	6.70129	0.116
7.01646	0.0722	6.70963	0.1164
7.0248	0.0669	6.71797	0.1168
7.03314	0.0621	6.72631	0.1172
7.04149	0.0574	6.73465	0.1176
7.04983	0.053	6.74299	0.118
7.05817	0.0487	6.75133	0.1184
7.06651	0.0447	6.75967	0.1188
7.07485	0.0406	6.76801	0.1192
7.08319	0.0366	6.77635	0.1195
7.09154	0.0326	6.78469	0.12
7.09988	0.0287	6.79303	0.1204
7.10822	0.0251	6.80137	0.1207
7.11656	0.0212	6.80971	0.1211
7.1249	0.0176	6.81805	0.1215
7.13325	0.0142	6.82639	0.1219
7.14159	0.0107	6.83473	0.1223
7.14993	0.0074	6.84307	0.1226
7.15827	0.0041	6.85141	0.123
7.16661	0	6.85975	0.1234
7.17496	-0.0028	6.8681	0.1237
7.1833	-0.0058	6.87644	0.1241
7.19164	-0.0086	6.88478	0.1245
7.19998	-0.0114	6.89312	0.1248
7.20832	-0.0142	6.90146	0.1251
7.21667	-0.0167	6.9098	0.1254
7.22501	-0.0193	6.91814	0.1257
7.23335	-0.0217	6.92648	0.1261
7.24169	-0.0242	6.93482	0.1263
7.25003	-0.0264	6.94316	0.1266
7.25838	-0.0287	6.9515	0.1269
7.26672	-0.0309	6.95984	0.1271
7.27506	-0.033	6.96818	0.1274
7.2834	-0.0351	6.97652	0.1276
7.29174	-0.0369	6.98486	0.1278
7.30008	-0.0389	6.9932	0.128
7.30843	-0.0407	7.00071	0.1283
7.31677	-0.0425	7.00071	0.1
7.32511	-0.0443	7.00099	0.1
7.33345	-0.0459	7.00349	0.0894
7.34179	-0.0476	7.00794	0.079
7.35014	-0.0492	7.00905	0.0767
7.35848	-0.0507	7.01461	0.0665
7.36682	-0.0522	7.01739	0.0618
7.37516	-0.0536	7.02379	0.0516
7.3835	-0.055	7.02573	0.0487
7.39184	-0.0564	7.03268	0.0385
7.40019	-0.0577	7.03407	0.0365
7.40853	-0.059	7.04158	0.0264
7.41687	-0.0602	7.04241	0.0253
7.42521	-0.0614	7.05075	0.015
7.43355	-0.0625	7.05909	0.0059
7.4419	-0.0637	7.06549	-0.0041
7.45024	-0.0648	7.06743	-0.006
7.45858	-0.0659	7.07577	-0.0133
7.46692	-0.0669	7.08411	-0.02
7.47526	-0.068	7.09245	-0.026
7.48361	-0.0689	7.10079	-0.0314
7.49195	-0.0699	7.10913	-0.0363
7.50029	-0.0708	7.11747	-0.0407
7.50863	-0.0717	7.12581	-0.0448
7.51697	-0.0726	7.13415	-0.0485
7.52531	-0.0735	7.14249	-0.0519
7.53366	-0.0744	7.15083	-0.0551
7.542	-0.0752	7.15917	-0.058
7.55034	-0.076	7.16751	-0.0608
7.55868	-0.0768	7.17585	-0.0633
7.56702	-0.0776	7.18419	-0.0657
7.57537	-0.0783	7.19253	-0.0679
7.58371	-0.0791	7.20087	-0.0701
7.59205	-0.0798	7.20921	-0.072
7.60039	-0.0805	7.21755	-0.0739
7.60873	-0.0812	7.22589	-0.0756
7.61708	-0.0819	7.23423	-0.0773
7.62542	-0.0826	7.24257	-0.0788
7.63376	-0.0833	7.25091	-0.0804
7.6421	-0.0839	7.25925	-0.0818
7.65044	-0.0846	7.26759	-0.0831
7.65879	-0.0852	7.27593	-0.0844
7.66713	-0.0857	7.28427	-0.0856
7.67547	-0.0864	7.29261	-0.0867
7.68381	-0.0869	7.30095	-0.0878
7.69215	-0.0875	7.30929	-0.0889
7.7005	-0.088	7.31763	-0.0899
7.70884	-0.0886	7.32597	-0.0909
7.71718	-0.0891	7.33431	-0.0918
7.72552	-0.0896	7.34265	-0.0927
7.73386	-0.0901	7.35099	-0.0935
7.74221	-0.0907	7.35933	-0.0943
7.75055	-0.0912	7.36767	-0.0951
7.75889	-0.0917	7.37601	-0.0959
7.76723	-0.0922	7.38435	-0.0966
7.77557	-0.0926	7.39269	-0.0972
7.78392	-0.093	7.40103	-0.0981
7.79226	-0.0935	7.40937	-0.0987
7.8006	-0.094	7.41771	-0.0993
7.80894	-0.0944	7.42605	-0.1
7.81728	-0.0948	7.43439	-0.1005
7.82563	-0.0953	7.44273	-0.1012
7.83397	-0.0956	7.45107	-0.1018
7.84231	-0.0961	7.45941	-0.1024
7.85065	-0.0965	7.46775	-0.1029
7.85899	-0.0969	7.47609	-0.1036
7.86734	-0.0972	7.48443	-0.104
7.87568	-0.0975	7.49277	-0.1046
7.88402	-0.0979	7.50111	-0.1052
7.89236	-0.0982	7.50945	-0.1057
7.9007	-0.0986	7.51779	-0.1062
7.90905	-0.0988	7.52613	-0.1068
7.91739	-0.0991	7.53447	-0.1072
7.92573	-0.0994	7.54281	-0.1078
7.93407	-0.0997	7.55115	-0.1083
7.94241	-0.1	7.55949	-0.1088
7.95076	-0.1002	7.56783	-0.1092
7.9591	-0.1004	7.57617	-0.1098
7.96744	-0.1007	7.58451	-0.1103
7.97578	-0.1009	7.59285	-0.1107
7.98413	-0.1011	7.60119	-0.1112
7.99247	-0.1013	7.60953	-0.1117
7.99975	-0.1015	7.61787	-0.1121
7.99975	-0.0844	7.62621	-0.1126
7.99978	-0.0844	7.63455	-0.113
8.00212	-0.0744	7.64289	-0.1135
8.0081	-0.0688	7.65123	-0.1139
8.01644	-0.0631	7.65957	-0.1144
8.02478	-0.0581	7.66791	-0.1149
8.03312	-0.0534	7.67625	-0.1153
8.04147	-0.049	7.68459	-0.1157
8.04981	-0.0447	7.69293	-0.1161
8.05815	-0.0406	7.70127	-0.1166
8.06649	-0.0366	7.70961	-0.117
8.07484	-0.0326	7.71795	-0.1174
8.08318	-0.0287	7.72629	-0.1179
8.09152	-0.0249	7.73463	-0.1182
8.09987	-0.0212	7.74297	-0.1186
8.10821	-0.0176	7.75131	-0.119
8.11655	-0.014	7.75965	-0.1194
8.12489	-0.0106	7.76799	-0.1198
8.13324	-0.0071	7.77633	-0.1203
8.14158	-0.0038	7.78467	-0.1206
8.14992	0	7.79301	-0.121
8.15826	0.0045	7.80135	-0.1214
8.16661	0.0075	7.80969	-0.1217
8.17495	0.0106	7.81803	-0.1221
8.18329	0.0135	7.82637	-0.1225
8.19164	0.0163	7.83471	-0.1228
8.19998	0.0191	7.84305	-0.1231
8.20832	0.0217	7.85139	-0.1234
8.21666	0.0244	7.85973	-0.1238
8.22501	0.0269	7.86807	-0.1242
8.23335	0.0294	7.87641	-0.1244
8.24169	0.0318	7.88475	-0.1248
8.25003	0.0342	7.89309	-0.1251
8.25838	0.0364	7.90143	-0.1254
8.26672	0.0386	7.90977	-0.1256
8.27506	0.0408	7.91811	-0.1259
8.28341	0.0429	7.92645	-0.1261
8.29175	0.0449	7.93479	-0.1264
8.30009	0.0469	7.94313	-0.1267
8.30843	0.0488	7.95147	-0.1269
8.31678	0.0506	7.95981	-0.1271
8.32512	0.0524	7.96815	-0.1273
8.33346	0.0542	7.97649	-0.1275
8.3418	0.0559	7.98483	-0.1277
8.35015	0.0576	7.99317	-0.1279
8.35849	0.0592	8.00067	-0.128
8.36683	0.0608	8.00067	-0.1012
8.37517	0.0623	8.00095	-0.1012
8.38352	0.0637	8.00345	-0.091
8.39186	0.0652	8.0079	-0.0809
8.4002	0.0666	8.00901	-0.0787
8.40854	0.068	8.01485	-0.0683
8.41689	0.0693	8.01735	-0.0642
8.42523	0.0706	8.02375	-0.0542
8.43357	0.0718	8.0257	-0.0513
8.44192	0.073	8.03292	-0.0411
8.45026	0.0742	8.03404	-0.0396
8.4586	0.0754	8.04182	-0.0294
8.46694	0.0765	8.04238	-0.0287
8.47529	0.0776	8.05072	-0.0188
8.48363	0.0786	8.05906	-0.0097
8.49197	0.0797	8.0674	0.0026
8.50031	0.0807	8.07574	0.0101
8.50866	0.0817	8.08408	0.017
8.517	0.0827	8.09242	0.0231
8.52534	0.0837	8.10076	0.0288
8.53369	0.0846	8.1091	0.0338
8.54203	0.0855	8.11745	0.0384
8.55037	0.0864	8.12579	0.0427
8.55871	0.0873	8.13413	0.0466
8.56706	0.0881	8.14247	0.0501
8.5754	0.0889	8.15081	0.0534
8.58374	0.0898	8.15915	0.0564
8.59208	0.0906	8.16749	0.0592
8.60043	0.0914	8.17583	0.0618
8.60877	0.0922	8.18417	0.0642
8.61711	0.093	8.19251	0.0664
8.62545	0.0937	8.20085	0.0686
8.6338	0.0944	8.20919	0.0705
8.64214	0.0952	8.21753	0.0724
8.65048	0.0959	8.22587	0.0741
8.65883	0.0966	8.23421	0.0758
8.66717	0.0974	8.24255	0.0772
8.67551	0.098	8.2509	0.0787
8.68385	0.0988	8.25924	0.0801
8.6922	0.0994	8.26758	0.0813
8.70054	0.1	8.27592	0.0826
8.70888	0.1007	8.28426	0.0836
8.71723	0.1013	8.2926	0.0848
8.72557	0.102	8.30094	0.0858
8.73391	0.1026	8.30928	0.0868
8.74225	0.1032	8.31762	0.0877
8.7506	0.1038	8.32596	0.0887
8.75894	0.1043	8.3343	0.0895
8.76728	0.1049	8.34264	0.0903
8.77563	0.1055	8.35098	0.0912
8.78397	0.106	8.35932	0.0919
8.79231	0.1065	8.36766	0.0927
8.80065	0.1071	8.376	0.0934
8.809	0.1076	8.38435	0.0941
8.81734	0.108	8.39269	0.0948
8.82568	0.1086	8.40103	0.0954
8.83403	0.109	8.40937	0.0961
8.84237	0.1094	8.41771	0.0967
8.85071	0.1099	8.42605	0.0973
8.85905	0.1103	8.43439	0.0979
8.8674	0.1107	8.44273	0.0984
8.87574	0.1111	8.45107	0.099
8.88408	0.1115	8.45941	0.0996
8.89243	0.1119	8.46775	0.1001
8.90077	0.1122	8.47609	0.1007
8.90911	0.1126	8.48443	0.1012
8.91745	0.1129	8.49277	0.1017
8.9258	0.1132	8.50111	0.1022
8.93414	0.1135	8.50945	0.1027
8.94248	0.1139	8.51779	0.1032
8.95082	0.1141	8.52613	0.1038
8.95917	0.1143	8.53448	0.1042
8.96751	0.1147	8.54282	0.1047
8.97585	0.1149	8.55116	0.1052
8.9842	0.1151	8.5595	0.1056
8.99254	0.1154	8.56784	0.1061
8.99971	0.1155	8.57618	0.1065
8.99971	0.0966	8.58452	0.107
8.99974	0.0966	8.59286	0.1074
9.00171	0.0866	8.6012	0.1079
9.00806	0.0798	8.60954	0.1084
9.0164	0.0737	8.61788	0.1088
9.02474	0.0685	8.62622	0.1093
9.03308	0.0638	8.63456	0.1097
9.04142	0.0593	8.6429	0.1101
9.04977	0.0549	8.65124	0.1107
9.05811	0.0507	8.65958	0.1111
9.06645	0.0466	8.66792	0.1115
9.07479	0.0425	8.67626	0.112
9.08314	0.0386	8.6846	0.1124
9.09148	0.0347	8.69294	0.1128
9.09982	0.0309	8.70128	0.1133
9.10816	0.0272	8.70962	0.1138
9.1165	0.0235	8.71796	0.1141
9.12485	0.02	8.7263	0.1146
9.13319	0.0164	8.73464	0.115
9.14153	0.013	8.74298	0.1155
9.14987	0.0097	8.75132	0.1159
9.15822	0.0064	8.75966	0.1163
9.16656	0.0033	8.768	0.1168
9.1749	0	8.77634	0.1172
9.18324	-0.0034	8.78468	0.1176
9.19158	-0.0063	8.79302	0.1181
9.19993	-0.0091	8.80136	0.1185
9.20827	-0.0119	8.8097	0.119
9.21661	-0.0145	8.81804	0.1194
9.22495	-0.0171	8.82638	0.1198
9.2333	-0.0195	8.83472	0.1203
9.24164	-0.0219	8.84306	0.1208
9.24998	-0.0242	8.8514	0.1211
9.25832	-0.0265	8.85974	0.1216
9.26666	-0.0288	8.86808	0.122
9.27501	-0.0308	8.87642	0.1225
9.28335	-0.0329	8.88476	0.1229
9.29169	-0.0349	8.8931	0.1233
9.30003	-0.0368	8.90144	0.1238
9.30838	-0.0387	8.90978	0.1242
9.31672	-0.0405	8.91812	0.1246
9.32506	-0.0423	8.92646	0.125
9.3334	-0.0439	8.9348	0.1254
9.34174	-0.0456	8.94314	0.1257
9.35009	-0.0472	8.95148	0.1261
9.35843	-0.0487	8.95982	0.1264
9.36677	-0.0502	8.96816	0.1267
9.37511	-0.0517	8.9765	0.127
9.38345	-0.0531	8.98484	0.1273
9.3918	-0.0545	8.99318	0.1276
9.40014	-0.0558	9.00068	0.1278
9.40848	-0.0571	9.00068	0.1002
9.41682	-0.0584	9.00096	0.1002
9.42517	-0.0596	9.00346	0.0898
9.43351	-0.0608	9.00791	0.0795
9.44185	-0.0619	9.00902	0.0773
9.45019	-0.0631	9.01458	0.0672
9.45853	-0.0642	9.01736	0.0625
9.46688	-0.0653	9.02376	0.0525
9.47522	-0.0662	9.0257	0.0495
9.48356	-0.0673	9.03265	0.0395
9.4919	-0.0683	9.03404	0.0376
9.50024	-0.0692	9.04155	0.0276
9.50859	-0.0701	9.04238	0.0266
9.51693	-0.0711	9.05072	0.0165
9.52527	-0.072	9.05906	0.0074
9.53361	-0.0728	9.06573	-0.0028
9.54195	-0.0737	9.0674	-0.0044
9.5503	-0.0745	9.07574	-0.0117
9.55864	-0.0754	9.08408	-0.0183
9.56698	-0.0761	9.09242	-0.0243
9.57532	-0.0769	9.10076	-0.0296
9.58366	-0.0777	9.1091	-0.0345
9.59201	-0.0785	9.11744	-0.0388
9.60035	-0.0792	9.12578	-0.0429
9.60869	-0.0799	9.13412	-0.0465
9.61703	-0.0807	9.14246	-0.0499
9.62537	-0.0814	9.1508	-0.053
9.63372	-0.082	9.15913	-0.0559
9.64206	-0.0827	9.16747	-0.0586
9.6504	-0.0834	9.17581	-0.061
9.65874	-0.0841	9.18415	-0.0635
9.66708	-0.0847	9.19249	-0.0657
9.67542	-0.0853	9.20083	-0.0677
9.68377	-0.086	9.20917	-0.0696
9.69211	-0.0866	9.21751	-0.0716
9.70045	-0.0872	9.22585	-0.0732
9.70879	-0.0877	9.23419	-0.0749
9.71713	-0.0883	9.24253	-0.0764
9.72548	-0.0889	9.25087	-0.0778
9.73382	-0.0895	9.25921	-0.0793
9.74216	-0.09	9.26755	-0.0806
9.7505	-0.0906	9.27589	-0.0818
9.75884	-0.0911	9.28423	-0.0831
9.76719	-0.0916	9.29257	-0.0842
9.77553	-0.0922	9.30091	-0.0853
9.78387	-0.0927	9.30925	-0.0863
9.79221	-0.0932	9.31758	-0.0873
9.80055	-0.0936	9.32592	-0.0882
9.8089	-0.0942	9.33426	-0.0892
9.81724	-0.0947	9.3426	-0.09
9.82558	-0.0952	9.35094	-0.0909
9.83392	-0.0956	9.35928	-0.0916
9.84226	-0.0961	9.36762	-0.0925
9.85061	-0.0965	9.37596	-0.0932
9.85895	-0.0969	9.3843	-0.094
9.86729	-0.0973	9.39264	-0.0946
9.87563	-0.0977	9.40098	-0.0953
9.88397	-0.0982	9.40932	-0.096
9.89232	-0.0986	9.41766	-0.0966
9.90066	-0.099	9.426	-0.0973
9.909	-0.0993	9.43434	-0.0979
9.91734	-0.0997	9.44268	-0.0985
9.92568	-0.1001	9.45101	-0.0991
9.93403	-0.1004	9.45935	-0.0997
9.94237	-0.1007	9.46769	-0.1002
9.95071	-0.1011	9.47603	-0.1008
9.95905	-0.1014	9.48437	-0.1014
9.96739	-0.1017	9.49271	-0.1019
9.97574	-0.1019	9.50105	-0.1025
9.98408	-0.1023	9.50939	-0.103
9.99242	-0.1025	9.51773	-0.1035
9.99968	-0.1028	9.52607	-0.104
9.99968	-0.0848	9.53441	-0.1045
9.9997	-0.0848	9.54275	-0.105
10.0025	-0.0748	9.55109	-0.1054
10.008	-0.0699	9.55943	-0.106
10.0164	-0.0643	9.56777	-0.1065
10.0247	-0.0593	9.57611	-0.1069
10.033	-0.0548	9.58444	-0.1074
10.0414	-0.0503	9.59278	-0.1079
10.0497	-0.0461	9.60112	-0.1084
10.0581	-0.042	9.60946	-0.1089
10.0664	-0.0381	9.6178	-0.1093
10.0748	-0.0341	9.62614	-0.1099
10.0831	-0.0303	9.63448	-0.1103
10.0915	-0.0266	9.64282	-0.1107
10.0998	-0.0228	9.65116	-0.1112
10.1081	-0.0193	9.6595	-0.1117
10.1165	-0.0157	9.66784	-0.1122
10.1248	-0.0122	9.67618	-0.1126
10.1332	-0.0088	9.68452	-0.1131
10.1415	-0.0056	9.69286	-0.1135
10.1498	0	9.7012	-0.114
10.1582	0.0027	9.70954	-0.1143
10.1665	0.0057	9.71787	-0.1148
10.1749	0.0087	9.72621	-0.1153
10.1832	0.0116	9.73455	-0.1157
10.1915	0.0144	9.74289	-0.1161
10.1999	0.0172	9.75123	-0.1165
10.2082	0.0199	9.75957	-0.117
10.2166	0.0225	9.76791	-0.1174
10.2249	0.0251	9.77625	-0.1179
10.2333	0.0275	9.78459	-0.1183
10.2416	0.03	9.79293	-0.1186
10.25	0.0323	9.80127	-0.1192
10.2583	0.0346	9.80961	-0.1196
10.2666	0.0368	9.81795	-0.12
10.275	0.0389	9.82629	-0.1204
10.2833	0.041	9.83463	-0.1208
10.2917	0.043	9.84296	-0.1212
10.3	0.045	9.8513	-0.1216
10.3084	0.0469	9.85964	-0.122
10.3167	0.0488	9.86798	-0.1224
10.325	0.0506	9.87632	-0.1228
10.3334	0.0524	9.88466	-0.1232
10.3417	0.0541	9.893	-0.1236
10.3501	0.0557	9.90134	-0.1239
10.3584	0.0574	9.90968	-0.1243
10.3667	0.0589	9.91802	-0.1247
10.3751	0.0604	9.92636	-0.125
10.3834	0.0619	9.9347	-0.1254
10.3918	0.0634	9.94304	-0.1256
10.4001	0.0648	9.95138	-0.126
10.4085	0.0662	9.95972	-0.1262
10.4168	0.0675	9.96805	-0.1264
10.4252	0.0688	9.97639	-0.1268
10.4335	0.07	9.98473	-0.127
10.4418	0.0713	9.99307	-0.1272
10.4502	0.0725	10.0009	-0.1274
10.4585	0.0736	10.0009	-0.1012
10.4669	0.0748	10.0011	-0.1012
10.4752	0.0759	10.0039	-0.0907
10.4835	0.077	10.0086	-0.0805
10.4919	0.078	10.0092	-0.0794
10.5002	0.079	10.015	-0.0691
10.5086	0.08	10.0175	-0.0651
10.5169	0.081	10.0242	-0.0549
10.5253	0.082	10.0259	-0.0524
10.5336	0.0829	10.0331	-0.0424
10.5419	0.0838	10.0342	-0.0408
10.5503	0.0848	10.0423	-0.0306
10.5586	0.0856	10.0426	-0.0303
10.567	0.0865	10.0509	-0.0205
10.5753	0.0873	10.0592	-0.0115
10.5837	0.0882	10.0676	-0.0034
10.592	0.089	10.0742	0.0066
10.6003	0.0898	10.0759	0.0081
10.6087	0.0907	10.0843	0.0148
10.617	0.0914	10.0926	0.0208
10.6254	0.0922	10.1009	0.0265
10.6337	0.093	10.1093	0.0315
10.642	0.0937	10.1176	0.0361
10.6504	0.0945	10.126	0.0404
10.6587	0.0952	10.1343	0.0442
10.6671	0.096	10.1426	0.0478
10.6754	0.0967	10.151	0.051
10.6838	0.0973	10.1593	0.054
10.6921	0.098	10.1677	0.0568
10.7005	0.0987	10.176	0.0593
10.7088	0.0994	10.1843	0.0617
10.7171	0.1001	10.1927	0.064
10.7255	0.1008	10.201	0.066
10.7338	0.1014	10.2094	0.068
10.7422	0.1021	10.2177	0.0697
10.7505	0.1027	10.226	0.0714
10.7588	0.1034	10.2344	0.073
10.7672	0.104	10.2427	0.0745
10.7755	0.1046	10.2511	0.0759
10.7839	0.1052	10.2594	0.0774
10.7922	0.1057	10.2677	0.0786
10.8005	0.1064	10.2761	0.0798
10.8089	0.1069	10.2844	0.081
10.8172	0.1075	10.2928	0.082
10.8256	0.108	10.3011	0.0831
10.8339	0.1086	10.3095	0.0841
10.8423	0.1091	10.3178	0.0851
10.8506	0.1096	10.3261	0.086
10.859	0.1102	10.3345	0.0869
10.8673	0.1106	10.3428	0.0877
10.8756	0.1111	10.3512	0.0885
10.884	0.1115	10.3595	0.0893
10.8923	0.112	10.3678	0.09
10.9007	0.1124	10.3762	0.0908
10.909	0.1128	10.3845	0.0916
10.9173	0.1132	10.3928	0.0921
10.9257	0.1136	10.4012	0.0928
10.934	0.1141	10.4095	0.0935
10.9424	0.1144	10.4179	0.0942
10.9507	0.1147	10.4262	0.0947
10.9591	0.115	10.4345	0.0953
10.9674	0.1153	10.4429	0.0959
10.9757	0.1157	10.4512	0.0965
10.9841	0.1159	10.4596	0.097
10.9924	0.1162	10.4679	0.0976
10.9997	0.1164	10.4763	0.0981
10.9997	0.0972	10.4846	0.0987
10.9997	0.0972	10.4929	0.0991
11.0017	0.0872	10.5013	0.0997
11.008	0.0806	10.5096	0.1002
11.0163	0.0748	10.518	0.1007
11.0247	0.0697	10.5263	0.1012
11.033	0.065	10.5346	0.1017
11.0414	0.0605	10.543	0.1023
11.0497	0.0562	10.5513	0.1027
11.058	0.052	10.5597	0.1032
11.0664	0.048	10.568	0.1036
11.0747	0.0439	10.5763	0.1041
11.0831	0.0401	10.5847	0.1046
11.0914	0.0362	10.593	0.1051
11.0998	0.0324	10.6014	0.1055
11.1081	0.0287	10.6097	0.106
11.1164	0.0251	10.6181	0.1065
11.1248	0.0215	10.6264	0.107
11.1331	0.0181	10.6347	0.1074
11.1415	0.0147	10.6431	0.1078
11.1498	0.0113	10.6514	0.1083
11.1581	0.008	10.6598	0.1088
11.1665	0.0049	10.6681	0.1092
11.1748	0	10.6764	0.1097
11.1832	0	10.6848	0.1102
11.1915	-0.0047	10.6931	0.1106
11.1999	-0.0075	10.7014	0.1111
11.2082	-0.0102	10.7098	0.1115
11.2165	-0.013	10.7181	0.112
11.2249	-0.0155	10.7265	0.1125
11.2332	-0.018	10.7348	0.1129
11.2416	-0.0204	10.7431	0.1134
11.2499	-0.0228	10.7515	0.1139
11.2583	-0.0251	10.7598	0.1143
11.2666	-0.0272	10.7682	0.1148
11.2749	-0.0294	10.7765	0.1152
11.2833	-0.0314	10.7849	0.1157
11.2916	-0.0334	10.7932	0.1162
11.3	-0.0354	10.8015	0.1167
11.3083	-0.0373	10.8099	0.1171
11.3166	-0.039	10.8182	0.1176
11.325	-0.0409	10.8266	0.1182
11.3333	-0.0426	10.8349	0.1187
11.3417	-0.0443	10.8432	0.1192
11.35	-0.0459	10.8516	0.1197
11.3583	-0.0474	10.8599	0.1201
11.3667	-0.0489	10.8683	0.1206
11.375	-0.0504	10.8766	0.1212
11.3834	-0.0519	10.8849	0.1217
11.3917	-0.0532	10.8933	0.1222
11.4001	-0.0546	10.9016	0.1227
11.4084	-0.0559	10.91	0.1232
11.4167	-0.0572	10.9183	0.1236
11.4251	-0.0584	10.9266	0.1241
11.4334	-0.0596	10.935	0.1246
11.4418	-0.0608	10.9433	0.125
11.4501	-0.0619	10.9517	0.1255
11.4584	-0.063	10.96	0.1259
11.4668	-0.0641	10.9683	0.1263
11.4751	-0.0651	10.9767	0.1268
11.4835	-0.0662	10.985	0.1271
11.4918	-0.0671	10.9934	0.1275
11.5001	-0.0682	11.0009	0.1277
11.5085	-0.0691	11.0009	0.1003
11.5168	-0.07	11.0012	0.1003
11.5252	-0.0709	11.0037	0.0901
11.5335	-0.0718	11.0081	0.08
11.5419	-0.0727	11.0092	0.0779
11.5502	-0.0735	11.0148	0.0678
11.5585	-0.0743	11.0175	0.0632
11.5669	-0.0751	11.0239	0.0532
11.5752	-0.0759	11.0259	0.0504
11.5836	-0.0767	11.0328	0.0404
11.5919	-0.0775	11.0342	0.0386
11.6003	-0.0783	11.042	0.0284
11.6086	-0.079	11.0426	0.0277
11.6169	-0.0797	11.0509	0.0177
11.6253	-0.0804	11.0593	0.0087
11.6336	-0.0811	11.0673	-0.0027
11.6419	-0.0818	11.0676	-0.003
11.6503	-0.0825	11.0759	-0.0103
11.6586	-0.0832	11.0843	-0.0169
11.667	-0.0839	11.0926	-0.0229
11.6753	-0.0845	11.101	-0.0282
11.6837	-0.0851	11.1093	-0.033
11.692	-0.0858	11.1176	-0.0374
11.7003	-0.0864	11.126	-0.0413
11.7087	-0.0871	11.1343	-0.0451
11.717	-0.0876	11.1427	-0.0483
11.7254	-0.0883	11.151	-0.0515
11.7337	-0.0889	11.1593	-0.0544
11.742	-0.0894	11.1677	-0.0571
11.7504	-0.0901	11.176	-0.0596
11.7587	-0.0907	11.1844	-0.0618
11.7671	-0.0912	11.1927	-0.064
11.7754	-0.0918	11.201	-0.066
11.7837	-0.0923	11.2094	-0.0681
11.7921	-0.0928	11.2177	-0.0699
11.8004	-0.0934	11.2261	-0.0716
11.8088	-0.094	11.2344	-0.0732
11.8171	-0.0945	11.2427	-0.0747
11.8255	-0.095	11.2511	-0.0762
11.8338	-0.0955	11.2594	-0.0776
11.8421	-0.096	11.2678	-0.0789
11.8505	-0.0965	11.2761	-0.0802
11.8588	-0.097	11.2844	-0.0814
11.8672	-0.0975	11.2928	-0.0825
11.8755	-0.098	11.3011	-0.0836
11.8838	-0.0984	11.3095	-0.0847
11.8922	-0.0989	11.3178	-0.0856
11.9005	-0.0993	11.3261	-0.0866
11.9089	-0.0997	11.3345	-0.0875
11.9172	-0.1001	11.3428	-0.0884
11.9255	-0.1006	11.3512	-0.0892
11.9339	-0.101	11.3595	-0.0901
11.9422	-0.1014	11.3678	-0.0909
11.9506	-0.1018	11.3762	-0.0916
11.9589	-0.1021	11.3845	-0.0923
11.9672	-0.1025	11.3929	-0.093
11.9756	-0.1028	11.4012	-0.0937
11.9839	-0.1031	11.4095	-0.0944
11.9923	-0.1034	11.4179	-0.0951
11.9996	-0.1037	11.4262	-0.0957
11.9996	-0.0851	11.4346	-0.0963
11.9997	-0.0851	11.4429	-0.097
12.0028	-0.0751	11.4512	-0.0976
12.008	-0.0707	11.4596	-0.0981
12.0163	-0.0651	11.4679	-0.0986
12.0246	-0.0601	11.4763	-0.0992
12.033	-0.0556	11.4846	-0.0998
12.0413	-0.0513	11.4929	-0.1003
12.0497	-0.0472	11.5013	-0.1009
12.058	-0.043	11.5096	-0.1014
12.0663	-0.0391	11.518	-0.1019
12.0747	-0.0352	11.5263	-0.1024
12.083	-0.0314	11.5346	-0.1029
12.0914	-0.0277	11.543	-0.1034
12.0997	-0.0241	11.5513	-0.1039
12.1081	-0.0204	11.5597	-0.1044
12.1164	-0.0169	11.568	-0.105
12.1248	-0.0135	11.5763	-0.1054
12.1331	-0.0101	11.5847	-0.1059
12.1414	-0.0068	11.593	-0.1064
12.1498	-0.0036	11.6014	-0.1069
12.1581	0	11.6097	-0.1073
12.1665	0.0044	11.618	-0.1078
12.1748	0.0075	11.6264	-0.1083
12.1831	0.0104	11.6347	-0.1087
12.1915	0.0132	11.6431	-0.1093
12.1998	0.0159	11.6514	-0.1098
12.2082	0.0186	11.6597	-0.1101
12.2165	0.0212	11.6681	-0.1106
12.2248	0.0238	11.6764	-0.1111
12.2332	0.0262	11.6848	-0.1116
12.2415	0.0286	11.6931	-0.1121
12.2499	0.031	11.7014	-0.1125
12.2582	0.0332	11.7098	-0.113
12.2666	0.0355	11.7181	-0.1134
12.2749	0.0377	11.7265	-0.114
12.2832	0.0397	11.7348	-0.1143
12.2916	0.0417	11.7431	-0.1148
12.2999	0.0437	11.7515	-0.1153
12.3083	0.0456	11.7598	-0.1158
12.3166	0.0475	11.7682	-0.1162
12.3249	0.0493	11.7765	-0.1168
12.3333	0.0511	11.7848	-0.1172
12.3416	0.0528	11.7932	-0.1177
12.35	0.0545	11.8015	-0.1181
12.3583	0.0561	11.8099	-0.1187
12.3667	0.0577	11.8182	-0.119
12.375	0.0592	11.8265	-0.1195
12.3833	0.0607	11.8349	-0.12
12.3917	0.0621	11.8432	-0.1205
12.4	0.0636	11.8515	-0.121
12.4084	0.065	11.8599	-0.1214
12.4167	0.0663	11.8682	-0.1218
12.4251	0.0676	11.8766	-0.1223
12.4334	0.0689	11.8849	-0.1228
12.4417	0.0701	11.8933	-0.1232
12.4501	0.0713	11.9016	-0.1237
12.4584	0.0725	11.9099	-0.1242
12.4668	0.0736	11.9183	-0.1245
12.4751	0.0748	11.9266	-0.125
12.4834	0.0759	11.935	-0.1254
12.4918	0.0769	11.9433	-0.1258
12.5001	0.078	11.9516	-0.1262
12.5085	0.079	11.96	-0.1266
12.5168	0.08	11.9683	-0.1269
12.5252	0.0809	11.9766	-0.1273
12.5335	0.0819	11.985	-0.1275
12.5418	0.0829	11.9933	-0.1279
12.5502	0.0837	12.0008	-0.1281
12.5585	0.0847	12.0008	-0.1015
12.5669	0.0855	12.0011	-0.1015
12.5752	0.0864	12.0039	-0.0911
12.5836	0.0872	12.0086	-0.0809
12.5919	0.0881	12.0092	-0.0799
12.6002	0.0889	12.015	-0.0697
12.6086	0.0897	12.0175	-0.0657
12.6169	0.0905	12.0242	-0.0556
12.6253	0.0913	12.0259	-0.0531
12.6336	0.092	12.0334	-0.0428
12.6419	0.0929	12.0342	-0.0418
12.6503	0.0936	12.0423	-0.0315
12.6586	0.0944	12.0425	-0.0312
12.667	0.0951	12.0509	-0.0216
12.6753	0.0959	12.0592	-0.0127
12.6837	0.0966	12.0676	-0.0045
12.692	0.0973	12.0742	0.0055
12.7003	0.0981	12.0759	0.0068
12.7087	0.0988	12.0843	0.0137
12.717	0.0995	12.0926	0.0198
12.7254	0.1002	12.1009	0.0253
12.7337	0.1009	12.1093	0.0304
12.7421	0.1015	12.1176	0.0351
12.7504	0.1022	12.1259	0.0392
12.7587	0.1029	12.1343	0.0431
12.7671	0.1036	12.1426	0.0466
12.7754	0.1043	12.151	0.0499
12.7838	0.1049	12.1593	0.0529
12.7921	0.1056	12.1677	0.0556
12.8004	0.1062	12.176	0.0583
12.8088	0.1068	12.1843	0.0606
12.8171	0.1074	12.1927	0.0628
12.8255	0.108	12.201	0.0649
12.8338	0.1086	12.2094	0.0668
12.8422	0.1092	12.2177	0.0687
12.8505	0.1098	12.226	0.0704
12.8589	0.1103	12.2344	0.072
12.8672	0.1108	12.2427	0.0735
12.8755	0.1115	12.251	0.0749
12.8839	0.112	12.2594	0.0763
12.8922	0.1125	12.2677	0.0776
12.9006	0.113	12.2761	0.0788
12.9089	0.1135	12.2844	0.0799
12.9172	0.114	12.2927	0.081
12.9256	0.1145	12.3011	0.0821
12.9339	0.1149	12.3094	0.0831
12.9423	0.1153	12.3178	0.084
12.9506	0.1157	12.3261	0.085
12.959	0.1162	12.3345	0.0859
12.9673	0.1165	12.3428	0.0867
12.9756	0.1169	12.3511	0.0875
12.984	0.1172	12.3595	0.0883
12.9923	0.1175	12.3678	0.0891
12.9996	0.1178	12.3762	0.0898
12.9996	0.0976	12.3845	0.0905
12.9996	0.0976	12.3928	0.0912
13.0018	0.0876	12.4012	0.0919
13.0079	0.0815	12.4095	0.0925
13.0163	0.0756	12.4179	0.0931
13.0246	0.0705	12.4262	0.0937
13.0329	0.0658	12.4345	0.0943
13.0413	0.0614	12.4429	0.0949
13.0496	0.0572	12.4512	0.0955
13.058	0.053	12.4596	0.0961
13.0663	0.049	12.4679	0.0966
13.0747	0.045	12.4762	0.0971
13.083	0.0411	12.4846	0.0977
13.0914	0.0373	12.4929	0.0982
13.0997	0.0336	12.5013	0.0988
13.108	0.03	12.5096	0.0993
13.1164	0.0263	12.5179	0.0997
13.1247	0.0227	12.5263	0.1003
13.1331	0.0192	12.5346	0.1008
13.1414	0.0158	12.543	0.1012
13.1497	0.0124	12.5513	0.1017
13.1581	0.0093	12.5596	0.1022
13.1664	0.0061	12.568	0.1027
13.1748	0.003	12.5763	0.1031
13.1831	0	12.5847	0.1036
13.1914	-0.0036	12.593	0.1041
13.1998	-0.0064	12.6013	0.1046
13.2081	-0.0092	12.6097	0.105
13.2165	-0.0119	12.618	0.1054
13.2248	-0.0145	12.6264	0.106
13.2332	-0.017	12.6347	0.1064
13.2415	-0.0194	12.643	0.1069
13.2499	-0.0218	12.6514	0.1073
13.2582	-0.0241	12.6597	0.1078
13.2665	-0.0263	12.6681	0.1083
13.2749	-0.0284	12.6764	0.1087
13.2832	-0.0305	12.6847	0.1092
13.2916	-0.0325	12.6931	0.1096
13.2999	-0.0345	12.7014	0.1102
13.3082	-0.0364	12.7098	0.1106
13.3166	-0.0383	12.7181	0.1111
13.3249	-0.04	12.7264	0.1115
13.3333	-0.0417	12.7348	0.112
13.3416	-0.0434	12.7431	0.1125
13.3499	-0.0451	12.7515	0.113
13.3583	-0.0466	12.7598	0.1135
13.3666	-0.0482	12.7681	0.114
13.375	-0.0497	12.7765	0.1145
13.3833	-0.0512	12.7848	0.115
13.3917	-0.0526	12.7932	0.1155
13.4	-0.0539	12.8015	0.116
13.4083	-0.0552	12.8098	0.1166
13.4167	-0.0565	12.8182	0.1171
13.425	-0.0578	12.8265	0.1176
13.4334	-0.059	12.8349	0.1181
13.4417	-0.0602	12.8432	0.1187
13.45	-0.0613	12.8515	0.1193
13.4584	-0.0624	12.8599	0.1198
13.4667	-0.0635	12.8682	0.1203
13.4751	-0.0646	12.8766	0.1209
13.4834	-0.0656	12.8849	0.1214
13.4918	-0.0666	12.8933	0.122
13.5001	-0.0676	12.9016	0.1225
13.5084	-0.0685	12.9099	0.1231
13.5168	-0.0694	12.9183	0.1237
13.5251	-0.0703	12.9266	0.1242
13.5335	-0.0712	12.935	0.1247
13.5418	-0.0721	12.9433	0.1253
13.5502	-0.073	12.9516	0.1258
13.5585	-0.0738	12.96	0.1263
13.5668	-0.0746	12.9683	0.1268
13.5752	-0.0754	12.9766	0.1273
13.5835	-0.0762	12.985	0.1277
13.5919	-0.0769	12.9933	0.1281
13.6002	-0.0777	13.0008	0.1284
13.6085	-0.0785	13.0008	0.1005
13.6169	-0.0792	13.0011	0.1005
13.6252	-0.0799	13.0036	0.0905
13.6336	-0.0806	13.0081	0.0803
13.6419	-0.0813	13.0092	0.0782
13.6503	-0.082	13.015	0.0678
13.6586	-0.0827	13.0175	0.0637
13.6669	-0.0833	13.0242	0.0534
13.6753	-0.084	13.0259	0.0508
13.6836	-0.0847	13.0331	0.0407
13.692	-0.0854	13.0342	0.0392
13.7003	-0.0861	13.042	0.0291
13.7087	-0.0866	13.0425	0.0284
13.717	-0.0873	13.0509	0.0185
13.7253	-0.0879	13.0592	0.0095
13.7337	-0.0885	13.0676	0
13.742	-0.0891	13.0759	-0.0096
13.7504	-0.0897	13.0842	-0.0161
13.7587	-0.0903	13.0926	-0.022
13.767	-0.0909	13.1009	-0.0275
13.7754	-0.0915	13.1092	-0.0323
13.7837	-0.092	13.1176	-0.0367
13.7921	-0.0926	13.1259	-0.0407
13.8004	-0.0933	13.1343	-0.0443
13.8088	-0.0938	13.1426	-0.0477
13.8171	-0.0943	13.1509	-0.0508
13.8254	-0.0949	13.1593	-0.0537
13.8338	-0.0954	13.1676	-0.0563
13.8421	-0.0959	13.176	-0.0588
13.8505	-0.0965	13.1843	-0.0611
13.8588	-0.097	13.1926	-0.0633
13.8672	-0.0975	13.201	-0.0653
13.8755	-0.098	13.2093	-0.0672
13.8838	-0.0985	13.2177	-0.0691
13.8922	-0.099	13.226	-0.0708
13.9005	-0.0995	13.2343	-0.0724
13.9089	-0.0999	13.2427	-0.0739
13.9172	-0.1005	13.251	-0.0753
13.9255	-0.1009	13.2593	-0.0767
13.9339	-0.1014	13.2677	-0.0781
13.9422	-0.1018	13.276	-0.0793
13.9506	-0.1022	13.2844	-0.0805
13.9589	-0.1026	13.2927	-0.0816
13.9672	-0.103	13.3011	-0.0827
13.9756	-0.1034	13.3094	-0.0838
13.9839	-0.1038	13.3177	-0.0848
13.9923	-0.1041	13.3261	-0.0857
13.9996	-0.1044	13.3344	-0.0866
13.9996	-0.0857	13.3428	-0.0875
13.9996	-0.0857	13.3511	-0.0884
14.0025	-0.0757	13.3594	-0.0891
14.0079	-0.071	13.3678	-0.0899
14.0162	-0.0656	13.3761	-0.0907
14.0246	-0.0607	13.3844	-0.0914
14.0329	-0.0561	13.3928	-0.0921
14.0413	-0.0519	13.4011	-0.0928
14.0496	-0.0477	13.4095	-0.0935
14.058	-0.0437	13.4178	-0.0942
14.0663	-0.0398	13.4261	-0.0948
14.0746	-0.0359	13.4345	-0.0954
14.083	-0.0321	13.4428	-0.096
14.0913	-0.0284	13.4512	-0.0966
14.0997	-0.0248	13.4595	-0.0972
14.108	-0.0212	13.4678	-0.0978
14.1164	-0.0177	13.4762	-0.0983
14.1247	-0.0143	13.4845	-0.0989
14.133	-0.011	13.4929	-0.0995
14.1414	-0.0076	13.5012	-0.0999
14.1497	-0.0045	13.5095	-0.1004
14.1581	0	13.5179	-0.101
14.1664	0.0035	13.5262	-0.1015
14.1747	0.0065	13.5345	-0.102
14.1831	0.0094	13.5429	-0.1025
14.1914	0.0122	13.5512	-0.103
14.1998	0.0149	13.5596	-0.1035
14.2081	0.0177	13.5679	-0.104
14.2165	0.0202	13.5762	-0.1045
14.2248	0.0228	13.5846	-0.105
14.2332	0.0252	13.5929	-0.1054
14.2415	0.0276	13.6013	-0.106
14.2498	0.0299	13.6096	-0.1064
14.2582	0.0322	13.6179	-0.1069
14.2665	0.0345	13.6263	-0.1073
14.2749	0.0366	13.6346	-0.1078
14.2832	0.0386	13.643	-0.1083
14.2915	0.0407	13.6513	-0.1088
14.2999	0.0426	13.6596	-0.1093
14.3082	0.0445	13.668	-0.1097
14.3166	0.0464	13.6763	-0.1102
14.3249	0.0482	13.6846	-0.1107
14.3333	0.05	13.693	-0.1112
14.3416	0.0517	13.7013	-0.1117
14.3499	0.0533	13.7097	-0.1121
14.3583	0.0549	13.718	-0.1126
14.3666	0.0565	13.7264	-0.1132
14.375	0.058	13.7347	-0.1136
14.3833	0.0595	13.743	-0.1141
14.3917	0.0609	13.7514	-0.1146
14.4	0.0623	13.7597	-0.115
14.4083	0.0636	13.768	-0.1155
14.4167	0.065	13.7764	-0.1161
14.425	0.0663	13.7847	-0.1165
14.4334	0.0676	13.7931	-0.117
14.4417	0.0687	13.8014	-0.1174
14.45	0.07	13.8097	-0.1179
14.4584	0.0712	13.8181	-0.1185
14.4667	0.0722	13.8264	-0.1191
14.4751	0.0734	13.8348	-0.1195
14.4834	0.0745	13.8431	-0.12
14.4918	0.0756	13.8514	-0.1205
14.5001	0.0766	13.8598	-0.121
14.5084	0.0776	13.8681	-0.1215
14.5168	0.0786	13.8765	-0.1221
14.5251	0.0796	13.8848	-0.1226
14.5335	0.0805	13.8931	-0.1231
14.5418	0.0814	13.9015	-0.1236
14.5502	0.0823	13.9098	-0.1241
14.5585	0.0832	13.9182	-0.1246
14.5668	0.0841	13.9265	-0.1251
14.5752	0.085	13.9348	-0.1256
14.5835	0.0858	13.9432	-0.126
14.5919	0.0866	13.9515	-0.1265
14.6002	0.0875	13.9598	-0.127
14.6086	0.0882	13.9682	-0.1273
14.6169	0.089	13.9765	-0.1278
14.6252	0.0898	13.9849	-0.1281
14.6336	0.0906	13.9932	-0.1285
14.6419	0.0914	14.001	-0.1289
14.6503	0.0921	14.001	-0.1017
14.6586	0.0929	14.0013	-0.1017
14.6669	0.0936	14.004	-0.0914
14.6753	0.0944	14.0088	-0.0813
14.6836	0.0952	14.0093	-0.0802
14.692	0.0958	14.0152	-0.0701
14.7003	0.0966	14.0177	-0.0661
14.7087	0.0973	14.0243	-0.056
14.717	0.098	14.026	-0.0536
14.7254	0.0987	14.0335	-0.0434
14.7337	0.0993	14.0343	-0.0423
14.742	0.0999	14.0424	-0.0321
14.7504	0.1007	14.0427	-0.0318
14.7587	0.1015	14.051	-0.0222
14.7671	0.102	14.0594	-0.0134
14.7754	0.1027	14.0677	-0.0054
14.7837	0.1034	14.0744	0.0046
14.7921	0.104	14.0761	0.0061
14.8004	0.1047	14.0844	0.0129
14.8088	0.1054	14.0927	0.019
14.8171	0.106	14.1011	0.0246
14.8255	0.1066	14.1094	0.0297
14.8338	0.1072	14.1177	0.0344
14.8421	0.1079	14.1261	0.0386
14.8505	0.1085	14.1344	0.0424
14.8588	0.1091	14.1428	0.046
14.8672	0.1097	14.1511	0.0493
14.8755	0.1103	14.1594	0.0523
14.8838	0.1109	14.1678	0.0551
14.8922	0.1114	14.1761	0.0577
14.9005	0.112	14.1845	0.0601
14.9089	0.1125	14.1928	0.0623
14.9172	0.113	14.2012	0.0643
14.9255	0.1136	14.2095	0.0663
14.9339	0.1141	14.2178	0.0681
14.9422	0.1145	14.2262	0.0698
14.9506	0.115	14.2345	0.0714
14.9589	0.1155	14.2429	0.0729
14.9672	0.1159	14.2512	0.0744
14.9756	0.1164	14.2595	0.0757
14.9839	0.1167	14.2679	0.077
14.9923	0.1171	14.2762	0.0782
14.9995	0.1174	14.2845	0.0794
14.9995	0.0973	14.2929	0.0805
14.9996	0.0973	14.3012	0.0815
15.0021	0.0873	14.3096	0.0826
15.0079	0.0818	14.3179	0.0835
15.0162	0.0761	14.3262	0.0844
15.0246	0.0711	14.3346	0.0853
15.0329	0.0665	14.3429	0.0862
15.0412	0.0621	14.3513	0.087
15.0496	0.0579	14.3596	0.0878
15.0579	0.0537	14.368	0.0885
15.0663	0.0498	14.3763	0.0892
15.0746	0.0459	14.3846	0.09
15.083	0.042	14.393	0.0907
15.0913	0.0382	14.4013	0.0913
15.0996	0.0344	14.4096	0.092
15.108	0.0308	14.418	0.0926
15.1163	0.0272	14.4263	0.0933
15.1247	0.0237	14.4347	0.0938
15.133	0.0201	14.443	0.0945
15.1413	0.0169	14.4513	0.095
15.1497	0.0135	14.4597	0.0956
15.158	0.0103	14.468	0.0961
15.1664	0.0071	14.4764	0.0967
15.1747	0.0041	14.4847	0.0973
15.183	0	14.493	0.0978
15.1914	-0.0025	14.5014	0.0983
15.1997	-0.0053	14.5097	0.0989
15.2081	-0.008	14.5181	0.0993
15.2164	-0.0107	14.5264	0.0998
15.2248	-0.0133	14.5347	0.1003
15.2331	-0.0158	14.5431	0.1008
15.2414	-0.0182	14.5514	0.1013
15.2498	-0.0206	14.5598	0.1019
15.2581	-0.0228	14.5681	0.1024
15.2665	-0.025	14.5764	0.1028
15.2748	-0.0272	14.5848	0.1033
15.2831	-0.0293	14.5931	0.1038
15.2915	-0.0313	14.6015	0.1042
15.2998	-0.0331	14.6098	0.1047
15.3082	-0.0351	14.6181	0.1052
15.3165	-0.037	14.6265	0.1057
15.3248	-0.0387	14.6348	0.1061
15.3332	-0.0404	14.6432	0.1066
15.3415	-0.0421	14.6515	0.107
15.3499	-0.0437	14.6599	0.1075
15.3582	-0.0453	14.6682	0.1079
15.3666	-0.0468	14.6765	0.1084
15.3749	-0.0484	14.6849	0.1089
15.3832	-0.0497	14.6932	0.1094
15.3916	-0.0512	14.7015	0.1099
15.3999	-0.0525	14.7099	0.1103
15.4083	-0.0538	14.7182	0.1108
15.4166	-0.0552	14.7266	0.1113
15.4249	-0.0563	14.7349	0.1118
15.4333	-0.0576	14.7432	0.1123
15.4416	-0.0588	14.7516	0.1128
15.45	-0.0598	14.7599	0.1133
15.4583	-0.0609	14.7683	0.1138
15.4666	-0.0621	14.7766	0.1144
15.475	-0.0631	14.785	0.1148
15.4833	-0.0641	14.7933	0.1154
15.4917	-0.0651	14.8016	0.1159
15.5	-0.0661	14.81	0.1164
15.5084	-0.067	14.8183	0.117
15.5167	-0.068	14.8267	0.1175
15.525	-0.0688	14.835	0.1181
15.5334	-0.0697	14.8433	0.1186
15.5417	-0.0706	14.8517	0.1192
15.5501	-0.0714	14.86	0.1198
15.5584	-0.0722	14.8683	0.1203
15.5667	-0.0731	14.8767	0.1209
15.5751	-0.0739	14.885	0.1215
15.5834	-0.0747	14.8934	0.1221
15.5918	-0.0754	14.9017	0.1228
15.6001	-0.0762	14.9101	0.1233
15.6084	-0.0769	14.9184	0.124
15.6168	-0.0776	14.9267	0.1245
15.6251	-0.0784	14.9351	0.1252
15.6335	-0.079	14.9434	0.1258
15.6418	-0.0797	14.9518	0.1264
15.6501	-0.0804	14.9601	0.127
15.6585	-0.0811	14.9684	0.1275
15.6668	-0.0818	14.9768	0.1282
15.6752	-0.0825	14.9851	0.1287
15.6835	-0.0832	14.9934	0.1291
15.6919	-0.0838	15.0009	0.1296
15.7002	-0.0844	15.0009	0.1008
15.7085	-0.0851	15.0012	0.1008
15.7169	-0.0857	15.0037	0.0907
15.7252	-0.0863	15.0082	0.0806
15.7335	-0.0869	15.0093	0.0784
15.7419	-0.0876	15.0151	0.068
15.7502	-0.0882	15.0176	0.064
15.7586	-0.0888	15.0243	0.0537
15.7669	-0.0894	15.026	0.0512
15.7752	-0.09	15.0332	0.0411
15.7836	-0.0906	15.0343	0.0396
15.7919	-0.0911	15.0421	0.0296
15.8003	-0.0917	15.0427	0.0289
15.8086	-0.0922	15.051	0.019
15.817	-0.0929	15.0593	0.0101
15.8253	-0.0935	15.0674	0
15.8336	-0.0939	15.0677	0
15.842	-0.0946	15.076	-0.009
15.8503	-0.0951	15.0844	-0.0156
15.8587	-0.0956	15.0927	-0.0216
15.867	-0.0962	15.101	-0.027
15.8753	-0.0967	15.1094	-0.0319
15.8837	-0.0973	15.1177	-0.0364
15.892	-0.0977	15.126	-0.0403
15.9004	-0.0982	15.1344	-0.044
15.9087	-0.0988	15.1427	-0.0474
15.917	-0.0993	15.1511	-0.0505
15.9254	-0.0998	15.1594	-0.0534
15.9337	-0.1003	15.1677	-0.056
15.9421	-0.1007	15.1761	-0.0585
15.9504	-0.1012	15.1844	-0.0609
15.9588	-0.1017	15.1928	-0.063
15.9671	-0.102	15.2011	-0.0651
15.9754	-0.1025	15.2094	-0.067
15.9838	-0.1029	15.2178	-0.0688
15.9921	-0.1033	15.2261	-0.0705
15.9995	-0.1037	15.2345	-0.0722
15.9995	-0.0853	15.2428	-0.0737
15.9995	-0.0853	15.2511	-0.0751
16.003	-0.0753	15.2595	-0.0766
16.0079	-0.0714	15.2678	-0.0778
16.0162	-0.0659	15.2762	-0.0791
16.0245	-0.0611	15.2845	-0.0803
16.0329	-0.0566	15.2928	-0.0814
16.0412	-0.0524	15.3012	-0.0825
16.0496	-0.0483	15.3095	-0.0836
16.0579	-0.0442	15.3178	-0.0845
16.0662	-0.0403	15.3262	-0.0855
16.0746	-0.0365	15.3345	-0.0864
16.0829	-0.0328	15.3429	-0.0873
16.0913	-0.0291	15.3512	-0.0881
16.0996	-0.0255	15.3596	-0.0889
16.1079	-0.0219	15.3679	-0.0898
16.1163	-0.0184	15.3762	-0.0905
16.1246	-0.0151	15.3846	-0.0912
16.133	-0.0118	15.3929	-0.0918
16.1413	-0.0086	15.4012	-0.0926
16.1497	-0.0053	15.4096	-0.0933
16.158	0	15.4179	-0.0939
16.1663	0.0026	15.4263	-0.0946
16.1747	0.0055	15.4346	-0.0952
16.183	0.0084	15.4429	-0.0957
16.1914	0.0111	15.4513	-0.0963
[truncated: 23,206 more rows]

## Sheet: Fig. 3b and c
Fig. 3 | Electrochemical kinetics behaviors of Li-Al alloy electrodes
b and c Electrochemical impedance measurements on pristine and 200 h-cycled Li-Al electrodes
b Nyquist plot of impedance																							c Distribution of relaxation time (DRT) spectra
Li0.75Al1_Before		Li0.75Al1_Before_Fitted		Li0.75Al1_After		Li0.75Al1_After_Fitted			Li0.5Al1_Before		Li0.5Al1_Before_Fitted		Li0.5Al1_After		Li0.5Al1_After_Fitted			Li0.25Al1_Before		Li0.25Al1_Before_Fitted			Li0.75Al1_Before		Li0.75Al1_After			Li0.5Al1_Before		Li0.5Al1_After			Li0.25Al1_Before		Li0.25Al1_After
Re(Z) (Ω)	-Im(Z) (Ω)	Re(Z) (Ω)	-Im(Z) (Ω)	Re(Z) (Ω)	-Im(Z) (Ω)	Re(Z) (Ω)	-Im(Z) (Ω)		Re(Z) (Ω)	-Im(Z) (Ω)	Re(Z) (Ω)	-Im(Z) (Ω)	Re(Z) (Ω)	-Im(Z) (Ω)	Re(Z) (Ω)	-Im(Z) (Ω)		Re(Z) (Ω)	-Im(Z) (Ω)	Re(Z) (Ω)	-Im(Z) (Ω)		τ (s)	γ(τ) (Ω)	τ (s)	γ(τ) (Ω)		τ (s)	γ(τ) (Ω)	τ (s)	γ(τ) (Ω)		τ (s)	γ(τ) (Ω)	τ (s)	γ(τ) (Ω)
34.9	52	35.188	52.3948	24.4266	52.0855	24.469	52.1158		35.9494	28	36.674	29.053	24.4581	27.8634	25.258	28.6446		27.1	0.401	28.291	1.2799		3.16228e-07	9.40645e-05	3.16228e-07	6.47003e-05		3.16228e-07	0.01325	3.16228e-07	0.000119329		3.16228e-08	0.000184864	3.16228e-08	0.000233686
35.4	52.748	35.358	52.6715	24.862	52.3217	24.617	52.239		36.6355	28.9464	36.895	29.3273	24.958	28.4118	25.401	28.7845		28.3	1.21	28.602	1.4989		3.32261e-07	0.000186332	3.3044e-07	0.000119587		3.31878e-07	0.02179	3.3044e-07	0.000220549		3.318e-08	0.000351917	3.318e-08	0.000444857
36	53.378	35.601	53.0255	25.2168	52.4257	24.798	52.3777		37.3362	29.7297	37.187	29.6662	25.3749	28.8268	25.577	28.9527		29	1.62	28.969	1.7445		3.49108e-07	0.000361047	3.45292e-07	0.000217064		3.48304e-07	0.0351	3.45292e-07	0.000400299		3.4814e-08	0.000656102	3.4814e-08	0.000829375
36.6	53.978	35.954	53.4634	25.4887	52.5701	25.016	52.531		38.1338	30.3837	37.578	30.0769	25.7569	29.1036	25.795	29.1543		29.7	1.85	29.398	2.018		3.66808e-07	0.000684311	3.60811e-07	0.000386917		3.65542e-07	0.05534	3.60811e-07	0.00071349		3.65284e-08	0.0012	3.65284e-08	0.00151
37.4	54.508	36.467	53.9711	25.745	52.7112	25.273	52.6984		39.0289	30.93	38.107	30.556	26.1219	29.3948	26.064	29.3914		30.2	2.11	29.894	2.3219		3.85406e-07	0.00127	3.77027e-07	0.000677293		3.83633e-07	0.08545	3.77027e-07	0.00125		3.83272e-08	0.00214	3.83272e-08	0.00271
38.3	54.908	37.187	54.4941	26.0106	52.8813	25.572	52.8811		40.057	31.3107	38.824	31.0729	26.4749	29.6863	26.401	29.6683		30.8	2.42	30.462	2.66		4.04947e-07	0.0023	3.93972e-07	0.00116		4.0262e-07	0.12919	3.93972e-07	0.00215		4.02146e-08	0.00375	4.02146e-08	0.00474
39.3	55.218	38.109	54.9445	26.3341	53.1737	25.916	53.082		41.1309	31.6126	39.761	31.5525	26.9113	29.9969	26.817	29.9806		31.3	2.71	31.111	3.039		4.25479e-07	0.00408	4.11679e-07	0.00197		4.22546e-07	0.19124	4.11679e-07	0.00362		4.2195e-08	0.00643	4.2195e-08	0.00813
40.4	55.438	39.165	55.2596	26.7406	53.4955	26.31	53.3044		42.3044	31.7455	40.888	31.8908	27.464	30.3342	27.324	30.3193		32	3.23	31.85	3.4678		4.47052e-07	0.00708	4.30181e-07	0.00326		4.43459e-07	0.27719	4.30181e-07	0.00601		4.42729e-08	0.01081	4.42729e-08	0.01366
41.5	55.538	40.276	55.4434	27.2696	53.8207	26.763	53.5506		43.4612	31.7543	42.097	32.0271	28.1038	30.6752	27.942	30.6777		32.7	3.8	32.693	3.9573		4.69719e-07	0.01202	4.49516e-07	0.00531		4.65406e-07	0.39341	4.49516e-07	0.00978		4.64531e-08	0.01778	4.64531e-08	0.02248
42.7	55.508	41.41	55.5226	27.9202	54.1435	27.286	53.8193		44.5766	31.6287	43.281	31.9857	28.8231	30.9832	28.67	31.0321		33.6	4.46	33.662	4.5176		4.93534e-07	0.01996	4.69719e-07	0.00848		4.8844e-07	0.54672	4.69719e-07	0.01563		4.87407e-08	0.02865	4.87407e-08	0.03621
43.8	55.368	42.554	55.4999	28.6496	54.4384	27.89	54.1046		45.6948	31.3599	44.39	31.8246	29.6323	31.2681	29.5	31.363		34.8	5.13	34.787	5.1535		5.18558e-07	0.03241	4.9083e-07	0.01332		5.12614e-07	0.74395	4.9083e-07	0.02454		5.11409e-08	0.0452	5.11409e-08	0.05714
44.8	55.098	43.681	55.3628	29.4334	54.6854	28.583	54.3957		46.6431	31.006	45.413	31.5835	30.4682	31.5024	30.422	31.6578		36.2	5.86	36.105	5.8577		5.4485e-07	0.05148	5.1289e-07	0.02054		5.37984e-07	0.99125	5.1289e-07	0.03783		5.36593e-08	0.06985	5.36593e-08	0.0883
45.7	54.788	44.741	55.1111	30.2913	54.8985	29.369	54.6766		47.4292	30.653	46.339	31.2842	31.3746	31.757	31.409	31.9117		37.8	6.58	37.657	6.6041		5.72475e-07	0.07999	5.35941e-07	0.0311		5.6461e-07	1.29324	5.35941e-07	0.05727		5.63018e-08	0.10572	5.63018e-08	0.13364
46.5	54.398	45.693	54.7658	31.2636	55.0691	30.246	54.9279		48.1062	30.2193	47.155	30.9465	32.2881	32.0677	32.447	32.1327		39.6	7.28	39.471	7.3409		6.01501e-07	0.12158	5.60028e-07	0.04625		5.92553e-07	1.65211	5.60028e-07	0.08515		5.90743e-08	0.15669	5.90743e-08	0.19807
47.2	53.988	46.504	54.366	32.237	55.2077	31.204	55.129		48.589	29.8275	47.86	30.5901	33.3703	32.2661	33.535	32.3351		41.7	7.89	41.559	7.9932		6.31998e-07	0.18076	5.85198e-07	0.06756		6.2188e-07	2.06665	5.85198e-07	0.12432		6.19834e-08	0.22746	6.19834e-08	0.28752
47.7	53.588	47.171	53.9517	33.3057	55.2236	32.224	55.2608		49.0069	29.5193	48.45	30.2374	34.5149	32.5443	34.649	32.5252		44.1	8.35	43.887	8.4703		6.64042e-07	0.26288	6.115e-07	0.09691		6.52658e-07	2.53143	6.115e-07	0.17825		6.50358e-08	0.32336	6.50358e-08	0.40876
48.1	53.278	47.701	53.5566	34.2756	55.23	33.276	55.3092		49.3821	29.2497	48.935	29.905	35.6899	32.8135	35.818	32.7112		46.4	8.56	46.37	8.6888		6.97711e-07	0.37396	6.38983e-07	0.13651		6.84959e-07	3.0363	6.38983e-07	0.25097		6.82385e-08	0.45021	6.82385e-08	0.56911
48.4	52.978	48.115	53.2028	35.3198	55.146	34.332	55.2689		49.6222	29.0071	49.329	29.6055	37.0029	33.0503	37.042	32.8876		48.9	8.5	48.898	8.6015		7.33086e-07	0.52037	6.67702e-07	0.18887		7.18858e-07	3.56627	6.67702e-07	0.34702		7.15989e-08	0.61389	7.15989e-08	0.77602
48.7	52.748	48.437	52.9002	36.3246	54.9241	35.356	55.1437		49.9073	28.8309	49.645	29.3459	38.46	33.1958	38.316	33.0432		51.3	8.16	51.325	8.2145		7.70256e-07	0.70829	6.97711e-07	0.25665		7.54436e-07	4.10195	6.97711e-07	0.4712		7.51247e-08	0.81981	7.51247e-08	1.03632
48.9	52.555	48.685	52.6535	37.2498	54.6623	36.323	54.9455		50.0839	28.6963	49.899	29.128	39.8532	33.2806	39.655	33.1653		53.5	7.6	53.544	7.5854		8.09309e-07	0.94304	7.29069e-07	0.34252		7.91774e-07	4.62055	7.29069e-07	0.62831		7.88242e-08	1.0722	7.88242e-08	1.35536
49	52.394	48.88	52.4603	38.0417	54.3786	37.21	54.6926		50.2169	28.5271	50.104	28.9523	41.2612	33.2725	41.015	33.2371		55.5	6.85	55.476	6.8054		8.50343e-07	1.2282	7.61836e-07	0.44897		8.30961e-07	5.09747	7.61836e-07	0.82276		8.27059e-08	1.37335	8.27059e-08	1.73604
49.2	52.316	49.036	52.3179	38.6944	54.0636	38.003	54.406		50.3565	28.5051	50.272	28.8167	42.6494	33.1964	42.407	33.2487		57.1	6.08	57.097	5.9721		8.93458e-07	1.5647	7.96076e-07	0.57805		8.72086e-07	5.50828	7.96076e-07	1.05801		8.67787e-08	1.72277	8.67787e-08	2.17775
49.3	52.268	49.164	52.2228	39.2936	53.7784	38.702	54.1046		50.4929	28.4618	50.412	28.7193	43.9939	33.052	43.79	33.1932		58.5	5.22	58.427	5.1649		9.38758e-07	1.94994	8.31855e-07	0.73103		9.15247e-07	5.83094	8.31855e-07	1.33608		9.10522e-08	2.1165	9.10522e-08	2.67546
49.4	52.261	49.276	52.1724	39.8282	53.5214	39.305	53.8066		50.5975	28.4411	50.533	28.6589	45.2878	32.8616	45.156	33.0689		59.6	4.5	59.499	4.4464		9.86355e-07	2.3771	8.69242e-07	0.90813		9.60545e-07	6.04791	8.69242e-07	1.6569		9.5536e-08	2.54655	9.5536e-08	3.21908
49.5	52.285	49.38	52.1661	40.2344	53.2798	39.821	53.5243		50.7352	28.4363	50.642	28.6347	46.5234	32.6503	46.47	32.8821		60.5	3.89	60.364	3.851		1.03637e-06	2.83478	9.0831e-07	1.10824		1.00808e-06	6.14806	9.0831e-07	2.01783		1.00241e-07	3.00074	1.00241e-07	3.79323
49.6	52.357	49.482	52.2051	40.6381	53.0674	40.26	53.267		50.8419	28.502	50.747	28.6478	47.6528	32.4182	47.712	32.6436		61.2	3.42	61.071	3.4007		1.08891e-06	3.3071	9.49133e-07	1.32868		1.05798e-06	6.12778	9.49133e-07	2.41321		1.05177e-07	3.46297	1.05177e-07	4.37753
49.7	52.507	49.592	52.2939	40.9501	52.865	40.631	53.0408		50.9673	28.5657	50.854	28.7011	48.7268	32.1805	48.883	32.3637		61.8	3.07	61.664	3.1078		1.14412e-06	3.77443	9.91791e-07	1.56514		1.11034e-06	5.99152	9.91791e-07	2.83419		1.10356e-07	3.91392	1.10356e-07	4.94756
49.9	52.678	49.717	52.4397	41.2397	52.7038	40.947	52.8481		51.1027	28.7099	50.97	28.7999	49.742	31.9338	49.954	32.0627		62.3	2.93	62.185	2.9811		1.20213e-06	4.21462	1.03637e-06	1.81167		1.16529e-06	5.75133	1.03637e-06	3.26879		1.15791e-07	4.33229	1.15791e-07	5.47643
50	53.018	49.866	52.6542	41.485	52.5814	41.217	52.6905		51.2535	28.8979	51.103	28.952	50.7093	31.7183	50.93	31.7547		62.7	2.9	62.671	3.0327		1.26308e-06	4.60476	1.08295e-06	2.06093		1.22296e-06	5.42567	1.08295e-06	3.70227		1.21493e-07	4.69641	1.21493e-07	5.93671
50.2	53.428	50.052	52.9542	41.6919	52.482	41.452	52.5679		51.4222	29.1993	51.262	29.1691	51.5827	31.4947	51.813	31.4539		63.1	3.13	63.156	3.2806		1.32713e-06	4.92325	1.13162e-06	2.30455		1.28349e-06	5.03755	1.13162e-06	4.11787		1.27476e-07	4.98607	1.27476e-07	6.30286
50.6	53.988	50.286	53.3612	41.8848	52.4047	41.66	52.4797		51.6713	29.5883	51.458	29.4676	52.407	31.2736	52.607	31.1746		63.6	3.6	63.677	3.7547		1.39441e-06	5.15194	1.18248e-06	2.53369		1.34701e-06	4.61228	1.18248e-06	4.49781		1.33753e-07	5.18433	1.33753e-07	6.55349
51	54.738	50.587	53.906	42.0517	52.3539	41.851	52.426		51.9611	30.1508	51.704	29.8681	53.1587	31.0663	53.319	30.9274		64.1	4.37	64.272	4.497		1.46511e-06	5.27806	1.23562e-06	2.73964		1.41368e-06	4.17512	1.23562e-06	4.82453		1.4034e-07	5.27923	1.4034e-07	6.67345
51.5	55.708	50.977	54.63	42.192	52.3736	42.031	52.4068		52.3418	30.8717	52.018	30.3995	53.8475	30.9275	53.967	30.72		64.8	5.44	64.985	5.5699		1.5394e-06	5.29568	1.29116e-06	2.91457		1.48364e-06	3.74916	1.29116e-06	5.08201		1.47251e-07	5.26492	1.47251e-07	6.65536
52.3	56.928	51.486	55.5888	42.3582	52.4444	42.208	52.4232		52.9111	31.8187	52.422	31.1002	54.5068	30.7794	54.553	30.5629		65.6	7.01	65.87	7.0606		1.61745e-06	5.2064	1.34919e-06	3.05219		1.55707e-06	3.35357	1.34919e-06	5.25707		1.54502e-07	5.14228	1.54502e-07	6.50033
		52.15	56.8496	42.5259	52.5434	42.39	52.4771		53.673	33.0445	52.946	32.0217	55.1013	30.7119	55.099	30.4603		66.8	9.14	66.993	9.0809		1.69946e-06	5.0193	1.40982e-06	3.14829		1.63413e-06	3.00254	1.40982e-06	5.34052		1.62111e-07	4.91883	1.62111e-07	6.21788
				42.7357	52.7073	42.584	52.572		54.7872	34.5675	53.623	33.2251	55.6897	30.6799	55.617	30.4194		68.4	11.8	68.437	11.787		1.78562e-06	4.74996	1.47319e-06	3.20118		1.71501e-06	2.70481	1.47319e-06	5.32794		1.70094e-07	4.60799	1.70094e-07	5.82494
				42.9813	52.926	42.8	52.7126				54.506	34.8022	56.2356	30.7323	56.126	30.448		70.4	15.5	70.316	15.391		1.87616e-06	4.41887	1.5394e-06	3.21182		1.79989e-06	2.46393	1.5394e-06	5.22012		1.7847e-07	4.22771	1.7847e-07	5.34422
				43.2795	53.1903	43.047	52.9062						56.8404	30.8504	56.633	30.5537		73.3	20.1	72.775	20.176		1.97129e-06	4.04933	1.60859e-06	3.18375		1.88896e-06	2.27895	1.60859e-06	5.02295		1.87259e-07	3.79875	1.87259e-07	4.80198
				43.6485	53.5379	43.334	53.1607						57.4385	31.0632	57.16	30.7462							2.07123e-06	3.66519	1.68088e-06	3.12272		1.98245e-06	2.14554	1.68088e-06	4.74699		1.96481e-07	3.34287	1.96481e-07	4.22571
				44.1118	53.9267	43.676	53.4891						58.0893	31.3113	57.733	31.0418							2.17625e-06	3.2887	1.75643e-06	3.03615		2.08057e-06	2.05719	1.75643e-06	4.4065		2.06156e-07	2.88099	2.06156e-07	3.64184
				44.712	54.3894	44.086	53.9046						58.7983	31.6692	58.363	31.4523							2.28659e-06	2.93874	1.83537e-06	2.93242		2.18354e-06	2.00649	1.83537e-06	4.01832		2.16308e-07	2.43168	2.16308e-07	3.07387
				45.3968	54.8822	44.584	54.4271						59.4803	32.1203	59.08	32.0001							2.40253e-06	2.62965	1.91786e-06	2.82009		2.29161e-06	1.98616	1.91786e-06	3.60053		2.2696e-07	2.01008	2.2696e-07	2.54094
				46.2922	55.4004	45.192	55.0789						60.2418	32.7166	59.914	32.7125							2.52434e-06	2.37067	2.00405e-06	2.70714		2.40502e-06	1.98982	2.00405e-06	3.17118		2.38137e-07	1.62729	2.38137e-07	2.05705
													60.9656	33.548	60.905	33.6274							2.65233e-06	2.16603	2.09412e-06	2.60034		2.52405e-06	2.01247	2.09412e-06	2.74704		2.49864e-07	1.29021	2.49864e-07	1.63094
													61.6939	34.6406	62.062	34.755							2.78681e-06	2.01555	2.18824e-06	2.50473		2.64897e-06	2.05061	2.18824e-06	2.34275		2.62168e-07	1.00184	2.62168e-07	1.26641
													62.4477	36.2784									2.92811e-06	1.91562	2.28659e-06	2.4234		2.78007e-06	2.10214	2.28659e-06	1.97017		2.75079e-07	0.76187	2.75079e-07	0.96306
																							3.07657e-06	1.86039	2.38936e-06	2.35743		2.91766e-06	2.16598	2.38936e-06	1.63803		2.88625e-07	0.56743	2.88625e-07	0.71726
																							3.23256e-06	1.84284	2.49675e-06	2.30611		3.06206e-06	2.24163	2.49675e-06	1.35199		3.02838e-07	0.4139	3.02838e-07	0.52317
																							3.39646e-06	1.85588	2.60896e-06	2.26729		3.21361e-06	2.32875	2.60896e-06	1.11485		3.17752e-07	0.29571	3.17752e-07	0.37373
																							3.56867e-06	1.89302	2.72622e-06	2.23789		3.37266e-06	2.42669	2.72622e-06	0.927		3.33399e-07	0.20696	3.33399e-07	0.26148
																							3.74961e-06	1.94892	2.84875e-06	2.21446		3.53957e-06	2.53424	2.84875e-06	0.78693		3.49817e-07	0.14195	3.49817e-07	0.17917
																							3.93972e-06	2.0195	2.97678e-06	2.19373		3.71475e-06	2.64941	2.97678e-06	0.69179		3.67044e-07	0.09553	3.67044e-07	0.12027
																							4.13947e-06	2.1019	3.11057e-06	2.17303		3.8986e-06	2.76952	3.11057e-06	0.6379		3.85119e-07	0.06329	3.85119e-07	0.07911
																							4.34936e-06	2.19423	3.25037e-06	2.15069		4.09155e-06	2.89127	3.25037e-06	0.62121		4.04084e-07	0.04164	4.04084e-07	0.05104
																							4.56988e-06	2.29521	3.39646e-06	2.12616		4.29405e-06	3.01098	3.39646e-06	0.63762		4.23983e-07	0.02783	4.23983e-07	0.0324
																							4.80158e-06	2.4038	3.54911e-06	2.10005		4.50657e-06	3.12491	3.54911e-06	0.6832		4.44862e-07	0.0199	4.44862e-07	0.02039
																							5.04503e-06	2.51888	3.70862e-06	2.07398		4.72961e-06	3.22954	3.70862e-06	0.75432		4.66769e-07	0.01659	4.66769e-07	0.013
																							5.30083e-06	2.63897	3.8753e-06	2.05028		4.96369e-06	3.32181	3.8753e-06	0.84769		4.89755e-07	0.01731	4.89755e-07	0.00881
																							5.56959e-06	2.76214	4.04947e-06	2.03166		5.20935e-06	3.39932	4.04947e-06	0.9603		5.13873e-07	0.02209	5.13873e-07	0.00694
																							5.85198e-06	2.88599	4.23147e-06	2.02083		5.46717e-06	3.46044	4.23147e-06	1.08938		5.39179e-07	0.03155	5.39179e-07	0.00689
																							6.14869e-06	3.00774	4.42165e-06	2.0201		5.73775e-06	3.50429	4.42165e-06	1.23225		5.65731e-07	0.0469	5.65731e-07	0.0085
																							6.46045e-06	3.12442	4.62038e-06	2.03108		6.02172e-06	3.5307	4.62038e-06	1.38631		5.9359e-07	0.06995	5.9359e-07	0.01189
																							6.78801e-06	3.23309	4.82804e-06	2.0545		6.31974e-06	3.54008	4.82804e-06	1.54888		6.22821e-07	0.10314	6.22821e-07	0.01747
																							7.13217e-06	3.33104	5.04503e-06	2.09012		6.63252e-06	3.53326	5.04503e-06	1.71725		6.53492e-07	0.14948	6.53492e-07	0.02591
																							7.49379e-06	3.41599	5.27178e-06	2.13675		6.96077e-06	3.51139	5.27178e-06	1.88863		6.85673e-07	0.21252	6.85673e-07	0.03817
																							7.87375e-06	3.4862	5.50871e-06	2.19242		7.30527e-06	3.47572	5.50871e-06	2.06018		7.19439e-07	0.29617	7.19439e-07	0.05557
																							8.27296e-06	3.54057	5.7563e-06	2.25459		7.66682e-06	3.42757	5.7563e-06	2.22913		7.54867e-07	0.40453	7.54867e-07	0.07981
																							8.69242e-06	3.57857	6.01501e-06	2.32045		8.04627e-06	3.36822	6.01501e-06	2.39284		7.92041e-07	0.54154	7.92041e-07	0.11304
																							9.13315e-06	3.60025	6.28535e-06	2.38719		8.44449e-06	3.29886	6.28535e-06	2.5489		8.31044e-07	0.71059	8.31044e-07	0.1579
																							9.59622e-06	3.60611	6.56784e-06	2.45232		8.86242e-06	3.2206	6.56784e-06	2.6952		8.71969e-07	0.91409	8.71969e-07	0.21756
																							1.00828e-05	3.59702	6.86302e-06	2.51382		9.30104e-06	3.13446	6.86302e-06	2.83006		9.14909e-07	1.15294	9.14909e-07	0.29572
																							1.0594e-05	3.5741	7.17148e-06	2.57034		9.76136e-06	3.04138	7.17148e-06	2.9522		9.59963e-07	1.42616	9.59963e-07	0.39655
																							1.11311e-05	3.53863	7.49379e-06	2.62119		1.02445e-05	2.94233	7.49379e-06	3.06081		1.00724e-06	1.73056	1.00724e-06	0.52459
																							1.16955e-05	3.492	7.8306e-06	2.66634		1.07515e-05	2.83823	7.8306e-06	3.15546		1.05684e-06	2.06058	1.05684e-06	0.68449
																							1.22885e-05	3.4356	8.18253e-06	2.70632		1.12836e-05	2.73008	8.18253e-06	3.23615		1.10888e-06	2.40844	1.10888e-06	0.88074
																							1.29116e-05	3.37084	8.55029e-06	2.74202		1.1842e-05	2.61892	8.55029e-06	3.30317		1.16349e-06	2.76444	1.16349e-06	1.11717
																							1.35662e-05	3.29909	8.93458e-06	2.77453		1.24281e-05	2.50583	8.93458e-06	3.35707		1.22078e-06	3.11758	1.22078e-06	1.39643
																							1.4254e-05	3.22166	9.33613e-06	2.80495		1.30432e-05	2.39194	9.33613e-06	3.3986		1.2809e-06	3.45636	1.2809e-06	1.71937
																							1.49768e-05	3.13982	9.75574e-06	2.83418		1.36888e-05	2.27835	9.75574e-06	3.42862		1.34398e-06	3.76969	1.34398e-06	2.08438
																							1.57361e-05	3.05475	1.01942e-05	2.86286		1.43662e-05	2.16615	1.01942e-05	3.44808		1.41016e-06	4.04781	1.41016e-06	2.48691
																							1.6534e-05	2.96759	1.06524e-05	2.89124		1.50772e-05	2.05632	1.06524e-05	3.45798		1.47961e-06	4.28306	1.47961e-06	2.919
																							1.73723e-05	2.8794	1.11311e-05	2.9192		1.58234e-05	1.94972	1.11311e-05	3.45933		1.55247e-06	4.47052	1.55247e-06	3.36927
																							1.82531e-05	2.79117	1.16314e-05	2.94624		1.66066e-05	1.84709	1.16314e-05	3.45315		1.62892e-06	4.60831	1.62892e-06	3.82314
																							1.91786e-05	2.70381	1.21542e-05	2.97164		1.74285e-05	1.74899	1.21542e-05	3.44045		1.70914e-06	4.69753	1.70914e-06	4.26354
																							2.0151e-05	2.61811	1.27004e-05	2.99451		1.8291e-05	1.65582	1.27004e-05	3.42225		1.7933e-06	4.74198	1.7933e-06	4.67202
																							2.11727e-05	2.53471	1.32713e-05	3.01395		1.91963e-05	1.56785	1.32713e-05	3.39958		1.88161e-06	4.7476	1.88161e-06	5.03018
																							2.22462e-05	2.45415	1.38677e-05	3.02917		2.01463e-05	1.48522	1.38677e-05	3.37346		1.97427e-06	4.7217	1.97427e-06	5.3213
																							2.33741e-05	2.37677	1.4491e-05	3.03963		2.11434e-05	1.40795	1.4491e-05	3.34494		2.0715e-06	4.67221	2.0715e-06	5.53202
																							2.45592e-05	2.30276	1.51423e-05	3.04507		2.21898e-05	1.33603	1.51423e-05	3.31507		2.17351e-06	4.60689	2.17351e-06	5.65374
																							2.58044e-05	2.23216	1.58228e-05	3.04557		2.3288e-05	1.26935	1.58228e-05	3.28491		2.28054e-06	4.53278	2.28054e-06	5.68364
																							2.71128e-05	2.16485	1.6534e-05	3.04153		2.44406e-05	1.20782	1.6534e-05	3.2555		2.39284e-06	4.4557	2.39284e-06	5.62519
																							2.84875e-05	2.10062	1.72771e-05	3.03363		2.56502e-05	1.15131	1.72771e-05	3.22786		2.51068e-06	4.38008	2.51068e-06	5.48779
																							2.99319e-05	2.03914	1.80536e-05	3.02271		2.69197e-05	1.09973	1.80536e-05	3.2029		2.63432e-06	4.30894	2.63432e-06	5.28599
																							3.14495e-05	1.98004	1.8865e-05	3.00974		2.8252e-05	1.05294	1.8865e-05	3.18148		2.76404e-06	4.24407	2.76404e-06	5.03797
																							3.3044e-05	1.92295	1.97129e-05	2.99562		2.96502e-05	1.01085	1.97129e-05	3.16428		2.90016e-06	4.18629	2.90016e-06	4.7637
																							3.47195e-05	1.86748	2.05988e-05	2.98115		3.11177e-05	0.97333	2.05988e-05	3.15183		3.04298e-06	4.13585	3.04298e-06	4.48297
																							3.64798e-05	1.81329	2.15246e-05	2.96693		3.26577e-05	0.94026	2.15246e-05	3.1445		3.19283e-06	4.09281	3.19283e-06	4.21355
																							3.83294e-05	1.7601	2.2492e-05	2.9533		3.4274e-05	0.91147	2.2492e-05	3.14244		3.35006e-06	4.0573	3.35006e-06	3.96969
																							4.02728e-05	1.70769	2.35029e-05	2.94031		3.59703e-05	0.88677	2.35029e-05	3.14563		3.51503e-06	4.02984	3.51503e-06	3.76109
																							4.23147e-05	1.65588	2.45592e-05	2.92779		3.77505e-05	0.86592	2.45592e-05	3.15385		3.68813e-06	4.01139	3.68813e-06	3.59261
																							4.44602e-05	1.60458	2.5663e-05	2.91534		3.96189e-05	0.84863	2.5663e-05	3.16678		3.86975e-06	4.00338	3.86975e-06	3.46449
																							4.67144e-05	1.55373	2.68164e-05	2.90242		4.15797e-05	0.8346	2.68164e-05	3.18396		4.06031e-06	4.0076	4.06031e-06	3.37316
																							4.9083e-05	1.50332	2.80217e-05	2.88842		4.36375e-05	0.82346	2.80217e-05	3.20485		4.26026e-06	4.02601	4.26026e-06	3.31242
																							5.15716e-05	1.45337	2.92811e-05	2.87278		4.57972e-05	0.81481	2.92811e-05	3.22891		4.47006e-06	4.06046	4.47006e-06	3.27484
																							5.41864e-05	1.40391	3.05971e-05	2.85502		4.80638e-05	0.80827	3.05971e-05	3.25556		4.69019e-06	4.11251	4.69019e-06	3.2531
																							5.69338e-05	1.355	3.19723e-05	2.83485		5.04426e-05	0.8034	3.19723e-05	3.28428		4.92115e-06	4.18315	4.92115e-06	3.24116
																							5.98205e-05	1.30671	3.34092e-05	2.81215		5.29391e-05	0.79978	3.34092e-05	3.31456		5.16349e-06	4.27266	5.16349e-06	3.23512
																							6.28535e-05	1.25913	3.49108e-05	2.78703		5.55591e-05	0.79699	3.49108e-05	3.34599		5.41777e-06	4.38053	5.41777e-06	3.23357
																							6.60403e-05	1.21236	3.64798e-05	2.75977		5.83088e-05	0.79462	3.64798e-05	3.37818		5.68457e-06	4.50548	5.68457e-06	3.2376
																							6.93887e-05	1.1665	3.81194e-05	2.73081		6.11946e-05	0.79231	3.81194e-05	3.41077		5.9645e-06	4.64554	5.9645e-06	3.25033
																							7.29069e-05	1.12172	3.98326e-05	2.70068		6.42233e-05	0.78971	3.98326e-05	3.44347		6.25822e-06	4.79821	6.25822e-06	3.27619
																							7.66034e-05	1.07817	4.16228e-05	2.66991		6.74018e-05	0.78653	4.16228e-05	3.47596		6.56641e-06	4.96064	6.56641e-06	3.31998
																							8.04874e-05	1.03605	4.34936e-05	2.63902		7.07376e-05	0.78255	4.34936e-05	3.50796		6.88977e-06	5.12986	6.88977e-06	3.38598
																							8.45683e-05	0.99559	4.54483e-05	2.6084		7.42385e-05	0.77761	4.54483e-05	3.53914		7.22905e-06	5.30297	7.22905e-06	3.47711
																							8.88561e-05	0.95703	4.7491e-05	2.57833		7.79127e-05	0.77165	4.7491e-05	3.56915		7.58505e-06	5.47726	7.58505e-06	3.59435
																							9.33613e-05	0.92061	4.96254e-05	2.5489		8.17688e-05	0.76466	4.96254e-05	3.59761		7.95857e-06	5.65033	7.95857e-06	3.73646
																							9.8095e-05	0.88656	5.18558e-05	2.52003		8.58156e-05	0.75674	5.18558e-05	3.62413		8.35049e-06	5.82017	8.35049e-06	3.90004
																							0.000103069	0.85503	5.41864e-05	2.49149		9.00628e-05	0.74799	5.41864e-05	3.64827		8.76171e-06	5.9851	8.76171e-06	4.07985
																							0.000108295	0.82615	5.66218e-05	2.46293		9.45202e-05	0.73858	5.66218e-05	3.66958		9.19318e-06	6.14383	9.19318e-06	4.26944
																							0.000113785	0.79994	5.91666e-05	2.43392		9.91981e-05	0.72868	5.91666e-05	3.68764		9.64589e-06	6.29531	9.64589e-06	4.46186
																							0.000119554	0.77632	6.18258e-05	2.40401		0.000104108	0.7184	6.18258e-05	3.70206		1.01209e-05	6.43875	1.01209e-05	4.65042
																							0.000125616	0.75511	6.46045e-05	2.37276		0.00010926	0.70783	6.46045e-05	3.71252		1.06193e-05	6.57354	1.06193e-05	4.82939
																							0.000131985	0.73607	6.75081e-05	2.33983		0.000114668	0.69698	6.75081e-05	3.71879		1.11423e-05	6.69918	1.11423e-05	4.99454
																							0.000138677	0.71885	7.05422e-05	2.30496		0.000120343	0.68578	7.05422e-05	3.72073		1.1691e-05	6.81527	1.1691e-05	5.14342
																							0.000145708	0.70309	7.37126e-05	2.26805		0.000126299	0.67409	7.37126e-05	3.71835		1.22667e-05	6.92143	1.22667e-05	5.27541
																							0.000153096	0.6884	7.70256e-05	2.22914		0.000132549	0.6617	7.70256e-05	3.71178		1.28707e-05	7.01735	1.28707e-05	5.39161
																							0.000160859	0.6744	8.04874e-05	2.18838		0.00013911	0.64837	8.04874e-05	3.70125		1.35046e-05	7.10277	1.35046e-05	5.4944
																							0.000169014	0.66076	8.41048e-05	2.14606		0.000145994	0.63386	8.41048e-05	3.68711		1.41696e-05	7.17745	1.41696e-05	5.58705
																							0.000177584	0.64721	8.78849e-05	2.10253		0.00015322	0.61795	8.78849e-05	3.66977		1.48674e-05	7.24127	1.48674e-05	5.67318
																							0.000186588	0.63354	9.18348e-05	2.05821		0.000160803	0.60051	9.18348e-05	3.64969		1.55995e-05	7.29415	1.55995e-05	5.7563
																							0.000196048	0.6196	9.59622e-05	2.01349		0.000168761	0.58149	9.59622e-05	3.62733		1.63677e-05	7.33614	1.63677e-05	5.83942
																							0.000205988	0.6053	0.000100275	1.96878		0.000177114	0.56094	0.000100275	3.60316		1.71737e-05	7.36739	1.71737e-05	5.92483
																							0.000216432	0.59062	0.000104782	1.92441		0.000185879	0.53906	0.000104782	3.5776		1.80194e-05	7.38816	1.80194e-05	6.01396
																							0.000227406	0.57555	0.000109491	1.88066		0.000195079	0.51614	0.000109491	3.551		1.89068e-05	7.39879	1.89068e-05	6.1075
																							0.000238936	0.5601	0.000114412	1.83772		0.000204734	0.49257	0.000114412	3.52367		1.98379e-05	7.39968	1.98379e-05	6.20552
																							0.000251051	0.5443	0.000119554	1.79573		0.000214866	0.4688	0.000119554	3.49582		2.08148e-05	7.39128	2.08148e-05	6.30775
																							0.00026378	0.52818	0.000124928	1.75475		0.0002255	0.44531	0.000124928	3.46766		2.18398e-05	7.37406	2.18398e-05	6.41388
																							0.000277154	0.51174	0.000130543	1.71481		0.000236661	0.42256	0.000130543	3.43931		2.29153e-05	7.34848	2.29153e-05	6.52384
																							0.000291206	0.495	0.00013641	1.6759		0.000248373	0.40101	0.00013641	3.4109		2.40437e-05	7.31501	2.40437e-05	6.63798
																							0.000305971	0.47799	0.00014254	1.63804		0.000260666	0.38104	0.00014254	3.38256		2.52278e-05	7.27411	2.52278e-05	6.75726
																							0.000321484	0.46071	0.000148947	1.60122		0.000273567	0.36296	0.000148947	3.35445		2.64701e-05	7.22618	2.64701e-05	6.88322
																							0.000337784	0.44321	0.000155641	1.5655		0.000287106	0.34697	0.000155641	3.32674		2.77736e-05	7.17164	2.77736e-05	7.01791
																							0.000354911	0.42555	0.000162636	1.53096		0.000301315	0.33322	0.000162636	3.29965		2.91413e-05	7.11084	2.91413e-05	7.1637
																							0.000372906	0.40782	0.000169946	1.49772		0.000316228	0.32174	0.000169946	3.27344		3.05764e-05	7.04414	3.05764e-05	7.32307
																							0.000391813	0.39015	0.000177584	1.46591		0.000331878	0.31248	0.000177584	3.24838		3.20821e-05	6.97183	3.20821e-05	7.49832
																							0.000411679	0.37269	0.000185565	1.43571		0.000348304	0.3053	0.000185565	3.22471		3.3662e-05	6.89421	3.3662e-05	7.69131
																							0.000432552	0.35563	0.000193905	1.40729		0.000365542	0.30001	0.000193905	3.20267		3.53197e-05	6.81154	3.53197e-05	7.90331
																							0.000454483	0.33917	0.00020262	1.38078		0.000383633	0.29634	0.00020262	3.1824		3.7059e-05	6.72411	3.7059e-05	8.13488
																							0.000477527	0.32352	0.000211727	1.35632		0.00040262	0.29398	0.000211727	3.16398		3.8884e-05	6.63218	3.8884e-05	8.3858
																							0.000501738	0.30889	0.000221243	1.33397		0.000422546	0.29257	0.000221243	3.14737		4.07988e-05	6.53601	4.07988e-05	8.65522
																							0.000527178	0.29546	0.000231186	1.31376		0.000443459	0.29177	0.000231186	3.13245		4.28079e-05	6.4359	4.28079e-05	8.94178
																							0.000553907	0.28342	0.000241577	1.29563		0.000465406	0.29122	0.000241577	3.11896		4.4916e-05	6.33211	4.4916e-05	9.24384
																							0.000581991	0.27288	0.000252434	1.27949		0.00048844	0.2906	0.000252434	3.10657		4.71279e-05	6.22492	4.71279e-05	9.55971
																							0.0006115	0.26394	0.00026378	1.26518		0.000512614	0.28962	0.00026378	3.09489		4.94487e-05	6.1146	4.94487e-05	9.88788
																							0.000642504	0.25663	0.000275635	1.25249		0.000537984	0.28807	0.000275635	3.0835		5.18837e-05	6.00141	5.18837e-05	10.2271
																							0.000675081	0.25095	0.000288023	1.24119		0.00056461	0.2858	0.000288023	3.07197		5.44388e-05	5.8856	5.44388e-05	10.5768
																							0.000709309	0.24683	0.000300968	1.231		0.000592553	0.28276	0.000300968	3.05993		5.71196e-05	5.76738	5.71196e-05	10.9366
																							0.000745272	0.24415	0.000314495	1.22164		0.00062188	0.27896	0.000314495	3.04706		5.99324e-05	5.64694	5.99324e-05	11.3067
																							0.00078306	0.24272	0.000328629	1.21283		0.000652658	0.27446	0.000328629	3.03314		6.28838e-05	5.52443	6.28838e-05	11.6875
																							0.000822763	0.24232	0.000343399	1.20429		0.000684959	0.26938	0.000343399	3.01807		6.59805e-05	5.39997	6.59805e-05	12.0799
																							0.000864479	0.24267	0.000358833	1.19577		0.000718858	0.2639	0.000358833	3.00182		6.92297e-05	5.27366	6.92297e-05	12.4843
																							0.00090831	0.24346	0.000374961	1.18702		0.000754436	0.25817	0.000374961	2.98448		7.26389e-05	5.14559	7.26389e-05	12.9016
																							0.000954363	0.24438	0.000391813	1.17784		0.000791774	0.25237	0.000391813	2.96618		7.6216e-05	5.01586	7.6216e-05	13.3322
																							0.001	0.24513	0.000409423	1.16807		0.000830961	0.24666	0.000409423	2.9471		7.99692e-05	4.8846	7.99692e-05	13.7765
																							0.00105	0.24544	0.000427824	1.15757		0.000872086	0.24116	0.000427824	2.92743		8.39073e-05	4.752	8.39073e-05	14.2347
																							0.00111	0.24513	0.000447052	1.14626		0.000915247	0.23598	0.000447052	2.90732		8.80393e-05	4.61834	8.80393e-05	14.707
																							0.00116	0.24408	0.000467144	1.13408		0.000960545	0.2312	0.000467144	2.88691		9.23747e-05	4.48393	9.23747e-05	15.194
																							0.00122	0.24227	0.00048814	1.12104		0.00101	0.22689	0.00048814	2.86627		9.69237e-05	4.34917	9.69237e-05	15.6964
																							0.00128	0.23979	0.000510079	1.10717		0.00106	0.22311	0.000510079	2.8454		0.000101697	4.21452	0.000101697	16.2156
																							0.00135	0.23683	0.000533004	1.09253		0.00111	0.2199	0.000533004	2.82427		0.000106705	4.08045	0.000106705	16.7538
																							0.00142	0.23364	0.000556959	1.07721		0.00117	0.21731	0.000556959	2.80279		0.000111959	3.94744	0.000111959	17.3142
																							0.00149	0.23053	0.000581991	1.06133		0.00122	0.21544	0.000581991	2.78088		0.000117473	3.816	0.000117473	17.9008
																							0.00156	0.22779	0.000608148	1.04501		0.00128	0.21435	0.000608148	2.75847		0.000123258	3.68657	0.000123258	18.5189
																							0.00164	0.22573	0.000635481	1.02839		0.00135	0.21417	0.000635481	2.73552		0.000129328	3.55959	0.000129328	19.1745
																							0.00173	0.22458	0.000664042	1.0116		0.00141	0.215	0.000664042	2.71205		0.000135696	3.43544	0.000135696	19.8744
																							0.00182	0.22451	0.000693887	0.99477		0.00148	0.21698	0.000693887	2.68817		0.000142379	3.31447	0.000142379	20.6262
																							0.00191	0.2256	0.000725073	0.97803		0.00156	0.22022	0.000725073	2.66406		0.00014939	3.197	0.00014939	21.4373
																							0.002	0.22783	0.000757661	0.96151		0.00163	0.22482	0.000757661	2.63997		0.000156747	3.0833	0.000156747	22.3156
																							0.00211	0.2311	0.000791713	0.94532		0.00172	0.23087	0.000791713	2.61622		0.000164466	2.97363	0.000164466	23.2686
																							0.00221	0.23524	0.000827296	0.92956		0.0018	0.2384	0.000827296	2.59316		0.000172565	2.86822	0.000172565	24.3034
																							0.00232	0.24006	0.000864479	0.91433		0.00189	0.24741	0.000864479	2.57111		0.000181063	2.76729	0.000181063	25.4268
																							0.00244	0.24531	0.000903332	0.89973		0.00198	0.25785	0.000903332	2.55041		0.000189979	2.67108	0.000189979	26.645
																							0.00257	0.25078	0.000943931	0.88586		0.00208	0.26958	0.000943931	2.53131		0.000199335	2.57976	0.000199335	27.9638
																							0.0027	0.25624	0.000986355	0.87281		0.00218	0.28247	0.000986355	2.51399		0.000209151	2.49351	0.000209151	29.3888
																							0.00283	0.26152	0.00103	0.86069		0.00229	0.29627	0.00103	2.49854		0.00021945	2.41246	0.00021945	30.9252
																							0.00298	0.26645	0.00108	0.8496		0.00241	0.31074	0.00108	2.48498		0.000230257	2.33667	0.000230257	32.5787
																							0.00313	0.27093	0.00113	0.83966		0.00252	0.32554	0.00113	2.47323		0.000241596	2.26616	0.000241596	34.3548
																							0.00329	0.27486	0.00118	0.83097		0.00265	0.34035	0.00118	2.46316		0.000253493	2.20085	0.000253493	36.2595
																							0.00345	0.27817	0.00123	0.82364		0.00278	0.35477	0.00123	2.45459		0.000265977	2.14059	0.000265977	38.2993
																							0.00363	0.28078	0.00128	0.81773		0.00292	0.36844	0.00128	2.44732		0.000279075	2.08514	0.000279075	40.4809
																							0.00381	0.28263	0.00134	0.81332		0.00306	0.38096	0.00134	2.44115		0.000292818	2.03421	0.000292818	42.8117
																							0.00401	0.28366	0.0014	0.81041		0.00321	0.39198	0.0014	2.43591		0.000307237	1.98743	0.000307237	45.299
																							0.00421	0.28377	0.00147	0.80897		0.00337	0.40117	0.00147	2.43145		0.000322367	1.9444	0.000322367	47.95
																							0.00442	0.2829	0.00153	0.80893		0.00354	0.40828	0.00153	2.42768		0.000338242	1.90466	0.000338242	50.7716
																							0.00465	0.28096	0.0016	0.81016		0.00371	0.41314	0.0016	2.42454		0.000354899	1.86774	0.000354899	53.7697
																							0.00488	0.27789	0.00167	0.81249		0.0039	0.41565	0.00167	2.42202		0.000372376	1.83317	0.000372376	56.9492
																							0.00513	0.27363	0.00175	0.81569		0.00409	0.41581	0.00175	2.4201		0.000390713	1.80044	0.000390713	60.3131
																							0.00539	0.26817	0.00183	0.81952		0.00429	0.41371	0.00183	2.4188		0.000409954	1.76905	0.000409954	63.8628
																							0.00566	0.26154	0.00191	0.82371		0.00451	0.40952	0.00191	2.41809		0.000430142	1.73851	0.000430142	67.5977
																							0.00595	0.25382	0.00199	0.828		0.00473	0.40346	0.00199	2.41795		0.000451324	1.70831	0.000451324	71.515
																							0.00625	0.24514	0.00208	0.83212		0.00496	0.39576	0.00208	2.41828		0.00047355	1.67798	0.00047355	75.6101
																							0.00657	0.23568	0.00218	0.83583		0.00521	0.38667	0.00218	2.41894		0.000496869	1.64703	0.000496869	79.8771
																							0.0069	0.22568	0.00227	0.83891		0.00547	0.37642	0.00227	2.41972		0.000521338	1.61503	0.000521338	84.3087
																							0.00725	0.21538	0.00238	0.84115		0.00574	0.36519	0.00238	2.42035		0.000547011	1.58157	0.000547011	88.8972
																							0.00762	0.20511	0.00248	0.84238		0.00602	0.35312	0.00248	2.42053		0.000573948	1.5463	0.000573948	93.6346
																							0.008	0.19516	0.00259	0.84245		0.00632	0.3403	0.00259	2.4199		0.000602212	1.50892	0.000602212	98.5127
																							0.00841	0.18587	0.00271	0.84123		0.00663	0.32679	0.00271	2.4181		0.000631868	1.46919	0.000631868	103.524
																							0.00884	0.17756	0.00283	0.83857		0.00696	0.31262	0.00283	2.41477		0.000662984	1.42698	0.000662984	108.662
																							0.00928	0.17057	0.00296	0.83436		0.00731	0.29785	0.00296	2.40957		0.000695633	1.38219	0.000695633	113.92
																							0.00976	0.16521	0.00309	0.82846		0.00767	0.28255	0.00309	2.40223		0.000729889	1.33484	0.000729889	119.293
																							0.01025	0.16179	0.00323	0.82074		0.00805	0.26686	0.00323	2.39253		0.000765832	1.28503	0.000765832	124.775
																							0.01077	0.16062	0.00338	0.81106		0.00844	0.25102	0.00338	2.38035		0.000803545	1.23293	0.000803545	130.362
																							0.01132	0.16196	0.00353	0.7993		0.00886	0.23533	0.00353	2.36564		0.000843116	1.17881	0.000843116	136.049
																							0.01189	0.16607	0.00369	0.78535		0.0093	0.22022	0.00369	2.34843		0.000884635	1.12302	0.000884635	141.831
																							0.01249	0.17317	0.00385	0.76911		0.00976	0.20615	0.00385	2.32885		0.000928199	1.066	0.000928199	147.702
																							0.01313	0.18347	0.00403	0.75055		0.01024	0.19369	0.00403	2.30709		0.000973908	1.00825	0.000973908	153.653
																							0.01379	0.19713	0.00421	0.72968		0.01075	0.18338	0.00421	2.28338		0.00102	0.95037	0.00102	159.677
																							0.01449	0.21426	0.0044	0.70658		0.01128	0.17578	0.0044	2.25803		0.00107	0.89298	0.00107	165.764
																							0.01523	0.23494	0.0046	0.68141		0.01184	0.17138	0.0046	2.23133		0.00112	0.83682	0.00112	171.903
																							0.016	0.2592	0.0048	0.65439		0.01243	0.17058	0.0048	2.20363		0.00118	0.78262	0.00118	178.085
																							0.01681	0.28702	0.00502	0.62585		0.01304	0.17368	0.00502	2.17525		0.00124	0.73121	0.00124	184.298
																							0.01766	0.31832	0.00524	0.59617		0.01369	0.18086	0.00524	2.14654		0.0013	0.68342	0.0013	190.532
																							0.01856	0.35296	0.00548	0.56576		0.01437	0.19217	0.00548	2.1178		0.00136	0.64008	0.00136	196.78
																							0.0195	0.39073	0.00572	0.53508		0.01508	0.20759	0.00572	2.08935		0.00143	0.60206	0.00143	203.032
																							0.02049	0.43138	0.00598	0.50457		0.01582	0.22698	0.00598	2.06146		0.0015	0.57014	0.0015	209.283
																							0.02152	0.47462	0.00625	0.47464		0.01661	0.25016	0.00625	2.0344		0.00158	0.54505	0.00158	215.529
																							0.02262	0.5201	0.00653	0.44565		0.01743	0.27692	0.00653	2.00842		0.00165	0.52742	0.00165	221.766
																							0.02376	0.56747	0.00683	0.41787		0.01829	0.30705	0.00683	1.98375		0.00173	0.51774	0.00173	227.994
																							0.02497	0.61636	0.00713	0.39151		0.0192	0.34035	0.00713	1.9606		0.00182	0.51635	0.00182	234.214
																							0.02623	0.66642	0.00745	0.36669		0.02015	0.37663	0.00745	1.93917		0.00191	0.52342	0.00191	240.424
																							0.02756	0.71731	0.00779	0.34344		0.02114	0.41575	0.00779	1.91968		0.002	0.53894	0.002	246.628
																							0.02896	0.76869	0.00814	0.32177		0.02219	0.45759	0.00814	1.90229		0.0021	0.56275	0.0021	252.826
																							0.03043	0.82026	0.0085	0.30163		0.02329	0.50203	0.0085	1.88716		0.00221	0.59453	0.00221	259.015
																							0.03197	0.87174	0.00889	0.28296		0.02444	0.54899	0.00889	1.87443		0.00231	0.63382	0.00231	265.196
																							0.03359	0.92283	0.00928	0.26574		0.02565	0.59834	0.00928	1.86419		0.00243	0.68002	0.00243	271.364
																							0.0353	0.97323	0.0097	0.24996		0.02692	0.64995	0.0097	1.85649		0.00255	0.73246	0.00255	277.513
																							0.03709	1.02262	0.01014	0.2357		0.02825	0.70361	0.01014	1.85132		0.00267	0.79033	0.00267	283.635
																							0.03897	1.07065	0.01059	0.22306		0.02965	0.75907	0.01059	1.84862		0.0028	0.85273	0.0028	289.721
																							0.04094	1.11695	0.01107	0.21223		0.03112	0.81595	0.01107	1.84827		0.00294	0.91867	0.00294	295.76
																							0.04302	1.16109	0.01157	0.20343		0.03266	0.87378	0.01157	1.85009		0.00309	0.98706	0.00309	301.74
																							0.0452	1.20264	0.01209	0.19692		0.03427	0.93196	0.01209	1.85384		0.00324	1.05673	0.00324	307.647
																							0.04749	1.24115	0.01263	0.19292		0.03597	0.98975	0.01263	1.85924		0.0034	1.1264	0.0034	313.466
																							0.0499	1.27615	0.0132	0.19168		0.03775	1.04627	0.0132	1.86598		0.00357	1.1947	0.00357	319.185
																							0.05243	1.30725	0.01379	0.19333		0.03962	1.10051	0.01379	1.87372		0.00374	1.26019	0.00374	324.788
																							0.05509	1.33407	0.01441	0.19797		0.04158	1.15132	0.01441	1.88212		0.00393	1.32137	0.00393	330.265
																							0.05788	1.35635	0.01506	0.20556		0.04364	1.19748	0.01506	1.89082		0.00412	1.3767	0.00412	335.603
																							0.06081	1.37394	0.01574	0.21597		0.0458	1.23775	0.01574	1.89947		0.00432	1.42465	0.00432	340.795
																							0.0639	1.38678	0.01644	0.22899		0.04806	1.2709	0.01644	1.90774		0.00453	1.46373	0.00453	345.83
																							0.06714	1.39499	0.01718	0.24429		0.05044	1.29582	0.01718	1.9153		0.00476	1.4926	0.00476	350.702
																							0.07054	1.39879	0.01795	0.2615		0.05294	1.31162	0.01795	1.92186		0.00499	1.51008	0.00499	355.401
																							0.07412	1.39856	0.01876	0.28022		0.05556	1.31769	0.01876	1.92715		0.00524	1.51525	0.00524	359.92
																							0.07788	1.39481	0.0196	0.30004		0.05831	1.31378	0.0196	1.9309		0.0055	1.50752	0.0055	364.246
																							0.08183	1.38818	0.02049	0.32062		0.06119	1.30009	0.02049	1.93292		0.00577	1.48668	0.00577	368.365
																							0.08597	1.37945	0.02141	0.34163		0.06422	1.27722	0.02141	1.93302		0.00605	1.45291	0.00605	372.26
																							0.09033	1.36953	0.02237	0.36286		0.0674	1.24622	0.02237	1.93105		0.00635	1.40679	0.00635	375.911
																							0.09491	1.3595	0.02337	0.38417		0.07074	1.2085	0.02337	1.92691		0.00666	1.34927	0.00666	379.294
																							0.09973	1.3506	0.02442	0.40548		0.07424	1.16576	0.02442	1.92052		0.00699	1.28164	0.00699	382.384
																							0.10478	1.34426	0.02552	0.42682		0.07791	1.1199	0.02552	1.91184		0.00733	1.20546	0.00733	385.156
																							0.11009	1.34207	0.02667	0.44821		0.08177	1.0729	0.02667	1.90082		0.0077	1.12252	0.0077	387.588
																							0.11568	1.34583	0.02787	0.46974		0.08582	1.02678	0.02787	1.88745		0.00807	1.03474	0.00807	389.661
																							0.12154	1.35752	0.02912	0.49146		0.09006	0.98349	0.02912	1.87172		0.00847	0.94418	0.00847	391.364
																							0.1277	1.37929	0.03043	0.51338		0.09452	0.94493	0.03043	1.8536		0.00889	0.85299	0.00889	392.696
																							0.13418	1.41348	0.0318	0.53546		0.0992	0.91295	0.0318	1.83308		0.00933	0.76336	0.00933	393.661
																							0.14098	1.46252	0.03323	0.55759		0.10411	0.88936	0.03323	1.81014		0.00979	0.67756	0.00979	394.275
																							0.14813	1.52894	0.03472	0.57961		0.10926	0.87605	0.03472	1.78476		0.01027	0.59792	0.01027	394.557
																							0.15564	1.61526	0.03628	0.60126		0.11467	0.87501	0.03628	1.75695		0.01077	0.52682	0.01077	394.531
																							0.16353	1.72395	0.03791	0.62228		0.12034	0.88843	0.03791	1.72673		0.0113	0.46671	0.0113	394.221
																							0.17182	1.85728	0.03961	0.64237		0.1263	0.91877	0.03961	1.69419		0.01186	0.42009	0.01186	393.649
																							0.18054	2.0173	0.04139	0.66125		0.13255	0.96876	0.04139	1.65947		0.01244	0.38952	0.01244	392.833
																							0.18969	2.20567	0.04326	0.67868		0.13911	1.04136	0.04326	1.62281		0.01306	0.37758	0.01306	391.785
																							0.19931	2.42369	0.0452	0.69453		0.14599	1.13971	0.0452	1.58455		0.0137	0.38684	0.0137	390.513
																							0.20941	2.67217	0.04723	0.70871		0.15322	1.26696	0.04723	1.54513		0.01438	0.41983	0.01438	389.019
																							0.22003	2.95149	0.04935	0.72128		0.1608	1.42615	0.04935	1.50513		0.01508	0.47895	0.01508	387.304
																							0.23119	3.26155	0.05157	0.73238		0.16876	1.61991	0.05157	1.46522		0.01583	0.5664	0.01583	385.369
																							0.24291	3.60187	0.05389	0.74224		0.17711	1.85031	0.05389	1.42617		0.01661	0.68409	0.01661	383.218
																							0.25522	3.97157	0.05631	0.75117		0.18588	2.11861	0.05631	1.38881		0.01742	0.83355	0.01742	380.865
																							0.26816	4.36945	0.05884	0.75948		0.19508	2.42513	0.05884	1.35397		0.01828	1.01586	0.01828	378.33
																							0.28176	4.79397	0.06149	0.76752		0.20473	2.76918	0.06149	1.32249		0.01918	1.23158	0.01918	375.647
																							0.29605	5.24325	0.06425	0.77559		0.21487	3.14904	0.06425	1.29514		0.02013	1.48073	0.02013	372.861
																							0.31106	5.71511	0.06714	0.78391		0.2255	3.56212	0.06714	1.27261		0.02112	1.7628	0.02112	370.022
																							0.32683	6.20698	0.07016	0.79266		0.23666	4.00508	0.07016	1.25549		0.02216	2.07676	0.02216	367.189
																							0.3434	6.71589	0.07331	0.80191		0.24837	4.47413	0.07331	1.24423		0.02325	2.42115	0.02325	364.419
																							0.36081	7.2385	0.0766	0.81168		0.26067	4.96526	0.0766	1.23919		0.02439	2.79407	0.02439	361.762
																							0.3791	7.77102	0.08005	0.8219		0.27357	5.47442	0.08005	1.24062		0.02559	3.19326	0.02559	359.261
																							0.39833	8.30924	0.08364	0.8325		0.28711	5.99776	0.08364	1.2487		0.02685	3.61605	0.02685	356.94
																							0.41852	8.84857	0.0874	0.8434		0.30132	6.53162	0.0874	1.26357		0.02818	4.05939	0.02818	354.807
																							0.43974	9.38407	0.09133	0.85454		0.31623	7.07257	0.09133	1.28533		0.02956	4.51968	0.02956	352.851
																							0.46204	9.91056	0.09544	0.86596		0.33188	7.61725	0.09544	1.3141		0.03102	4.99274	0.03102	351.043
																							0.48546	10.4227	0.09973	0.87777		0.3483	8.16224	0.09973	1.35003		0.03255	5.47358	0.03255	349.34
																							0.51008	10.9151	0.10421	0.89018		0.36554	8.70377	0.10421	1.39328		0.03415	5.9563	0.03415	347.69
																							0.53594	11.3827	0.10889	0.90351		0.38363	9.23758	0.10889	1.44404		0.03583	6.43393	0.03583	346.035
																							0.56311	11.8208	0.11379	0.91816		0.40262	9.75865	0.11379	1.50246		0.0376	6.89832	0.0376	344.322
																							0.59167	12.2254	0.1189	0.93459		0.42255	10.2612	0.1189	1.5687		0.03945	7.34015	0.03945	342.505
																							0.62166	12.5933	0.12424	0.95328		0.44346	10.7386	0.12424	1.64278		0.04139	7.74898	0.04139	340.55
																							0.65318	12.9223	0.12983	0.97465		0.46541	11.1835	0.12983	1.72461		0.04343	8.11355	0.04343	338.438
																							0.6863	13.2112	0.13566	0.99908		0.48844	11.5882	0.13566	1.8139		0.04557	8.42216	0.04557	336.163
																							0.7211	13.4598	0.14176	1.02684		0.51261	11.9451	0.14176	1.91013		0.04781	8.66326	0.04781	333.737
																							0.75766	13.6687	0.14813	1.05803		0.53798	12.2472	0.14813	2.01253		0.05017	8.82615	0.05017	331.179
																							0.79608	13.8393	0.15479	1.09263		0.56461	12.4885	0.15479	2.12005		0.05264	8.90188	0.05264	328.515
																							0.83644	13.9732	0.16174	1.13045		0.59255	12.6647	0.16174	2.23139		0.05523	8.88398	0.05523	325.774
																							0.87885	14.0727	0.16901	1.17117		0.62188	12.7738	0.16901	2.345		0.05795	8.76924	0.05795	322.982
																							0.92341	14.1399	0.17661	1.21441		0.65266	12.8161	0.17661	2.45919		0.0608	8.5582	0.0608	320.159
																							0.97023	14.177	0.18455	1.2597		0.68496	12.7944	0.18455	2.57214		0.0638	8.25539	0.0638	317.317
																							1.01942	14.1864	0.19284	1.30661		0.71886	12.7135	0.19284	2.68203		0.06694	7.86921	0.06694	314.463
																							1.07111	14.1701	0.20151	1.35473		0.75444	12.5802	0.20151	2.78709		0.07024	7.4115	0.07024	311.597
																							1.12542	14.1304	0.21057	1.40379		0.79177	12.4022	0.21057	2.88566		0.07369	6.89681	0.07369	308.715
																							1.18248	14.0699	0.22003	1.4536		0.83096	12.1878	0.22003	2.97625		0.07732	6.34155	0.07732	305.817
																							1.24243	13.9913	0.22992	1.50414		0.87209	11.945	0.22992	3.05758		0.08113	5.76301	0.08113	302.911
																							1.30543	13.8982	0.24025	1.55547		0.91525	11.6809	0.24025	3.12855		0.08513	5.17854	0.08513	300.013
																							1.37161	13.7946	0.25105	1.60778		0.96054	11.4015	0.25105	3.18823		0.08932	4.60488	0.08932	297.158
																							1.44116	13.6853	0.26233	1.66128		1.00808	11.1114	0.26233	3.23582		0.09372	4.05778	0.09372	294.401
																							1.51423	13.5758	0.27412	1.71617		1.05798	10.8143	0.27412	3.27061		0.09833	3.55191	0.09833	291.813
																							1.591	13.4719	0.28644	1.77261		1.11034	10.513	0.28644	3.29191		0.10317	3.10106	0.10317	289.484
																							1.67167	13.3794	0.29932	1.8306		1.16529	10.2103	0.29932	3.29902		0.10825	2.71855	0.10825	287.519
																							1.75643	13.3038	0.31277	1.89002		1.22296	9.9096	0.31277	3.29121		0.11359	2.41778	0.11359	286.029
																							1.84548	13.2493	0.32683	1.95055		1.28349	9.61552	0.32683	3.2677		0.11918	2.21281	0.11918	285.128
																							1.93905	13.2192	0.34152	2.01172		1.34701	9.33453	0.34152	3.22772		0.12505	2.11882	0.12505	284.922
																							2.03737	13.2149	0.35687	2.07291		1.41368	9.07518	0.35687	3.17052		0.13121	2.1524	0.13121	285.508
																							2.14067	13.2357	0.37291	2.13341		1.48364	8.84801	0.37291	3.09549		0.13767	2.33157	0.13767	286.963
																							2.2492	13.2796	0.38967	2.19253		1.55707	8.66513	0.38967	3.00223		0.14445	2.67535	0.14445	289.347
																							2.36324	13.3427	0.40718	2.24964		1.63413	8.53931	0.40718	2.89069		0.15156	3.20304	0.15156	292.695
																							2.48307	13.4207	0.42548	2.30428		1.71501	8.48286	0.42548	2.76129		0.15902	3.93314	0.15902	297.022
																							2.60896	13.5085	0.4446	2.35623		1.79989	8.50629	0.4446	2.61497		0.16685	4.88201	0.16685	302.32
																							2.74124	13.6018	0.46458	2.40556		1.88896	8.61703	0.46458	2.45333		0.17507	6.06239	0.17507	308.562
																							2.88023	13.6973	0.48546	2.45267		1.98245	8.81829	0.48546	2.27858		0.18369	7.48207	0.18369	315.707
																							3.02627	13.7933	0.50728	2.49824		2.08057	9.10841	0.50728	2.09357		0.19274	9.14275	0.19274	323.697
																							3.1797	13.8896	0.53008	2.54322		2.18354	9.48073	0.53008	1.90167		0.20223	11.0394	0.20223	332.465
																							3.34092	13.9879	0.55391	2.58876		2.29161	9.9241	0.55391	1.70664		0.21219	13.1604	0.21219	341.933
																							3.51032	14.091	0.5788	2.63603		2.40502	10.424	0.5788	1.51245		0.22264	15.4875	0.22264	352.021
																							3.6883	14.2021	0.60482	2.6862		2.52405	10.9641	0.60482	1.32306		0.2336	17.9977	0.2336	362.642
																							3.8753	14.324	0.632	2.74028		2.64897	11.5282	0.632	1.14226		0.24511	20.664	0.24511	373.707
																							4.07179	14.4583	0.6604	2.79902		2.78007	12.102	0.6604	0.97347		0.25718	23.4575	0.25718	385.129
																							4.27824	14.604	0.69008	2.86287		2.91766	12.6752	0.69008	0.81964		0.26984	26.3483	0.26984	396.817
																							4.49516	14.7579	0.7211	2.93191		3.06206	13.2419	0.7211	0.68319		0.28313	29.3072	0.28313	408.684
																							4.72307	14.9134	0.75351	3.00594		3.21361	13.8016	0.75351	0.56603		0.29707	32.3055	0.29707	420.636
																							4.96254	15.0616	0.78737	3.08448		3.37266	14.3587	0.78737	0.46963		0.3117	35.3151	0.3117	432.58
																							5.21415	15.1913	0.82276	3.16686		3.53957	14.921	0.82276	0.39521		0.32705	38.3076	0.32705	444.413
																							5.47852	15.2909	0.85974	3.25241		3.71475	15.4983	0.85974	0.34385		0.34316	41.2527	0.34316	456.022
																							5.7563	15.3492	0.89838	3.34054		3.8986	16.0998	0.89838	0.31677		0.36005	44.1165	0.36005	467.282
																							6.04816	15.3575	0.93876	3.4309		4.09155	16.7317	0.93876	0.31543		0.37778	46.8599	0.37778	478.055
																							6.35481	15.3105	0.98095	3.52348		4.29405	17.3956	0.98095	0.34168		0.39639	49.4367	0.39639	488.186
																							6.67702	15.2074	1.02504	3.61865		4.50657	18.0867	1.02504	0.39785		0.41591	51.7935	0.41591	497.509
																							7.01556	15.0524	1.07111	3.71722		4.72961	18.793	1.07111	0.48669		0.43639	53.8691	0.43639	505.848
																							7.37126	14.854	1.11925	3.82035		4.96369	19.4962	1.11925	0.61122		0.45788	55.5967	0.45788	513.029
																							7.745	14.6246	1.16955	3.92946		5.20935	20.1731	1.16955	0.77457		0.48043	56.9063	0.48043	518.881
																							8.13769	14.378	1.22212	4.04604		5.46717	20.7975	1.22212	0.97962		0.50409	57.7296	0.50409	523.259
																							8.55029	14.1278	1.27704	4.17146		5.73775	21.3439	1.27704	1.22868		0.52891	58.0047	0.52891	526.048
																							8.98381	13.8851	1.33444	4.3068		6.02172	21.7904	1.33444	1.52312		0.55496	57.6826	0.55496	527.188
																							9.43931	13.6562	1.39441	4.45259		6.31974	22.1216	1.39441	1.863		0.58229	56.733	0.58229	526.678
																							9.91791	13.4417	1.45708	4.6087		6.63252	22.3311	1.45708	2.24687		0.61096	55.1495	0.61096	524.595
																							10.4208	13.2354	1.52257	4.77425		6.96077	22.4222	1.52257	2.67166		0.64105	52.9532	0.64105	521.095
																							10.9491	13.0247	1.591	4.94761		7.30527	22.4081	1.591	3.13266		0.67261	50.1931	0.67261	516.412
																							11.5043	12.7921	1.66251	5.12646		7.66682	22.3099	1.66251	3.62383		0.70574	46.9455	0.70574	510.851
																							12.0876	12.5172	1.73723	5.30802		8.04627	22.1538	1.73723	4.13813		0.74049	43.3092	0.74049	504.765
																							12.7004	12.179	1.81531	5.48925		8.44449	21.967	1.81531	4.66812		0.77696	39.3992	0.77696	498.534
																							13.3444	11.7595	1.89689	5.66719		8.86242	21.7743	1.89689	5.2065		0.81522	35.3393	0.81522	492.538
																							14.021	11.2456	1.98215	5.83925		9.30104	21.5931	1.98215	5.74678		0.85536	31.2533	0.85536	487.124
																							14.7319	10.6317	2.07123	6.00345		9.76136	21.4312	2.07123	6.28382		0.89748	27.2581	0.89748	482.589
																							15.4788	9.92041	2.16432	6.15866		10.2445	21.2847	2.16432	6.81419		0.94168	23.4571	0.94168	479.16
																							16.2636	9.12293	2.2616	6.30471		10.7515	21.1374	2.2616	7.33638		0.98805	19.9364	0.98805	476.992
																							17.0882	8.25801	2.36324	6.44229		11.2836	20.9631	2.36324	7.85071		1.03671	16.7633	1.03671	476.172
																							17.9546	7.35008	2.46946	6.57291		11.842	20.728	2.46946	8.35897		1.08776	13.9873	1.08776	476.742
																							18.865	6.42687	2.58044	6.69851		12.4281	20.3953	2.58044	8.8639		1.14133	11.6422	1.14133	478.727
																							19.8215	5.51665	2.69642	6.82122		13.0432	19.9298	2.69642	9.36844		1.19754	9.75055	1.19754	482.168
																							20.8265	4.64571	2.81761	6.94288		13.6888	19.303	2.81761	9.87492		1.25651	8.3281	1.25651	487.161
																							21.8824	3.83627	2.94424	7.0647		14.3662	18.4967	2.94424	10.3843		1.31838	7.38824	1.31838	493.882
																							22.9919	3.10501	3.07657	7.18691		15.0772	17.5062	3.07657	10.8953		1.38331	6.94577	1.38331	502.611
																							24.1577	2.46243	3.21484	7.30856		15.8234	16.3415	3.21484	11.4045		1.45143	7.01934	1.45143	513.729
																							25.3825	1.91288	3.35933	7.42742		16.6066	15.0264	3.35933	11.9055		1.5229	7.6325	1.5229	527.705
																							26.6695	1.45523	3.51032	7.54011		17.4285	13.5965	3.51032	12.3898		1.5979	8.8132	1.5979	545.056
																							28.0217	1.08395	3.66808	7.64235		18.291	12.0957	3.66808	12.8469		1.67659	10.5919	1.67659	566.295
																							29.4424	0.7904	3.83294	7.72937		19.1963	10.5719	3.83294	13.2656		1.75915	12.9984	1.75915	591.865
																							30.9352	0.56415	4.00521	7.79643		20.1463	9.07272	4.00521	13.6349		1.84578	16.0589	1.84578	622.071
																							32.5037	0.39409	4.18522	7.8394		21.1434	7.64136	4.18522	13.9453		1.93667	19.7922	1.93667	657.019
																							34.1517	0.26941	4.37332	7.85532		22.1898	6.31365	4.37332	14.1899		2.03204	24.2068	2.03204	696.574
																							35.8833	0.18023	4.56988	7.84277		23.288	5.11592	4.56988	14.3654		2.13211	29.3001	2.13211	740.34
																							37.7027	0.11797	4.77527	7.80222		24.4406	4.0643	4.77527	14.4729		2.23711	35.0577	2.23711	787.677
																							39.6143	0.07555	4.98989	7.73607		25.6502	3.16496	4.98989	14.5174		2.34727	41.4556	2.34727	837.747
																							41.6228	0.04734	5.21415	7.64843		26.9197	2.41542	5.21415	14.5081		2.46286	48.4627	2.46286	889.594
																							43.7332	0.02902	5.4485	7.54475		28.252	1.80633	5.4485	14.4568		2.58415	56.0451	2.58415	942.24
																							45.9506	0.01741	5.69338	7.43118		29.6502	1.32349	5.69338	14.3773		2.7114	64.1702	2.7114	994.796
																							48.2804	0.01021	5.94926	7.31388		31.1177	0.95001	5.94926	14.283		2.84493	72.8097	2.84493	1046.56
																							50.7283	0.00586	6.21665	7.19819		32.6577	0.66799	6.21665	14.1855		2.98502	81.9422	2.98502	1097.09
																							53.3004	0.00329	6.49605	7.08794		34.274	0.46008	6.49605	14.0932		3.13202	91.5525	3.13202	1146.24
																							56.0028	0.00181	6.78801	6.98487		35.9703	0.31037	6.78801	14.0099		3.28626	101.629	3.28626	1194.19
																							58.8423	0.000971701	7.09309	6.88827		37.7505	0.20506	7.09309	13.9337		3.44809	112.159	3.44809	1241.32
																							61.8258	0.000510769	7.41188	6.79494		39.6189	0.13269	7.41188	13.8575		3.61789	123.121	3.61789	1288.19
																							64.9605	0.000262633	7.745	6.6994		41.5797	0.08408	7.745	13.7689		3.79605	134.475	3.79605	1335.38
																							68.2541	0.0001321	8.09309	6.59441		43.6375	0.05218	8.09309	13.6518		3.98299	146.154	3.98299	1383.33
																							71.7148	6.49958e-05	8.45683	6.47172		45.7972	0.03171	8.45683	13.4879		4.17913	158.057	4.17913	1432.26
																							75.3509	3.12818e-05	8.83692	6.32295		48.0638	0.01887	8.83692	13.2585		4.38493	170.043	4.38493	1481.99
																							79.1713	1.47273e-05	9.23408	6.14058		50.4426	0.011	9.23408	12.9469		4.60086	181.928	4.60086	1531.94
																							83.1855	6.78223e-06	9.6491	5.9188		52.9391	0.00628	9.6491	12.5403		4.82743	193.496	4.82743	1581.09
																							87.4032	3.05523e-06	10.0828	5.65424		55.5591	0.00351	10.0828	12.0314		5.06516	204.503	5.06516	1628.08
																							91.8348	1.34628e-06	10.5359	5.34645		58.3088	0.00192	10.5359	11.4194		5.31459	214.698	5.31459	1671.29
																							96.491	5.80286e-07	11.0095	4.99808		61.1946	0.00103	11.0095	10.7103		5.57631	223.844	5.57631	1709.06
																							101.383	2.44663e-07	11.5043	4.6147		64.2232	0.000539576	11.5043	9.91676		5.85091	231.746	5.85091	1739.85
																							106.524	1.00904e-07	12.0213	4.2044		67.4018	0.00027721	12.0213	9.0571		6.13904	238.267	6.13904	1762.5
																							111.925	4.07069e-08	12.5616	3.77708		70.7376	0.000139454	12.5616	8.15365		6.44135	243.354	6.44135	1776.37
																							117.6	1.60636e-08	13.1262	3.34367		74.2385	6.86932e-05	13.1262	7.23102		6.75856	247.045	6.75856	1781.44
																							123.562	6.20055e-09	13.7161	2.91521		77.9127	3.31329e-05	13.7161	6.31413		7.09138	249.473	7.09138	1778.38
																							129.827	2.34118e-09	14.3326	2.50206		81.7688	1.56483e-05	14.3326	5.4264		7.44059	250.847	7.44059	1768.45
																							136.41	8.64674e-10	14.9767	2.11319		85.8156	7.23656e-06	14.9767	4.58819		7.807	251.433	7.807	1753.39
																							143.326	3.12381e-10	15.6499	1.75572		90.0628	3.27685e-06	15.6499	3.81571		8.19146	251.516	8.19146	1735.13
																							150.593	1.10391e-10	16.3532	1.4346		94.5202	1.45291e-06	16.3532	3.12037		8.59484	251.363	8.59484	1715.57
																							158.228	3.81586e-11	17.0882	1.15256		99.1981	6.30781e-07	17.0882	2.50867		9.0181	251.179	9.0181	1696.25
																							166.251	1.29023e-11	17.8562	0.91028		104.108	2.68148e-07	17.8562	1.98249		9.46219	251.075	9.46219	1678.16
																							174.68	4.26732e-12	18.6588	0.70663		109.26	1.11616e-07	18.6588	1.53975		9.92815	251.04	9.92815	1661.48
																							183.537	1.38057e-12	19.4974	0.53908		114.668	4.54919e-08	19.4974	1.17518		10.4171	250.934	10.4171	1645.56
																							192.843	4.36891e-13	20.3737	0.40413		120.343	1.8155e-08	20.3737	0.88131		10.93	250.495	10.93	1628.92
																							202.62	1.35239e-13	21.2893	0.29767		126.299	7.0944e-09	21.2893	0.64936		11.4683	249.364	11.4683	1609.45
																							212.893	4.09492e-14	22.2462	0.21542		132.549	2.71449e-09	22.2462	0.47005		12.033	247.127	12.033	1584.6
																							223.688	1.21283e-14	23.246	0.15315		139.109	1.01699e-09	23.246	0.33425		12.6256	243.362	12.6256	1551.72
																							235.029	3.51375e-15	24.2908	0.10696		145.994	3.73078e-10	24.2908	0.23349		13.2474	237.697	13.2474	1508.43
																							246.946	9.95757e-16	25.3825	0.07338		153.22	1.3401e-10	25.3825	0.16021		13.8997	229.857	13.8997	1452.94
																							259.466	2.76026e-16	26.5233	0.04945		160.803	4.71333e-11	26.5233	0.10797		14.5842	219.708	14.5842	1384.29
																							272.622	7.48443e-17	27.7154	0.03273		168.761	1.6232e-11	27.7154	0.07147		15.3024	207.279	15.3024	1302.51
																							286.445	1.9851e-17	28.961	0.02128		177.113	5.47359e-12	28.961	0.04647		16.056	192.768	16.056	1208.71
																							300.968	5.15012e-18	30.2627	0.01359		185.879	1.80728e-12	30.2627	0.02967		16.8467	176.529	16.8467	1104.94
																							316.228	1.30697e-18	31.6228	0.00852		195.079	5.84297e-13	31.6228	0.01861		17.6763	159.037	17.6763	994.034
																												204.733	1.84968e-13				18.5467	140.847	18.5467	879.328
																												214.866	5.73339e-14				19.46	122.544	19.46	764.341
																												225.5	1.74013e-14				20.4184	104.689	20.4184	652.471
																												236.661	5.17135e-15				21.4239	87.7763	21.4239	546.725
																												248.373	1.50481e-15				22.4789	72.2056	22.4789	449.512
																												260.666	4.28758e-16				23.5858	58.2572	23.5858	362.526
																												273.567	1.19618e-16				24.7473	46.09	24.7473	286.713
																												287.106	3.26765e-17				25.966	35.7481	25.966	222.316
																												301.315	8.74033e-18				27.2447	27.1778	27.2447	168.978
																												316.228	2.28915e-18				28.5863	20.2502	28.5863	125.881
																																	29.9941	14.7859	29.9941	91.8989
																																	31.4711	10.5786	31.4711	65.7403
																																	33.0209	7.41538	33.0209	46.0774
																																	34.647	5.09254	34.647	31.6409
																																	36.3532	3.42615	36.3532	21.2857
																																	38.1434	2.25803	38.1434	14.0276
																																	40.0218	1.45776	40.0218	9.05557
																																	41.9926	0.92185	41.9926	5.72627
																																	44.0606	0.57101	44.0606	3.54681
																																	46.2303	0.34644	46.2303	2.1518
																																	48.5069	0.20587	48.5069	1.27867
																																	50.8956	0.11982	50.8956	0.74421
																																	53.402	0.06831	53.402	0.42424
																																	56.0318	0.03814	56.0318	0.23686
																																	58.791	0.02086	58.791	0.12952
																																	61.6862	0.01117	61.6862	0.06937
																																	64.7239	0.00586	64.7239	0.03639
																																	67.9112	0.00301	67.9112	0.01869
																																	71.2555	0.00151	71.2555	0.00941
																																	74.7645	0.00074625	74.7645	0.00463
																																	78.4462	0.000360146	78.4462	0.00224
																																	82.3093	0.000170225	82.3093	0.00106
																																	86.3626	7.87981e-05	86.3626	0.000489361
																																	90.6155	3.57237e-05	90.6155	0.000221855
																																	95.0778	1.58615e-05	95.0778	9.85042e-05
																																	99.7599	6.89727e-06	99.7599	4.28339e-05
																																	104.673	2.93736e-06	104.673	1.82418e-05
																																	109.827	1.22513e-06	109.827	7.60837e-06
																																	115.236	5.00441e-07	115.236	3.10786e-06
																																	120.91	2.00202e-07	120.91	1.2433e-06
																																	126.865	7.84381e-08	126.865	4.87119e-07
																																	133.112	3.00975e-08	133.112	1.86913e-07
																																	139.667	1.13104e-08	139.667	7.02402e-08
																																	146.545	4.16265e-09	146.545	2.5851e-08
																																	153.762	1.50039e-09	153.762	9.31777e-09
																																	161.333	5.29644e-10	161.333	3.2892e-09
																																	169.278	1.83108e-10	169.278	1.13714e-09
																																	177.614	6.19972e-11	177.614	3.85016e-10
																																	186.361	2.0558e-11	186.361	1.2767e-10
																																	195.538	6.67627e-12	195.538	4.1461e-11
																																	205.167	2.12339e-12	205.167	1.31867e-11
																																	215.271	6.61406e-13	215.271	4.10747e-12
																																	225.872	2.01767e-13	225.872	1.25302e-12
																																	236.995	6.02803e-14	236.995	3.74353e-13
																																	248.666	1.76378e-14	248.666	1.09534e-13
																																	260.911	5.05424e-15	260.911	3.13878e-14
																																	273.76	1.41844e-15	273.76	8.80879e-15
																																	287.241	3.89859e-16	287.241	2.42111e-15
																																	301.386	1.04942e-16	301.386	6.5171e-16
																																	316.228	2.76651e-17	316.228	1.71806e-16

## Sheet: Fig. 3d
Fig. 3 | Electrochemical kinetics behaviors of Li-Al alloy electrodes
d Rate capability test of NCM811-based full cells with pure Al, Li0.25Al1, Li0.5­Al1 and Li0.75Al1 anodes
Al																									Li0.25Al1
0.25 mA cm-2_Ch		0.25 mA cm-2_dCh		0.5 mA cm-2_Ch		0.5 mA cm-2_dCh		1 mA cm-2_Ch		1 mA cm-2_dCh		2 mA cm-2_Ch		2 mA cm-2_dCh		3 mA cm-2_Ch		3 mA cm-2_dCh		4 mA cm-2_Ch		4 mA cm-2_dCh			0.25 mA cm-2_Ch		0.25 mA cm-2_dCh		0.5 mA cm-2_Ch		0.5 mA cm-2_dCh		1 mA cm-2_Ch		1 mA cm-2_dCh		2 mA cm-2_Ch		2 mA cm-2_dCh		3 mA cm-2_Ch		3 mA cm-2_dCh		4 mA cm-2_Ch		4 mA cm-2_dCh
Specific capacity (mAh g-1)	Voltage (V)	Specific capacity (mAh g-1)	Voltage (V)	Specific capacity (mAh g-1)	Voltage (V)	Specific capacity (mAh g-1)	Voltage (V)	Specific capacity (mAh g-1)	Voltage (V)	Specific capacity (mAh g-1)	Voltage (V)	Specific capacity (mAh g-1)	Voltage (V)	Specific capacity (mAh g-1)	Voltage (V)	Specific capacity (mAh g-1)	Voltage (V)	Specific capacity (mAh g-1)	Voltage (V)	Specific capacity (mAh g-1)	Voltage (V)	Specific capacity (mAh g-1)	Voltage (V)		Specific capacity (mAh g-1)	Voltage (V)	Specific capacity (mAh g-1)	Voltage (V)	Specific capacity (mAh g-1)	Voltage (V)	Specific capacity (mAh g-1)	Voltage (V)	Specific capacity (mAh g-1)	Voltage (V)	Specific capacity (mAh g-1)	Voltage (V)	Specific capacity (mAh g-1)	Voltage (V)	Specific capacity (mAh g-1)	Voltage (V)	Specific capacity (mAh g-1)	Voltage (V)	Specific capacity (mAh g-1)	Voltage (V)	Specific capacity (mAh g-1)	Voltage (V)	Specific capacity (mAh g-1)	Voltage (V)
0	2.6407	0	4.1447	0	3.6371	0	4.0518	0	3.939	0	3.9448	0	4.1122	0	3.7803	0	4.174	0	3.6443	0	4.2394	0	3.5188		0	2.3514	0	4.1537	0	2.9143	0	4.0735	0	3.0948	0	3.9108	0	3.3221	0	3.7253	0	3.5014	0	3.5721	0	3.7414	0	3.4191
0.01	2.6407	0.01	4.1447	0.01	3.6371	0.01	4.0518	0.02	3.939	0.02	3.9448	0.05	4.1122	0.05	3.7803	0.07	4.174	0.07	3.6443	0.09	4.2394	0.09	3.5188		0	2.3514	0	4.1537	0	2.9143	0	4.0735	0	3.0948	0	3.9108	0	3.3221	0	3.7253	0.01	3.5014	0.01	3.5721	0.01	3.7414	0.01	3.4191
0.01	2.7974	0.03	4.1336	0.02	3.8045	0.03	4.0398	0.05	4.019	0.05	3.9338	0.09	3.946	0.09	3.7644	0.14	4.0015	0.14	3.626	0.18	4.0696	0.18	3.4986		0	2.3668	0	4.1434	0	2.9309	0	4.0433	0	3.1157	0.01	3.8925	0.01	3.3519	0.01	3.7153	0.01	3.5402	0.02	3.5614	0.02	3.7784	0.04	3.3969
0.02	2.6512	0.07	4.1231	0.03	3.8607	0.07	4.0292	0.07	3.839	0.09	3.92	0.14	3.9092	0.14	3.7532	0.21	3.9755	0.21	3.6141	0.28	4.0491	0.28	3.4861		0	2.3869	0	4.131	0	3.0428	0	4.0293	0.01	3.2587	0.02	3.882	0.01	3.5537	0.02	3.7023	0.02	3.774	0.03	3.5477	0.03	3.9781	0.05	3.3852
0.02	2.6342	0.13	4.1121	0.05	3.7347	0.11	4.0186	0.09	3.8149	0.14	3.9096	0.18	3.8971	0.23	3.7371	0.34	3.9615	0.34	3.5978	1.74	4.0606	0.46	3.4694		0	2.4043	0.01	4.1207	0	3.1759	0.01	4.019	0.01	3.4324	0.03	3.8714	0.02	3.7726	0.03	3.6912	0.03	4.0134	0.04	3.5363	0.04	4.1379	0.08	3.375
0.05	2.6444	0.17	4.1048	0.06	3.6807	0.17	4.0078	0.11	3.8045	0.21	3.8967	0.28	3.8864	0.32	3.7249	1.93	3.972	0.48	3.5862	2.29	4.0714	0.64	3.4575		0	2.4198	0.03	4.1106	0.01	3.2686	0.03	4.0087	0.01	3.5501	0.06	3.8609	0.02	3.878	0.05	3.6803	0.03	4.0722	0.07	3.525	0.05	4.1918	0.14	3.3638
0.06	2.6558	0.25	4.0944	0.07	3.6648	0.24	3.9966	0.16	3.7937	0.28	3.8859	0.64	3.8764	0.41	3.7146	2.07	3.974	0.69	3.5729	2.75	4.08	0.92	3.4432		0	2.4339	0.07	4.1004	0.01	3.3436	0.05	3.9987	0.01	3.6349	0.1	3.8508	0.03	3.9479	0.09	3.6697	0.04	4.1043	0.13	3.5143	0.05	4.2194	0.21	3.3537
0.08	2.6677	0.33	4.084	0.09	3.65	0.32	3.9855	0.28	3.7824	0.37	3.8736	1.38	3.8785	0.55	3.702	2.82	3.9849	0.89	3.5623	3.4	4.0915	1.19	3.4313		0	2.4507	0.11	4.0904	0.01	3.406	0.09	3.9887	0.02	3.6947	0.14	3.8408	0.03	3.979	0.14	3.6597	0.05	4.1188	0.21	3.504	0.12	4.2038	0.31	3.3434
0.1	2.6794	0.34	4.0827	0.13	3.6393	0.34	3.9825	0.69	3.7734	0.46	3.8628	2.52	3.8887	0.69	3.6917	3.58	3.9954	1.17	3.5509	4.04	4.1023	1.47	3.4203		0.01	2.462	0.17	4.081	0.01	3.473	0.14	3.9785	0.02	3.7491	0.2	3.8308	0.04	3.9999	0.2	3.6497	0.1	4.0944	0.33	3.4935	0.13	4.1886	0.43	3.3332
0.11	2.6908	0.44	4.0724	0.21	3.6284	0.44	3.9716	1.38	3.7741	0.57	3.851	2.75	3.8909	0.87	3.6801	4.13	4.0027	1.51	3.5389	4.68	4.1127	1.74	3.4103		0.01	2.4725	0.24	4.0709	0.01	3.5133	0.2	3.9683	0.02	3.7785	0.27	3.8207	0.04	4.0105	0.29	3.6396	0.1	4.0728	0.48	3.4835	0.14	4.165	0.58	3.3231
0.13	2.7022	0.52	4.0652	0.34	3.621	0.54	3.9606	2.07	3.778	0.69	3.8405	3.81	3.9011	1.1	3.6681	4.96	4.0134	1.86	3.5284	5.41	4.1241	2.11	3.3977		0.01	2.491	0.32	4.0609	0.01	3.5466	0.27	3.9582	0.02	3.8019	0.35	3.8107	0.07	3.9994	0.4	3.6296	0.11	4.0364	0.67	3.4734	0.14	4.1093	0.74	3.313
0.15	2.7133	0.63	4.055	0.69	3.6157	0.64	3.9506	2.75	3.7825	0.83	3.8292	4.13	3.9042	1.33	3.6579	5.78	4.0238	2.07	3.5228	5.51	4.1255	2.48	3.386		0.01	2.5068	0.34	4.0587	0.01	3.5744	0.34	3.9491	0.02	3.8208	0.45	3.8005	0.07	3.9774	0.54	3.6196	0.12	3.9917	0.89	3.4634	0.15	4.0812	0.92	3.3027
0.17	2.7239	0.69	4.0501	1.03	3.6149	0.69	3.9464	3.44	3.7874	0.99	3.8177	5.23	3.9146	1.38	3.656	6.2	4.0287	2.48	3.5122	6.24	4.1363	2.75	3.3777		0.01	2.5202	0.43	4.0487	0.01	3.5977	0.43	3.9391	0.03	3.8364	0.56	3.7904	0.08	3.9469	0.72	3.6094	0.12	3.9684	1.15	3.4533	0.16	4.0683	1.11	3.2926
0.17	2.7276	0.81	4.0401	1.38	3.6154	0.82	3.9356	4.13	3.7922	1.15	3.8075	5.51	3.9171	1.65	3.6457	7.09	4.0393	2.96	3.501	6.98	4.1467	3.12	3.3671		0.01	2.5335	0.51	4.0413	0.01	3.6178	0.53	3.9291	0.03	3.8494	0.68	3.7815	0.08	3.8999	0.93	3.5994	0.14	3.9515	1.42	3.4432	0.18	4.0546	1.31	3.2826
0.19	2.7378	0.86	4.0367	1.72	3.6165	0.95	3.9248	4.82	3.7971	1.33	3.7969	6.61	3.9271	1.97	3.6353	7.98	4.0498	3.44	3.4909	7.71	4.1568	3.49	3.357		0.01	2.5471	0.62	4.0313	0.02	3.6352	0.64	3.9191	0.03	3.8603	0.82	3.7715	0.09	3.8644	1.19	3.5894	0.15	3.9413	1.72	3.4331	0.21	4.0422	1.53	3.2723
0.21	2.7478	1	4.0267	2.07	3.6179	1.03	3.919	5.51	3.8017	1.38	3.7947	6.88	3.9296	2.34	3.625	8.26	4.0528	3.99	3.4801	8.26	4.1641	3.95	3.3453		0.01	2.5582	0.68	4.0263	0.02	3.6505	0.68	3.9155	0.04	3.8768	0.99	3.7615	0.09	3.8511	1.36	3.5836	0.17	3.9301	2.03	3.423	0.24	4.0314	1.76	3.2623
0.23	2.7608	1.03	4.0243	2.41	3.6195	1.18	3.9086	6.2	3.8064	1.58	3.7843	8.03	3.9399	2.75	3.6149	9.16	4.0628	4.13	3.4775	9.09	4.1749	4.41	3.3342		0.02	2.5706	0.81	4.0163	0.02	3.6641	0.81	3.9055	0.05	3.86	1.19	3.7515	0.1	3.8365	1.68	3.5736	0.2	3.9198	2.04	3.4228	0.32	4.0211	2	3.2521
0.25	2.7732	1.18	4.0143	2.76	3.6212	1.34	3.8985	6.88	3.8111	1.81	3.7743	8.26	3.9419	3.21	3.6048	10.12	4.0734	4.75	3.4666	9.91	4.1855	4.86	3.3232		0.02	2.5815	0.85	4.0132	0.02	3.68	0.95	3.8955	0.05	3.8322	1.36	3.7436	0.11	3.8234	2.06	3.5635	0.26	3.9092	2.36	3.4128	0.55	4.0111	2.26	3.2419
0.28	2.7853	1.2	4.0129	3.1	3.623	1.38	3.8963	7.57	3.8156	2.06	3.7645	9.41	3.952	3.76	3.5943	10.33	4.0757	5.37	3.4566	10.74	4.1959	5.32	3.3127		0.02	2.5921	0.99	4.0032	0.02	3.6903	1.02	3.8907	0.05	3.792	1.6	3.7335	0.13	3.812	2.47	3.5535	0.4	3.8991	2.71	3.4027	1.39	4.0211	2.54	3.2318
0.3	2.7971	1.36	4.0027	3.45	3.6249	1.55	3.8863	8.26	3.8201	2.36	3.7541	9.64	3.9539	4.13	3.5879	11.29	4.086	6.06	3.4461	11.01	4.1994	5.51	3.3083		0.03	2.6026	1.02	4.001	0.02	3.708	1.18	3.8807	0.05	3.7603	1.88	3.7235	0.16	3.8011	2.72	3.5481	2.04	3.9061	3.08	3.3927	1.87	4.0312	2.72	3.226
0.32	2.8087	1.37	4.0021	3.79	3.6268	1.72	3.8771	8.95	3.8245	2.71	3.7436	10.78	3.964	4.77	3.5779	12.25	4.0962	6.2	3.4442	11.84	4.2096	5.97	3.2973		0.03	2.6129	1.17	3.991	0.02	3.7227	1.36	3.8707	0.06	3.7413	2.04	3.7183	0.22	3.7906	3.2	3.5381	2.74	3.9161	3.46	3.3827	2.36	4.0412	3.03	3.2159
0.34	2.8199	1.55	3.9919	4.14	3.6288	1.93	3.8669	9.64	3.8289	2.75	3.7424	11.01	3.9659	5.51	3.5679	12.39	4.0978	6.95	3.4337	12.67	4.2197	6.42	3.2853		0.04	2.6231	1.19	3.9898	0.03	3.7345	1.36	3.8705	0.06	3.7282	2.37	3.7083	0.33	3.7804	3.71	3.5281	3.45	3.9261	3.86	3.3726	2.72	4.0481	3.38	3.2059
0.37	2.8308	1.72	3.9824	4.48	3.6308	2.07	3.8605	10.33	3.8333	3.14	3.732	12.21	3.9763	6.33	3.5579	13.35	4.1079	7.71	3.4237	13.49	4.2297	6.79	3.2747		0.05	2.6336	1.35	3.9798	0.03	3.7451	1.55	3.8605	0.06	3.7157	2.72	3.699	0.65	3.7704	4.07	3.5215	4.07	3.9344	4.07	3.3676	3.27	4.0581	3.76	3.1958
0.39	2.8415	1.89	3.9732	4.82	3.6328	2.31	3.8502	11.01	3.8377	3.44	3.7248	12.39	3.9778	6.88	3.5519	14.32	4.1181	8.26	3.4169	13.77	4.233	7.16	3.2623		0.06	2.6437	1.36	3.9794	0.04	3.7239	1.7	3.8534	0.07	3.7032	3.13	3.689	1.36	3.7685	4.66	3.5115	4.88	3.9445	4.52	3.3575	3.87	4.0681	4.16	3.1858
0.41	2.852	2.06	3.9645	5.17	3.6348	2.41	3.846	11.7	3.8422	3.9	3.7148	13.58	3.988	7.94	3.5416	14.46	4.1195	9.09	3.4065	14.68	4.2441	7.43	3.251		0.07	2.654	1.53	3.9695	0.04	3.7005	1.92	3.8434	0.07	3.6911	3.39	3.6835	2.72	3.7774	5.29	3.5015	5.72	3.9545	4.98	3.3474	4.54	4.0781	4.61	3.1758
0.44	2.8621	2.23	3.9561	5.51	3.6369	2.68	3.8359	12.39	3.8466	4.13	3.7102	13.77	3.9895	8.26	3.5386	15.42	4.1296	9.91	3.3965	15.24	4.2507	7.71	3.2374		0.08	2.6643	1.7	3.9601	0.04	3.6742	2.04	3.8387	0.08	3.6804	3.9	3.6735	3.91	3.7874	5.43	3.4993	6.11	3.9588	5.49	3.3373	5.27	4.0881	5.1	3.1657
0.46	2.8745	2.41	3.9481	5.86	3.6389	2.76	3.833	13.08	3.8511	4.7	3.6999	15.01	3.9999	9.5	3.5285	16.38	4.1396	10.33	3.3915			7.89	3.2265		0.09	2.6746	1.87	3.9512	0.04	3.6438	2.29	3.8287	0.1	3.6698	4.07	3.6704	4.07	3.7886	6.12	3.4893	7.03	3.9688	6.03	3.3272	5.43	4.0903	5.43	3.1591
0.49	2.8865	2.58	3.9405	6.2	3.6409	3.06	3.8229	13.77	3.8556	4.82	3.698	15.14	4.001	9.64	3.5274	16.52	4.141	11.15	3.3815			8.08	3.2137		0.1	2.6847	2.03	3.9427	0.04	3.6267	2.38	3.8257	0.12	3.6597	4.67	3.6604	5.26	3.7986	6.79	3.4802	8	3.9788	6.11	3.3257	6.24	4.1003	5.97	3.1491
0.52	2.8958	2.75	3.933	6.55	3.6429	3.1	3.8214	14.46	3.8601	5.46	3.688	16.38	4.0113	10.97	3.5174	17.48	4.1511	11.98	3.3712			8.26	3.198		0.11	2.6947	2.2	3.9347	0.04	3.6133	2.67	3.8157	0.17	3.6495	4.75	3.6591	5.43	3.8001	7.59	3.4702	8.15	3.9803	6.7	3.3156	7.11	4.1103	6.55	3.139
0.54	2.9072	2.92	3.9259	6.89	3.645	3.43	3.8114	15.14	3.8647	5.51	3.6873	16.52	4.0124	11.01	3.5172	18.45	4.1611	12.39	3.3659			8.44	3.1794		0.12	2.7047	2.37	3.9268	0.04	3.6031	2.72	3.8141	0.26	3.6394	5.42	3.6491	6.62	3.8101	8.15	3.4637	9.17	3.9903	7.34	3.3056	8.02	4.1203	7.15	3.1289
0.57	2.9183	3.09	3.9191	7.24	3.6471	3.45	3.811	15.83	3.8693	6.19	3.6781	17.76	4.0225	12.39	3.5076	18.59	4.1625	13.15	3.3555			8.54	3.1684		0.14	2.7149	2.54	3.9193	0.05	3.5883	3.05	3.8041	0.5	3.6294	5.43	3.649	6.79	3.8115	9.05	3.4537	10.18	3.9999	8.03	3.2956	8.15	4.1217	7.73	3.1189
0.6	2.9291	3.27	3.9125	7.58	3.6491	3.79	3.8017	16.52	3.8738	6.88	3.6703	17.9	4.0238	13.77	3.4981	19.55	4.1726	13.84	3.3454			8.63	3.1566		0.15	2.7252	2.71	3.9122	0.05	3.5783	3.06	3.8038	0.68	3.626	6.11	3.64	8	3.8215	9.51	3.4491	11.28	4.0099	8.15	3.2939	9.11	4.1317	8.15	3.1116
0.63	2.9396	3.44	3.9061	7.93	3.6511	4.14	3.7934	17.21	3.8785	7.57	3.6632	19.14	4.0339	15.14	3.4888	20.51	4.1826	14.46	3.3353			8.72	3.1435		0.16	2.7353	2.88	3.9053	0.05	3.567	3.4	3.7945	1.36	3.6225	6.79	3.6319	8.15	3.8227	10.52	3.4391	12.22	4.0184	8.91	3.2839	10.1	4.1417	8.68	3.1014
0.66	2.9499	3.61	3.9	8.27	3.6532	4.48	3.7858	17.9	3.8831	8.26	3.657	19.27	4.0349	16.52	3.4794	20.65	4.1841	15.01	3.3249			8.81	3.1292		0.17	2.7394	3.05	3.8986	0.06	3.5563	3.74	3.7859	2.04	3.6237	7.47	3.6244	9.37	3.8327	10.86	3.4359	13.36	4.0284	9.74	3.2739	10.86	4.1491	9.17	3.0913
0.69	2.9597	3.78	3.8941	8.62	3.6552	4.82	3.779	18.59	3.8878	8.95	3.6515	20.51	4.045	17.9	3.4696	21.61	4.1943	15.49	3.3147			8.9	3.1133		0.18	2.7494	3.22	3.8922	0.07	3.5455	4.08	3.7781	2.72	3.6261	8.15	3.6175	9.51	3.8338	11.97	3.4259	14.26	4.036	10.18	3.2689	11.89	4.1591	9.6	3.0811
0.72	2.9711	3.95	3.8884	8.96	3.6572	5.17	3.7726	19.27	3.8925	9.64	3.6466	20.65	4.0461	19.27	3.4595	22.58	4.2046	15.9	3.3047			8.99	3.0954		0.2	2.7597	3.39	3.886	0.08	3.5353	4.42	3.7709	3.39	3.6289	8.83	3.6112	10.75	3.8438	12.22	3.4238	15.43	4.046	11.1	3.2589	12.94	4.1691	9.97	3.0711
0.76	2.9823	4.12	3.8829	9.3	3.6592	5.51	3.7668	19.96	3.8973	10.32	3.642	21.89	4.0562	20.61	3.4493	22.72	4.2061	16.31	3.2931			9.09	3.0765		0.22	2.7698	3.56	3.8801	0.11	3.5253	4.76	3.7641	4.07	3.6319	9.51	3.6053	10.86	3.8448	13.4	3.4138	16.3	4.0532	12.07	3.2489	13.58	4.1751	10.29	3.0609
0.79	2.993	4.3	3.8776	9.65	3.6612	5.86	3.7614	20.65	3.902	11.01	3.6379	22.03	4.0573	20.65	3.449	23.68	4.2167	16.52	3.2868			9.18	3.0562		0.23	2.7802	3.73	3.8743	0.16	3.5152	5.1	3.7579	4.75	3.6349	10.18	3.5999	12.14	3.8548	13.58	3.4124	17.49	4.0632	12.22	3.2475	14.64	4.1851	10.57	3.0506
0.83	3.0036	4.47	3.8724	9.99	3.6633	6.2	3.7564	21.34	3.9067	11.7	3.634	23.27	4.0675	21.94	3.4387	24.57	4.2267	16.86	3.2749			9.27	3.0347		0.25	2.7902	3.9	3.8688	0.28	3.5052	5.44	3.7521	5.43	3.6381	10.86	3.5949	12.22	3.8554	14.81	3.4024	18.33	4.0702	13.23	3.2375	15.71	4.1951	10.82	3.0406
0.86	3.0135	4.64	3.8676	10.34	3.6652	6.55	3.7516	22.03	3.9114	12.39	3.6304	23.41	4.0686	22.03	3.4379	24.78	4.229	17.14	3.264			9.36	3.0124		0.27	2.8003	4.07	3.8634	0.34	3.5026	5.78	3.7465	6.11	3.6415	11.54	3.5901	13.52	3.8654	14.94	3.4014	19.55	4.0802	14.26	3.2278	16.29	4.2007	10.86	3.0386
0.9	3.0251	4.81	3.8628	10.68	3.6672	6.89	3.7473	22.72	3.9161	13.08	3.6269	24.64	4.0789	23.18	3.4279	25.68	4.2393	17.42	3.2518			9.45	2.9889		0.28	2.8104	4.24	3.8583	0.68	3.4961	6.12	3.7414	6.79	3.6448	12.22	3.5857	13.58	3.8659	16.23	3.3914	20.37	4.0869	15.3	3.2178	17.35	4.2107	11.07	3.0286
0.94	3.0361	4.98	3.8582	11.03	3.6691	7.24	3.7431	23.4	3.9207	13.77	3.6237	24.78	4.08	23.41	3.4259	26.57	4.2498	17.62	3.2416			9.54	2.9658		0.3	2.8206	4.41	3.8533	1.02	3.4944	6.46	3.7365	7.47	3.6483	12.9	3.5816	14.89	3.8759	16.3	3.3909	21.58	4.0969	16.3	3.2083	18.41	4.2207	11.26	3.0185
0.98	3.0469	5.16	3.8538	11.37	3.6711	7.58	3.7393	24.09	3.9253	14.45	3.6204	26.02	4.0904	24.46	3.4155	26.64	4.2507	17.83	3.2304			9.64	2.943		0.32	2.8308	4.58	3.8485	1.36	3.4941	6.8	3.7318	8.15	3.6518	13.58	3.5777	14.94	3.8763	17.61	3.3809	22.41	4.1037	17.31	3.1982	19.01	4.2264	11.43	3.0085
1.02	3.0573	5.33	3.8495	11.72	3.6731	7.93	3.7356	24.78	3.9299	15.14	3.6174	26.16	4.0915	24.78	3.4123			18.03	3.2177			9.73	2.9207		0.34	2.8409	4.75	3.8439	1.7	3.4943	7.14	3.7275	8.83	3.6555	14.26	3.5738	16.28	3.8863	17.65	3.3807	23.61	4.1137	18.29	3.1881	20.06	4.2364	11.6	2.998
1.03	3.0604	5.5	3.8453	12.06	3.6751	8.27	3.7323	25.47	3.9343	15.83	3.6143	27.35	4.1017	25.7	3.4019			18.24	3.2038			9.82	2.8981		0.34	2.8419	4.92	3.8393	2.04	3.4949	7.48	3.7233	9.51	3.6591	14.94	3.5701	16.3	3.8864	19.01	3.3707	24.44	4.1207	18.33	3.1877	21.1	4.2464	11.74	2.9876
1.07	3.0705	5.67	3.8415	12.41	3.677	8.62	3.7291	26.16	3.9387	16.52	3.6112	27.54	4.1033	26.16	3.3961			18.38	3.1935			9.91	2.877		0.36	2.8521	5.09	3.8351	2.38	3.4955	7.82	3.7195	10.18	3.663	15.62	3.5666	17.65	3.8963	20.37	3.3611	25.64	4.1307	19.23	3.1777	21.48	4.25	11.88	2.9773
1.12	3.0818	5.84	3.8376	12.75	3.6788	8.96	3.7261	26.85	3.9429	17.21	3.6082	28.73	4.1136	26.89	3.3861			18.52	3.1825			10	2.8564		0.38	2.8623	5.26	3.8309	2.72	3.4962	8.16	3.7156	10.86	3.6669	16.3	3.5631	19.01	3.9061	21.73	3.3516	26.48	4.1379	20.06	3.1677			12	2.9667
1.16	3.0928	6.02	3.8339	13.1	3.6808	9.3	3.7232	27.53	3.9472	17.9	3.6053	28.91	4.1153	27.54	3.3758			18.59	3.1768			10.1	2.8367		0.4	2.8723	5.43	3.8269	3.06	3.497	8.5	3.7121	11.54	3.6708	16.97	3.5597	20.37	3.9158	23.09	3.3423	27.65	4.1479	20.37	3.1635			12.12	2.9563
1.2	3.1023	6.19	3.8303	13.44	3.6827	9.65	3.7205	28.22	3.9513	18.58	3.6023	30.06	4.1256	28.13	3.3652			18.72	3.1642			10.19	2.8177		0.42	2.8825	5.6	3.823	3.4	3.4978	8.84	3.7087	12.22	3.6749	17.65	3.5563	21.73	3.9254	24.44	3.333	28.52	4.1552	21.09	3.1535			12.23	2.946
1.25	3.113	6.36	3.8269	13.78	3.6847	9.99	3.718	28.91	3.9554	19.27	3.5993	30.29	4.1276	28.64	3.3546			18.86	3.1511			10.28	2.7987		0.44	2.8928	5.76	3.8193	3.74	3.4986	9.18	3.7054	12.9	3.6789	18.33	3.553	23.09	3.9349	25.8	3.3238	29.66	4.1652	21.71	3.1435			12.34	2.9353
1.29	3.1234	6.53	3.8236	14.13	3.6865	10.34	3.7156	29.6	3.9593	19.96	3.5963	31.39	4.1378	28.91	3.3481			19	3.1366			10.37	2.7807		0.46	2.903	5.93	3.8157	4.08	3.4994	9.52	3.7024	13.58	3.6831	19.01	3.5495	24.44	3.9443	27.16	3.3145	30.55	4.1729	22.28	3.1335			12.44	2.9246
1.34	3.1339	6.7	3.8205	14.47	3.6885	10.68	3.7133	30.29	3.9633	20.65	3.5933	31.67	4.1405	29.33	3.3373			19.14	3.1214			10.46	2.7634		0.48	2.913	6.1	3.8122	4.42	3.5002	9.86	3.6994	14.26	3.6874	19.69	3.5462	25.8	3.9537	28.52	3.3052	31.68	4.1829	22.41	3.1309			12.53	2.9144
1.38	3.1414	6.87	3.8175	14.82	3.6903	11.03	3.7112	30.98	3.9671	21.34	3.5902	32.72	4.1507	29.69	3.3261			19.27	3.1056			10.55	2.7469		0.5	2.9232	6.27	3.8089	4.76	3.501	10.2	3.6967	14.94	3.6915	20.37	3.5428	27.16	3.9631	29.88	3.2957	32.59	4.1909	22.9	3.1208			12.62	2.9041
1.42	3.1516	7.05	3.8145	15.16	3.6922	11.37	3.7091	31.66	3.9712	22.03	3.5872	33.04	4.1538	30.01	3.3149			19.41	3.0886			10.65	2.731		0.51	2.925	6.44	3.8056	5.1	3.5018	10.54	3.694	15.62	3.6958	21.05	3.5394	28.52	3.9725	31.23	3.2857	33.7	4.2009	23.34	3.1108			12.71	2.8934
1.47	3.1627	7.22	3.8118	15.51	3.694	11.72	3.7072	32.35	3.9749	22.71	3.5841	34.05	4.1642	30.29	3.3038			19.55	3.0711			10.74	2.7151		0.53	2.9352	6.61	3.8026	5.44	3.5026	10.88	3.6914	16.29	3.7001	21.73	3.5361	29.88	3.9819	32.57	3.2757	34.63	4.2095	23.74	3.1008			12.8	2.8827
1.52	3.1737	7.39	3.809	15.85	3.6959	12.06	3.7053	33.04	3.9789	23.4	3.5808	34.42	4.168	30.52	3.2936			19.69	3.0524			10.83	2.7002		0.56	2.9454	6.78	3.7996	5.78	3.5034	11.22	3.689	16.97	3.7044	22.41	3.5327	31.23	3.9913	32.59	3.2755	35.72	4.2195	24.1	3.0908			12.88	2.8725
1.55	3.1786	7.56	3.8064	16.2	3.6978	12.41	3.7036	33.73	3.9828	24.09	3.5777	35.38	4.1783	30.75	3.2822			19.82	3.0338			10.92	2.6857		0.58	2.9556	6.95	3.7967	6.12	3.5042	11.56	3.6867	17.65	3.7087	23.08	3.5293	32.59	4.0008	33.85	3.2655	36.66	4.2284	24.42	3.0808			12.96	2.8624
1.6	3.1893	7.73	3.804	16.54	3.6997	12.75	3.7018	34.42	3.9867	24.78	3.5744	35.8	4.1829	30.93	3.2722			19.96	3.0144			11.01	2.6717		0.6	2.9657	7.12	3.7939	6.46	3.5051	11.9	3.6843	18.33	3.713	23.76	3.5258	33.95	4.0103	33.95	3.2647	37.71	4.2384	24.44	3.0802			13.04	2.8522
1.65	3.1998	7.91	3.8015	16.89	3.7015	13.1	3.7001	35.11	3.9906	25.47	3.5713	36.71	4.1933	31.12	3.2612			20.03	3.0042			11.11	2.6576		0.63	2.9758	7.29	3.7912	6.8	3.5059	12.24	3.6822	19.01	3.7173	24.44	3.5224	35.31	4.0199	35.12	3.2547	38.7	4.248	24.74	3.07			13.13	2.8421
1.71	3.2107	8.08	3.7992	17.23	3.7034	13.44	3.6985	35.79	3.9946	26.16	3.568	37.17	4.1988	31.3	3.2491			20.17	2.9844			11.2	2.6443		0.66	2.9858	7.46	3.7886	7.14	3.5067	12.58	3.6802	19.69	3.7217	25.12	3.519	36.67	4.0295	35.31	3.253	38.89	4.25	25.01	3.0599			13.21	2.832
1.72	3.2129	8.25	3.797	17.58	3.7052	13.78	3.697	36.48	3.9987	26.84	3.5646	38.04	4.2092	31.48	3.236			20.24	2.9743			11.29	2.6314		0.68	2.9941	7.63	3.7861	7.48	3.5076	12.92	3.6782	20.37	3.7259	25.8	3.5155	38.02	4.039	36.37	3.243			25.26	3.0498			13.29	2.8219
1.78	3.2232	8.42	3.7949	17.92	3.7071	14.13	3.6954	37.17	4.0028	27.53	3.5613	38.55	4.2155	31.62	3.2255			20.31	2.9638			11.38	2.6185		0.71	3.0041	7.8	3.7837	7.82	3.5084	13.26	3.6762	21.05	3.7303	26.48	3.512	39.38	4.0488	36.67	3.2401			25.49	3.0398			13.38	2.8111
1.84	3.2335	8.59	3.7928	18.27	3.7089	14.47	3.694	37.86	4.0069	28.22	3.5578	39.38	4.2261	31.67	3.2218			20.38	2.9535			11.47	2.606		0.73	3.0142	7.97	3.7815	8.16	3.5093	13.6	3.6744	21.73	3.7345	27.16	3.5085	40.74	4.0586	37.62	3.2301			25.7	3.0298			13.47	2.8005
1.89	3.241	8.77	3.7909	18.61	3.7107	14.82	3.6925	38.55	4.0111	28.91	3.5544	39.93	4.2334	31.8	3.2104			20.44	2.9433			11.56	2.5933		0.76	3.0242	8.14	3.7792	8.5	3.5102	13.94	3.6727	22.41	3.7388	27.84	3.505	42.1	4.0686	38.02	3.2255			25.9	3.0196			13.56	2.7901
1.97	3.2513	8.94	3.789	18.95	3.7126	15.16	3.6911	39.24	4.0153	29.6	3.5508	40.66	4.2435	31.94	3.1981			20.51	2.933			11.66	2.5813		0.79	3.0343	8.31	3.7771	8.84	3.511	14.28	3.6709	23.08	3.743	28.52	3.5014	43.46	4.0786	38.84	3.2155			26.08	3.0096			13.58	2.7882
2.06	3.2608	9.11	3.7872	19.3	3.7143	15.51	3.6896	39.92	4.0197	30.29	3.5472	41.17	4.2506	32.08	3.1852			20.58	2.9228			11.75	2.5695		0.82	3.0444	8.48	3.7752	9.18	3.5118	14.62	3.6691	23.76	3.7472	29.2	3.4979	44.8	4.0886	39.38	3.2083			26.25	2.9996			13.67	2.7781
2.19	3.2709	9.28	3.7855	19.64	3.7161	15.85	3.6883	40.61	4.0241	30.97	3.5436			32.22	3.1716			20.65	2.9119			11.84	2.5578		0.85	3.0523	8.65	3.7731	9.52	3.5127	14.96	3.6675	24.44	3.7513	29.87	3.4943	44.81	4.0886	40.07	3.1983			26.41	2.9892			13.76	2.7681
2.23	3.2739	9.45	3.7838	19.99	3.718	16.2	3.6869	41.3	4.0286	31.66	3.5399			32.35	3.1572			20.72	2.9017			11.93	2.5464		0.88	3.0624	8.82	3.7712	9.86	3.5136	15.3	3.6659	25.12	3.7555	30.55	3.4907	46.13	4.0986	40.68	3.1883			26.48	2.9848			13.86	2.7576
2.41	3.2828	9.62	3.7822	20.33	3.7197	16.54	3.6856	41.99	4.0333	32.35	3.5361			32.45	3.1471			20.79	2.8911			12.02	2.5348		0.91	3.0724	8.99	3.7695	10.2	3.5145	15.64	3.6643	25.8	3.7597	31.23	3.4872	46.17	4.099	40.74	3.1873			26.63	2.9746			13.96	2.7473
2.58	3.2892	9.8	3.7807	20.68	3.7215	16.89	3.6842	42.68	4.0381	33.04	3.5323			32.54	3.1367			20.86	2.8808			12.11	2.5236		0.95	3.0824	9.16	3.7676	10.54	3.5153	15.98	3.6628	26.48	3.7637	31.91	3.4836	47.49	4.109	41.28	3.1773			26.78	2.9642			14.07	2.7365
2.75	3.2939	9.97	3.7791	21.02	3.7232	17.23	3.6829	43.37	4.043	33.73	3.5283			32.63	3.1261			20.93	2.8705			12.21	2.5124		0.98	3.0924	9.32	3.766	10.88	3.5162	16.32	3.6613	27.16	3.7678	32.59	3.4801	47.53	4.1094	41.78	3.1673			26.91	2.9542			14.18	2.7258
2.92	3.2977	10.14	3.7777	21.37	3.725	17.58	3.6816	44.05	4.0481	34.42	3.5243			32.72	3.1149			20.99	2.8596			12.3	2.5017		1.01	3.1025	9.49	3.7644	11.22	3.5171	16.66	3.6598	27.84	3.7719	33.27	3.4765	48.81	4.1194	42.1	3.1605			27.05	2.9441			14.29	2.7155
3.09	3.3009	10.31	3.7762	21.71	3.7268	17.92	3.6803	44.74	4.0534	35.1	3.5203			32.81	3.1038			21.06	2.8492			12.39	2.4903		1.02	3.1033	9.66	3.7629	11.56	3.518	17	3.6584	28.52	3.7758	33.95	3.4729	48.89	4.12	42.51	3.1505			27.18	2.934			14.39	2.7055
3.27	3.3035	10.48	3.775	22.06	3.7285	18.26	3.679	45.43	4.0588	35.79	3.5161			32.9	3.0923			21.13	2.8385						1.05	3.1133	9.83	3.7614	11.9	3.519	17.34	3.6569	29.19	3.7798	34.63	3.4693	50.12	4.13	42.9	3.1405			27.31	2.9237			14.5	2.6953
3.44	3.3058	10.66	3.7736	22.4	3.7302	18.61	3.6776	46.12	4.0643	36.48	3.5116			33	3.0802			21.2	2.828						1.09	3.1233	10	3.7599	12.24	3.5199	17.68	3.6555	29.87	3.7837	35.31	3.4657	50.25	4.131	43.25	3.1305			27.44	2.9134			14.62	2.6851
3.61	3.3077	10.83	3.7723	22.75	3.7319	18.95	3.6763	46.81	4.0701	37.17	3.5072			33.04	3.0739			21.27	2.817						1.13	3.1334	10.17	3.7585	12.58	3.5209	18.02	3.6541	30.55	3.7877	35.98	3.4622	51.45	4.141	43.46	3.1241			27.57	2.9029			14.74	2.6749
3.78	3.3094	11	3.7711	23.09	3.7336	19.3	3.675	47.5	4.076	37.86	3.5023			33.13	3.0613			21.34	2.8065						1.16	3.1434	10.34	3.757	12.92	3.5218	18.36	3.6527	31.23	3.7915	36.66	3.4586	51.6	4.1423	43.76	3.114			27.69	2.8924			14.86	2.6644
3.95	3.311	11.17	3.77	23.43	3.7352	19.64	3.6737	48.18	4.0822	38.55	3.4974			33.23	3.0486			21.41	2.7959						1.19	3.1497	10.51	3.7557	13.26	3.5227	18.7	3.6512	31.91	3.7954	37.34	3.455	52.78	4.1523	44.04	3.104			27.82	2.8823			14.99	2.6537
4.13	3.3124	11.34	3.7688	23.78	3.7369	19.99	3.6723	48.87	4.0886	39.23	3.4922			33.32	3.0355			21.48	2.7854						1.23	3.1598	10.68	3.7545	13.6	3.5237	19.04	3.6498	32.59	3.7993	38.02	3.4514	52.96	4.1539	44.29	3.0938			27.94	2.8722			15.12	2.6436
4.3	3.3137	11.51	3.7677	24.12	3.7386	20.33	3.6712	49.56	4.0952	39.92	3.4865			33.41	3.0218			21.55	2.775						1.27	3.1698	10.85	3.7533	13.94	3.5246	19.38	3.6486	33.27	3.8031	38.7	3.4478	54.1	4.1639	44.52	3.0835			28.07	2.8618			15.24	2.6336
4.47	3.315	11.69	3.7665	24.47	3.7403	20.68	3.6697	50.25	4.1021	40.61	3.4804			33.5	3.008			21.61	2.7641						1.31	3.1798	11.02	3.752	14.28	3.5256	19.72	3.6472	33.95	3.8069	39.38	3.4442	54.32	4.1659	44.74	3.0735			28.19	2.8517			15.38	2.623
4.64	3.316	11.86	3.7655	24.81	3.7419	21.02	3.6684	50.94	4.1093	41.3	3.4739			33.59	2.9936			21.68	2.7538						1.35	3.1899	11.19	3.7508	14.62	3.5265	20.06	3.6458	34.63	3.8107	40.06	3.4405	55.41	4.1759	44.81	3.0697			28.31	2.8416			15.52	2.6128
4.81	3.3171	12.03	3.7645	25.16	3.7436	21.37	3.6671	51.63	4.1167	41.99	3.4665			33.68	2.9793			21.75	2.7433						1.36	3.1919	11.36	3.7497	14.96	3.5275	20.4	3.6445	35.31	3.8145	40.74	3.4368	55.68	4.1784	45.01	3.0595			28.44	2.8316			15.65	2.6024
4.98	3.318	12.2	3.7635	25.5	3.7452	21.71	3.6658	52.31	4.1244	42.68	3.458			33.78	2.9646			21.82	2.7328						1.4	3.2019	11.53	3.7486	15.3	3.5285	20.74	3.643	35.98	3.8183	41.42	3.4332	56.72	4.1884	45.19	3.0493			28.52	2.8249			15.79	2.5924
5.16	3.319	12.37	3.7625	25.85	3.7469	22.06	3.6644	53	4.1325	43.36	3.4484			33.87	2.9494			21.89	2.7226						1.45	3.2119	11.7	3.7475	15.64	3.5295	21.08	3.6417	36.66	3.8221	42.1	3.4295	57.04	4.1914	45.36	3.0393			28.65	2.8145			15.93	2.5819
5.33	3.3199	12.55	3.7615	26.19	3.7485	22.4	3.6631	53.69	4.1408	43.96	3.4384			33.96	2.9342			21.96	2.7116						1.5	3.2219	11.87	3.7465	15.98	3.5306	21.42	3.6404	37.34	3.8259	42.77	3.4258	58.03	4.2014	45.52	3.0292			28.77	2.8041			16.08	2.5718
5.5	3.3207	12.72	3.7606	26.54	3.7501	22.74	3.6618	54.38	4.1496	44.05	3.4368			34.05	2.9185			22.03	2.7013						1.53	3.2273	12.04	3.7455	16.32	3.5316	21.76	3.639	38.02	3.8296	43.45	3.422	58.4	4.2051	45.67	3.019			28.9	2.7941			16.22	2.5613
5.67	3.3216	12.89	3.7597	26.88	3.7518	23.09	3.6605	55.07	4.1586	44.56	3.4267			34.14	2.9026			22.1	2.6909						1.59	3.2373	12.21	3.7445	16.66	3.5325	22.1	3.6376	38.7	3.8334	44.13	3.4183	59.35	4.2151	45.82	3.0089			29.03	2.7837			16.29	2.5566
5.84	3.3224	13.06	3.7588	27.23	3.7534	23.43	3.6591	55.76	4.168	44.74	3.4225			34.24	2.8859			22.16	2.6805						1.66	3.2473	12.38	3.7435	17	3.5336	22.44	3.6363	39.38	3.8373	44.81	3.4146	59.75	4.2194	45.96	2.9989			29.15	2.7734			16.45	2.5461
6.02	3.3231	13.23	3.7578	27.57	3.755	23.78	3.6577	56.44	4.1778	45.15	3.4123			34.33	2.8693			22.23	2.6701						1.7	3.2516	12.55	3.7425	17.34	3.5346	22.78	3.6349	40.06	3.8411	45.49	3.4107	60.66	4.2294	46.1	2.9887			29.28	2.7633			16.6	2.5357
6.19	3.3238	13.41	3.757	27.91	3.7566	24.12	3.6564	57.11	4.1878	45.43	3.4045			34.42	2.8522			22.3	2.6593						1.8	3.2616	12.72	3.7417	17.68	3.5357	23.12	3.6335	40.74	3.8449	46.17	3.4069	61.11	4.2345	46.17	2.9834			29.41	2.753			16.76	2.5254
6.36	3.3245	13.58	3.7561	28.26	3.7582	24.47	3.655	57.13	4.1881	45.75	3.3943			34.51	2.8349			22.37	2.6491						1.87	3.2671	12.89	3.7408	18.02	3.5367	23.46	3.6321	41.42	3.8488	46.85	3.4031	61.97	4.2445	46.3	2.9734			29.54	2.7428			16.91	2.5152
6.53	3.3252	13.75	3.7553	28.6	3.7598	24.81	3.6537	57.77	4.1981	46.03	3.3843			34.6	2.8175			22.44	2.6385						2.03	3.2771	13.05	3.7399	18.36	3.5378	23.8	3.6308	42.09	3.8526	47.53	3.3991	62.43	4.25	46.43	2.9633			29.67	2.7326			17.06	2.5051
6.7	3.3259	13.92	3.7545	28.95	3.7614	25.16	3.6523	57.82	4.1989	46.12	3.3808			34.69	2.7995			22.51	2.6279						2.03	3.2772	13.22	3.739	18.7	3.5389	24.14	3.6294	42.77	3.8565	48.21	3.3952			46.57	2.9531			29.8	2.7226			17.15	2.4995
6.88	3.3265	14.09	3.7537	29.29	3.763	25.5	3.6508	58.46	4.2092	46.37	3.3704			34.79	2.7816			22.58	2.6174						2.2	3.2843	13.39	3.7382	19.04	3.54	24.48	3.628	43.45	3.8603	48.89	3.3913			46.69	2.9431			29.93	2.7123
7.05	3.3271	14.26	3.7529	29.64	3.7645	25.85	3.6495	58.51	4.2099	46.6	3.3597			34.88	2.7632			22.65	2.6063						2.37	3.2896	13.56	3.7374	19.38	3.5411	24.82	3.6265	44.13	3.8642	49.56	3.3873			46.82	2.9329			30.06	2.702
7.22	3.3277	14.44	3.7521	29.98	3.7661	26.19	3.6481	59.11	4.22	46.81	3.3492			34.97	2.7448			22.72	2.5958						2.54	3.2938	13.73	3.7366	19.72	3.5421	25.15	3.6251	44.81	3.8682	50.24	3.3832			46.94	2.9229			30.19	2.6919
7.39	3.3282	14.61	3.7514	30.33	3.7678	26.54	3.6466	59.2	4.2215	46.99	3.3392			35.06	2.7259			22.78	2.5852						2.71	3.2971	13.9	3.7358	20.06	3.5433	25.49	3.6237	45.49	3.8722	50.92	3.3791			47.06	2.9128			30.32	2.6817
7.56	3.3289	14.78	3.7508	30.67	3.7693	26.88	3.6452	59.77	4.2316	47.17	3.3283			35.15	2.7068			22.85	2.5744						2.88	3.2999	14.07	3.7351	20.4	3.5444	25.83	3.6223	46.17	3.8762	51.6	3.375			47.19	2.9026			30.45	2.6717
7.73	3.3294	14.95	3.7499	31.02	3.7709	27.22	3.6438	59.89	4.2336	47.33	3.3181			35.25	2.6876			22.92	2.5636						3.05	3.3024	14.24	3.7343	20.74	3.5455	26.17	3.621	46.85	3.8802	52.28	3.3707			47.31	2.8923			30.55	2.6639
7.91	3.33	15.12	3.7491	31.36	3.7725	27.57	3.6424	60.44	4.2437	47.49	3.3072			35.34	2.6677			22.99	2.5526						3.22	3.3045	14.41	3.7335	21.08	3.5467	26.51	3.6194	47.53	3.8843	52.96	3.3664			47.43	2.8823			30.68	2.6538
[truncated: 1,369 more rows]
[truncated: 72 more columns]

## Sheet: Fig. 4a and b
Fig. 4 | Long-term cycling performance and morphological change of Li0.5Al1 anode with high-loading NCM811 cathode
a-d Long-term capacity retention test and voltage profiles at corresponding cycle
[truncated: 353 more rows]

## Sheet: Fig. 4c and d
Fig. 4 | Long-term cycling performance and morphological change of Li0.5Al1 anode with high-loading NCM811 cathode
[truncated: 2,004 more rows]

[truncated: 16 more sheets: SFig. 2, SFig. 4, SFig. 5, SFig. 7, SFig. 8, SFig. 10, SFig. 11, SFig. 12, SFig. 13, SFig. 14, SFig. 16, SFig. 17, SFig. 18, SFig. 19, SFig. 24, SFig. 25]
